# Supplementary material for: The roles of TGF-β, Wnt, and MAPK signaling pathways in joint lineage specification in vitro and ex vivo
Source: Stem Cell Reports. 2025 Oct 23;20(11):102685. doi: 10.1016/j.stemcr.2025.102685 (PMC12790734; doi:10.1016/j.stemcr.2025.102685)
Supplement: Table S1. Metadata and differentially expressed genes between raw clusters in individual Seurat objects, related to Figure S4 [file mmc2.xlsx]

## Sheet: Metadata
library name	title	organism	cell line	genotype	treatment	time		Number of cells	reads per cell		molecule	single or paired-end	instrument model	chemistry	description	processed data file
2WT_I	mESC-derived cells, TGFB3 + IWP2 treated, day 14	Mus musculus	mESC E14 Gdf5-RFP;Prg4-GFP BC29 clone	Gdf5-RFP / Prg4-GFP	IWP2 + TGFB	day 14 of micromass		3214	28677		total RNA	paired-end	Illumina NextSeq 500	10X v2	2WT_I	2WT_I.loom
2WT_PD	mESC-derived cells, TGFB3 + PD treated, day 14	Mus musculus	mESC E14 Gdf5-RFP;Prg4-GFP BC29 clone	Gdf5-RFP / Prg4-GFP	PD + TGFB	day 14 of micromass		3990	31592		total RNA	paired-end	Illumina NextSeq 500	10X v2	2WT_PD	2WT_PD.loom
2WT	mESC-derived cells, TGFB3 treated, day 14	Mus musculus	mESC E14 Gdf5-RFP;Prg4-GFP BC29 clone	Gdf5-RFP / Prg4-GFP	TGFB	day 14 of micromass		4016	28144		total RNA	paired-end	Illumina NextSeq 500	10X v2	2WT	2WT.loom
E12FL	in vivo E12 forelimb	Mus musculus	FVB PHC21 mouse strain	PHC21 Gdf5-R4-LacZ	none	E12		6566	18990		total RNA	paired-end	Illumina NextSeq 500	10X v2	E12FL	E12FL.loom
E14HL	in vivo E14 hindlimb	Mus musculus	FVB PHC21 mouse strain	PHC21 Gdf5-R4-LacZ	none	E14		3019	36312		total RNA	paired-end	Illumina NextSeq 500	10X v2	E14HL	E14HL.loom
d7T	mESC-derived cells, TGFB3 treated, day 7	Mus musculus	mESC E14 Gdf5-RFP;Prg4-GFP BC29 clone	Gdf5-RFP / Prg4-GFP	TGFB	day 7 of micromass		4125	21868		total RNA	paired-end	Illumina HiSeq 3000	10X v2	1WT	1WT.loom
d7T-100F	mESC-derived cells, TGFB3 + PD treated, day 7	Mus musculus	mESC E14 Gdf5-RFP;Prg4-GFP BC29 clone	Gdf5-RFP / Prg4-GFP	PD + TGFB	day 7 of micromass		3624	21419		total RNA	paired-end	Illumina HiSeq 3000	10X v2	1WT_PD	1WT_PD.loom
d7T-PD	mESC-derived cells, TGFB3 + FGF treated, day 7	Mus musculus	mESC E14 Gdf5-RFP;Prg4-GFP BC29 clone	Gdf5-RFP / Prg4-GFP	TGFB + FGF	day 7 of micromass		3424	11991		total RNA	paired-end	Illumina HiSeq 3000	10X v2	1WT_100F	1WT_100F.loom
E14_autopod	in vivo E14 autopod dissected from hindlimb bud	Mus musculus	FVB mouse strain	WT	none	E14		2978	36819		total RNA	paired-end	Illumina HiSeq 3000	10X v3	E14_autopod	autopod.loom

## Sheet: E14HL
p_val	avg_log2FC	pct.1	pct.2	p_val_adj	cluster	gene
4.77525e-103	1.54497	0.934	0.656	6.66386e-99	Limb_Bud_Mesenchyme	Sox11
1.10756e-79	2.05871	0.771	0.392	1.54559e-75	Limb_Bud_Mesenchyme	Rbp1
7.90422e-73	2.5899	0.529	0.15	1.10303e-68	Limb_Bud_Mesenchyme	Wif1
5.94803e-70	2.9164	0.433	0.075	8.30048e-66	Limb_Bud_Mesenchyme	Msx1
6.52126e-59	2.31734	0.469	0.117	9.10042e-55	Limb_Bud_Mesenchyme	Lhx9
1.09307e-57	1.82364	0.591	0.214	1.52538e-53	Limb_Bud_Mesenchyme	Mgst1
3.47233e-55	2.01889	0.439	0.102	4.84564e-51	Limb_Bud_Mesenchyme	Tfap2b
8.96328e-51	-1.75018	0.454	0.717	1.25083e-46	Limb_Bud_Mesenchyme	Mest
5.40854e-49	0.982737	0.85	0.494	7.54762e-45	Limb_Bud_Mesenchyme	Prrx1
1.23841e-48	0.866065	0.929	0.639	1.7282e-44	Limb_Bud_Mesenchyme	Crabp2
6.60956e-48	1.87242	0.484	0.154	9.22364e-44	Limb_Bud_Mesenchyme	Ifitm1
6.25846e-42	-4.01114	0.105	0.366	8.73368e-38	Limb_Bud_Mesenchyme	Dcn
7.02236e-41	1.47085	0.572	0.248	9.7997e-37	Limb_Bud_Mesenchyme	Mecom
5.62485e-40	-1.68722	0.377	0.65	7.84947e-36	Limb_Bud_Mesenchyme	S100a10
7.96909e-40	-2.5774	0.09	0.386	1.11209e-35	Limb_Bud_Mesenchyme	Igfbp5
1.19516e-38	1.53993	0.52	0.211	1.66784e-34	Limb_Bud_Mesenchyme	Wnt5a
3.42463e-36	-3.29536	0.154	0.406	4.77907e-32	Limb_Bud_Mesenchyme	Lum
1.54295e-33	1.00976	0.711	0.412	2.15318e-29	Limb_Bud_Mesenchyme	Aopep
1.21588e-32	-2.53672	0.094	0.35	1.69677e-28	Limb_Bud_Mesenchyme	Col6a1
3.27422e-31	1.47038	0.463	0.2	4.56918e-27	Limb_Bud_Mesenchyme	Twist1
3.577e-30	1.13845	0.638	0.378	4.9917e-26	Limb_Bud_Mesenchyme	Sdc2
3.8979e-161	2.01283	0.919	0.603	5.43951e-157	Connective_Tissue	Col3a1
7.05955e-135	3.37667	0.629	0.201	9.8516e-131	Connective_Tissue	Lum
4.36501e-133	2.30609	0.781	0.358	6.09137e-129	Connective_Tissue	Crabp1
2.53335e-122	3.27103	0.561	0.173	3.5353e-118	Connective_Tissue	Dcn
6.83851e-109	1.48891	0.881	0.494	9.54314e-105	Connective_Tissue	Col1a1
1.15259e-104	1.26103	0.902	0.612	1.60844e-100	Connective_Tissue	Il11ra1
4.99547e-99	2.65458	0.55	0.156	6.97118e-95	Connective_Tissue	Col6a1
5.50833e-93	2.14742	0.603	0.203	7.68687e-89	Connective_Tissue	Col6a2
4.2119e-84	2.52476	0.493	0.127	5.87771e-80	Connective_Tissue	Ogn
1.02829e-79	1.63258	0.537	0.155	1.43498e-75	Connective_Tissue	Egfl6
4.98095e-76	2.23126	0.467	0.115	6.95092e-72	Connective_Tissue	Eln
1.22363e-75	1.96051	0.601	0.247	1.70758e-71	Connective_Tissue	Map1b
9.45068e-66	2.09055	0.45	0.126	1.31884e-61	Connective_Tissue	Kctd12
4.87949e-64	1.70834	0.538	0.196	6.80932e-60	Connective_Tissue	Olfml3
1.56784e-61	0.742197	0.932	0.676	2.18792e-57	Connective_Tissue	Mfap4
8.41462e-61	2.07996	0.407	0.104	1.17426e-56	Connective_Tissue	Osr2
2.44532e-59	2.34672	0.408	0.122	3.41245e-55	Connective_Tissue	Agtr2
3.22063e-57	2.22806	0.443	0.154	4.49438e-53	Connective_Tissue	Cxcl12
6.91099e-57	1.41357	0.566	0.232	9.64428e-53	Connective_Tissue	Zfhx4
1.14546e-50	0.880539	0.862	0.605	1.59849e-46	Connective_Tissue	Tpm1
1.73712e-50	1.16454	0.732	0.443	2.42415e-46	Connective_Tissue	Zfp36l1
4.78265e-48	1.59178	0.509	0.21	6.67418e-44	Connective_Tissue	Dkk2
1.3621e-47	1.28282	0.687	0.42	1.90081e-43	Connective_Tissue	Ebf1
3.87522e-45	1.25567	0.548	0.25	5.40787e-41	Connective_Tissue	Tshz2
9.1898e-45	1.19156	0.584	0.286	1.28244e-40	Connective_Tissue	Col5a2
1.34068e-42	1.18031	0.592	0.302	1.87092e-38	Connective_Tissue	Pdgfra
1.434e-42	1.759	0.385	0.135	2.00115e-38	Connective_Tissue	Adgrl2
1.6454e-40	0.958727	0.697	0.416	2.29616e-36	Connective_Tissue	Selenom
3.09429e-39	1.18971	0.569	0.293	4.31809e-35	Connective_Tissue	Vcam1
4.10334e-39	1.04084	0.596	0.313	5.72621e-35	Connective_Tissue	Gas2
2.12639e-38	1.08757	0.592	0.318	2.96738e-34	Connective_Tissue	Cmtm3
1.56589e-37	1.14631	0.574	0.32	2.1852e-33	Connective_Tissue	Serpinf1
4.62455e-36	0.922769	0.622	0.346	6.45355e-32	Connective_Tissue	Ncam1
5.75271e-32	0.738454	0.724	0.473	8.0279e-28	Connective_Tissue	Lpar1
0	6.28533	0.975	0.111	0	Chondrogenic	Col9a3
0	6.23255	0.955	0.173	0	Chondrogenic	Col2a1
3.20687e-308	5.01469	0.938	0.15	4.47518e-304	Chondrogenic	Wwp2
6.29539e-289	5.07505	0.896	0.155	8.78522e-285	Chondrogenic	Col9a1
3.73081e-267	4.89152	0.896	0.14	5.20634e-263	Chondrogenic	Col9a2
4.58266e-247	4.15356	0.935	0.218	6.39511e-243	Chondrogenic	Cthrc1
3.67391e-239	5.04281	0.837	0.058	5.12694e-235	Chondrogenic	Mia
2.61212e-209	3.47319	0.93	0.197	3.64521e-205	Chondrogenic	Sox9
3.87135e-204	4.15669	0.851	0.214	5.40247e-200	Chondrogenic	Col11a1
1.59398e-200	7.30437	0.685	0.037	2.22441e-196	Chondrogenic	Cytl1
3.05424e-192	6.60734	0.671	0.037	4.26219e-188	Chondrogenic	Hapln1
5.70296e-175	8.42428	0.567	0.006	7.95848e-171	Chondrogenic	Acan
3.6177e-165	4.38194	0.705	0.061	5.04849e-161	Chondrogenic	Sox5
3.83162e-162	3.31333	0.792	0.201	5.34703e-158	Chondrogenic	Col27a1
9.56077e-159	9.5513	0.517	0.007	1.33421e-154	Chondrogenic	Matn1
1.55492e-158	6.16385	0.601	0.033	2.16989e-154	Chondrogenic	Cnmd
6.75135e-156	7.26719	0.542	0.012	9.42151e-152	Chondrogenic	Col11a2
2.60252e-155	4.33777	0.677	0.068	3.63181e-151	Chondrogenic	Papss2
2.77148e-151	3.30238	0.809	0.2	3.8676e-147	Chondrogenic	Fibin
1.63192e-128	4.63534	0.553	0.034	2.27734e-124	Chondrogenic	Sox6
1.79106e-128	2.44822	0.921	0.605	2.49943e-124	Chondrogenic	Itm2a
2.08838e-119	7.06424	0.433	0.009	2.91434e-115	Chondrogenic	Matn3
2.71819e-116	3.5578	0.64	0.12	3.79324e-112	Chondrogenic	Cpe
5.51254e-114	2.46237	0.744	0.314	7.69276e-110	Chondrogenic	Ugdh
3.33266e-113	8.69267	0.371	0.001	4.65073e-109	Chondrogenic	Susd5
2.36863e-112	3.273	0.713	0.198	3.30542e-108	Chondrogenic	Mgp
3.37796e-112	4.68223	0.486	0.026	4.71395e-108	Chondrogenic	Matn4
2.8853e-98	5.85588	0.368	0.007	4.02643e-94	Chondrogenic	Ncmap
1.8812e-96	5.98532	0.357	0.006	2.62521e-92	Chondrogenic	Chad
6.21836e-96	8.0718	0.346	0.005	8.67772e-92	Chondrogenic	Snorc
9.23087e-96	6.79977	0.351	0.006	1.28817e-91	Chondrogenic	Scrg1
5.22901e-95	4.72026	0.435	0.033	7.29708e-91	Chondrogenic	4930523C07Rik
1.33636e-92	1.55076	0.927	0.587	1.86489e-88	Chondrogenic	Capn6
8.79263e-89	4.2035	0.435	0.037	1.22701e-84	Chondrogenic	Cspg4
3.81377e-88	4.74226	0.399	0.024	5.32212e-84	Chondrogenic	Fgfr3
4.51579e-86	1.75683	0.857	0.595	6.30179e-82	Chondrogenic	Higd1a
3.93042e-85	1.88353	0.843	0.423	5.4849e-81	Chondrogenic	Cd9
7.81519e-84	2.94476	0.553	0.089	1.09061e-79	Chondrogenic	Sorbs2
1.2511e-81	1.45042	0.93	0.644	1.74591e-77	Chondrogenic	Cdkn1c
1.77678e-79	1.76064	0.761	0.401	2.47949e-75	Chondrogenic	P4ha1
1.28214e-76	5.13555	0.337	0.016	1.78923e-72	Chondrogenic	Lbhd2
2.07142e-75	6.39551	0.281	0.004	2.89067e-71	Chondrogenic	Cmtm5
1.78905e-72	2.22905	0.621	0.221	2.49662e-68	Chondrogenic	Bnip3
2.0765e-72	2.24889	0.635	0.206	2.89776e-68	Chondrogenic	P4ha2
4.92671e-70	1.81023	0.772	0.381	6.87523e-66	Chondrogenic	Ccnd1
1.2697e-69	-2.01726	0.315	0.77	1.77187e-65	Chondrogenic	Crabp2
2.1246e-69	4.88823	0.317	0.018	2.96488e-65	Chondrogenic	S100b
1.28535e-68	3.18622	0.447	0.073	1.79371e-64	Chondrogenic	Rtl3
7.3907e-68	2.38498	0.584	0.176	1.03137e-63	Chondrogenic	Slc16a3
4.81886e-67	3.29633	0.43	0.076	6.72471e-63	Chondrogenic	Gale
4.73894e-65	-3.29481	0.084	0.542	6.6132e-61	Chondrogenic	Rbp1
9.99358e-62	2.02213	0.66	0.25	1.3946e-57	Chondrogenic	Plagl1
1.06692e-60	2.71925	0.449	0.101	1.48889e-56	Chondrogenic	Arhgef1
1.02304e-59	-3.26715	0.152	0.577	1.42765e-55	Chondrogenic	Crabp1
1.13518e-59	-1.91594	0.334	0.744	1.58415e-55	Chondrogenic	Marcks
7.78335e-59	2.1197	0.604	0.205	1.08617e-54	Chondrogenic	Bcl2
1.49583e-58	2.89155	0.424	0.076	2.08743e-54	Chondrogenic	Loxl3
3.28021e-58	2.21798	0.545	0.141	4.57753e-54	Chondrogenic	Ndrg2
1.03126e-57	2.96784	0.284	0.017	1.43912e-53	Chondrogenic	Lgals3
4.03967e-57	1.90388	0.553	0.289	5.63736e-53	Chondrogenic	Ss18l2
3.1011e-56	-2.0911	0.376	0.757	4.32758e-52	Chondrogenic	Tpm1
1.55208e-55	3.3415	0.34	0.038	2.16593e-51	Chondrogenic	Foxc1
2.7327e-54	1.28687	0.795	0.483	3.81349e-50	Chondrogenic	Pfkl
1.93533e-49	-4.70527	0.02	0.353	2.70076e-45	Chondrogenic	Meox2
4.47896e-47	3.15567	0.32	0.042	6.25039e-43	Chondrogenic	Fxyd3
6.37716e-46	2.0207	0.671	0.374	8.89933e-42	Chondrogenic	Tgfbi
7.81315e-46	-2.88674	0.132	0.502	1.09032e-41	Chondrogenic	Zfhx3
2.61863e-45	2.28838	0.433	0.11	3.6543e-41	Chondrogenic	Fxyd1
4.92674e-45	2.92774	0.365	0.075	6.87526e-41	Chondrogenic	Phlda2
9.96935e-44	-3.23816	0.081	0.429	1.39122e-39	Chondrogenic	Map1b
1.18768e-43	-4.26818	0.045	0.368	1.65741e-39	Chondrogenic	Dkk2
2.15515e-43	1.92554	0.506	0.182	3.00751e-39	Chondrogenic	Flnb
3.60178e-43	1.13856	0.854	0.576	5.02628e-39	Chondrogenic	Peg3
8.86057e-43	1.10396	0.876	0.623	1.23649e-38	Chondrogenic	Mest
1.06197e-41	2.07692	0.447	0.121	1.48197e-37	Chondrogenic	Gdf10
1.92873e-41	1.42086	0.624	0.338	2.69155e-37	Chondrogenic	Mbnl2
2.56328e-40	1.91131	0.433	0.113	3.57705e-36	Chondrogenic	Fgfr2
4.69297e-40	-3.30514	0.081	0.406	6.54904e-36	Chondrogenic	Myl9
5.71613e-40	-1.75417	0.261	0.625	7.97686e-36	Chondrogenic	Prrx1
6.18063e-40	2.26263	0.39	0.109	8.62507e-36	Chondrogenic	Plod2
8.00058e-40	1.84685	0.497	0.186	1.11648e-35	Chondrogenic	Thbs1
2.176e-39	-2.33319	0.357	0.684	3.03661e-35	Chondrogenic	Col1a1
5.32662e-39	-5.4493	0.076	0.356	7.4333e-35	Chondrogenic	Dcn
5.34856e-39	-4.1507	0.02	0.3	7.46392e-35	Chondrogenic	S1pr3
6.05031e-39	-1.88356	0.48	0.761	8.4432e-35	Chondrogenic	Col3a1
4.39126e-38	-4.48	0.028	0.311	6.128e-34	Chondrogenic	Selenop
7.1293e-38	-2.77498	0.081	0.402	9.94894e-34	Chondrogenic	Zfhx4
1.04845e-37	-3.77979	0.045	0.338	1.46311e-33	Chondrogenic	Egfl6
1.94928e-37	1.6452	0.553	0.236	2.72022e-33	Chondrogenic	Slc2a1
1.028e-36	-1.01582	0.539	0.834	1.43457e-32	Chondrogenic	Ddah2
1.1723e-36	1.70391	0.506	0.185	1.63595e-32	Chondrogenic	Creb3l2
1.24557e-36	1.06012	0.789	0.511	1.73819e-32	Chondrogenic	Fkbp10
1.83905e-36	-1.32465	0.565	0.831	2.56639e-32	Chondrogenic	Fabp5
6.03199e-36	1.66134	0.463	0.199	8.41764e-32	Chondrogenic	Ldlrad3
3.25757e-35	-2.28188	0.118	0.444	4.54593e-31	Chondrogenic	Col5a2
5.16461e-34	-3.65226	0.034	0.298	7.20721e-30	Chondrogenic	Celf2
3.6798e-32	2.13516	0.357	0.095	5.13516e-28	Chondrogenic	Klf2
3.81934e-32	2.00744	0.382	0.126	5.32989e-28	Chondrogenic	Msi2
3.91238e-32	2.18488	0.36	0.097	5.45972e-28	Chondrogenic	Asb4
7.23561e-32	1.19104	0.702	0.442	1.00973e-27	Chondrogenic	Pmp22
4.18704e-31	-3.39429	0.031	0.281	5.84302e-27	Chondrogenic	Cxcl14
2.77113e-30	1.315	0.565	0.302	3.86711e-26	Chondrogenic	Ckap4
2.81102e-30	1.64243	0.466	0.199	3.92278e-26	Chondrogenic	Adgra3
3.63727e-30	1.36148	0.573	0.305	5.07581e-26	Chondrogenic	Kdelr3
9.88387e-30	1.85318	0.385	0.125	1.37929e-25	Chondrogenic	Aif1l
3.11458e-29	1.7456	0.385	0.119	4.3464e-25	Chondrogenic	Dlk1
6.8905e-29	1.17288	0.649	0.357	9.61569e-25	Chondrogenic	Rarg
8.17939e-29	-1.73912	0.244	0.537	1.14143e-24	Chondrogenic	Tubb2b
2.13774e-28	1.5933	0.404	0.134	2.98321e-24	Chondrogenic	Ptch1
2.53293e-28	-1.82303	0.171	0.462	3.53471e-24	Chondrogenic	Cmtm3
4.99043e-28	-1.20689	0.441	0.692	6.96414e-24	Chondrogenic	Cyb5a
4.53102e-27	1.50835	0.503	0.226	6.32304e-23	Chondrogenic	Lpar4
6.41295e-27	1.53723	0.455	0.191	8.94928e-23	Chondrogenic	Sdc4
1.38453e-26	-2.52705	0.079	0.331	1.93211e-22	Chondrogenic	Mgst1
1.93313e-26	-1.32213	0.326	0.607	2.69768e-22	Chondrogenic	Lpar1
3.89332e-26	-1.34087	0.287	0.574	5.43312e-22	Chondrogenic	Arpc1a
4.95246e-26	1.41667	0.5	0.23	6.91115e-22	Chondrogenic	Igf2r
2.41353e-25	1.02431	0.691	0.434	3.36808e-21	Chondrogenic	Emilin1
6.57586e-24	-1.85074	0.169	0.434	9.17662e-20	Chondrogenic	Vcam1
2.41615e-23	1.16476	0.553	0.293	3.37174e-19	Chondrogenic	Plod1
2.84885e-23	1.20508	0.528	0.253	3.97557e-19	Chondrogenic	Trps1
1.28682e-22	0.845996	0.683	0.399	1.79576e-18	Chondrogenic	Fbln2
5.83586e-22	-1.51106	0.258	0.508	8.14395e-18	Chondrogenic	Pcolce
1.33036e-123	3.09655	0.827	0.276	1.85652e-119	Proliferative	Pclaf
1.67331e-102	2.40999	0.774	0.351	2.33511e-98	Proliferative	Tyms
6.50446e-90	3.39656	0.645	0.107	9.07697e-86	Proliferative	Tk1
4.975e-87	2.96755	0.714	0.195	6.94262e-83	Proliferative	Rrm2
7.77159e-86	2.00878	0.734	0.426	1.08453e-81	Proliferative	Pcna
8.91757e-73	3.01367	0.629	0.129	1.24445e-68	Proliferative	Top2a
8.83575e-70	3.30892	0.536	0.071	1.23303e-65	Proliferative	Pbk
5.07947e-69	2.65115	0.637	0.169	7.0884e-65	Proliferative	Spc24
6.79573e-61	2.22708	0.637	0.264	9.48344e-57	Proliferative	Lig1
8.3806e-61	3.71222	0.435	0.047	1.16951e-56	Proliferative	Fbxo5
2.12874e-56	-2.02587	0.661	0.911	2.97066e-52	Proliferative	Sparc
5.78233e-56	2.18403	0.669	0.196	8.06924e-52	Proliferative	Cdk1
5.39755e-55	2.9083	0.5	0.083	7.53228e-51	Proliferative	Spc25
1.1273e-53	3.04772	0.452	0.061	1.57314e-49	Proliferative	Aurkb
3.37881e-53	2.03293	0.673	0.26	4.71513e-49	Proliferative	Smc2
6.61342e-52	2.91563	0.464	0.076	9.22903e-48	Proliferative	Rad51
7.32269e-52	1.9274	0.673	0.269	1.02188e-47	Proliferative	Rrm1
1.30613e-51	1.74874	0.665	0.35	1.82271e-47	Proliferative	Mcm7
1.43036e-51	2.67004	0.5	0.088	1.99607e-47	Proliferative	Nusap1
9.14534e-51	1.98585	0.669	0.203	1.27623e-46	Proliferative	Birc5
2.62266e-49	2.22572	0.589	0.189	3.65992e-45	Proliferative	Gmnn
1.07793e-46	-1.50711	0.532	0.874	1.50425e-42	Proliferative	Rcn3
1.63847e-46	2.42817	0.431	0.069	2.28648e-42	Proliferative	Ckap2l
2.63529e-46	3.1456	0.387	0.052	3.67755e-42	Proliferative	Melk
2.13021e-45	2.32271	0.528	0.135	2.97271e-41	Proliferative	Dhfr
2.67555e-45	2.13846	0.577	0.153	3.73373e-41	Proliferative	Cdca8
3.33598e-45	1.84624	0.633	0.244	4.65536e-41	Proliferative	Rfc4
3.50934e-45	2.98792	0.399	0.059	4.89728e-41	Proliferative	Cdc45
9.25472e-45	3.14384	0.383	0.054	1.2915e-40	Proliferative	Clspn
1.00193e-44	1.74812	0.73	0.289	1.39819e-40	Proliferative	Cks2
1.00929e-44	2.78831	0.431	0.081	1.40847e-40	Proliferative	Cenph
4.09626e-42	1.28261	0.774	0.51	5.71633e-38	Proliferative	Ranbp1
4.67285e-42	2.51208	0.456	0.099	6.52096e-38	Proliferative	Cenpk
4.83733e-42	3.26951	0.347	0.043	6.7505e-38	Proliferative	Mxd3
6.37765e-42	3.67481	0.302	0.028	8.90001e-38	Proliferative	Esco2
3.80888e-40	1.78672	0.621	0.281	5.3153e-36	Proliferative	Mcm5
8.06127e-40	2.85098	0.379	0.064	1.12495e-35	Proliferative	Rad51ap1
1.99525e-39	2.25986	0.472	0.137	2.78438e-35	Proliferative	Fen1
5.47122e-39	1.30981	0.742	0.481	7.63508e-35	Proliferative	Anp32e
1.34024e-38	2.06555	0.548	0.171	1.8703e-34	Proliferative	Smc4
4.06841e-38	2.12995	0.504	0.13	5.67746e-34	Proliferative	Cdca3
4.86956e-38	1.84291	0.565	0.226	6.79547e-34	Proliferative	Prim1
5.39153e-38	2.06068	0.496	0.124	7.52387e-34	Proliferative	Tacc3
3.15149e-37	2.94593	0.347	0.052	4.3979e-33	Proliferative	Ndc80
3.54085e-37	2.44169	0.375	0.063	4.94126e-33	Proliferative	Asf1b
5.80946e-37	1.58848	0.633	0.301	8.10711e-33	Proliferative	Rpa2
6.99877e-37	2.11476	0.488	0.153	9.76678e-33	Proliferative	Uhrf1
9.26546e-37	2.39995	0.431	0.095	1.29299e-32	Proliferative	Incenp
1.13989e-36	2.54489	0.383	0.068	1.59071e-32	Proliferative	Prc1
1.57794e-36	2.22139	0.472	0.121	2.20202e-32	Proliferative	Cenpm
3.13729e-36	2.51319	0.371	0.063	4.37809e-32	Proliferative	Shcbp1
4.48138e-36	1.66911	0.468	0.116	6.25376e-32	Proliferative	Ccnb1
8.48103e-36	1.75404	0.565	0.232	1.18353e-31	Proliferative	Syce2
1.04231e-35	2.91828	0.339	0.053	1.45454e-31	Proliferative	Cdca2
2.57973e-35	1.17603	0.79	0.511	3.60002e-31	Proliferative	Lsm3
4.90225e-35	1.98337	0.552	0.183	6.84109e-31	Proliferative	Ube2c
9.77664e-35	3.2193	0.29	0.037	1.36433e-30	Proliferative	Cdca5
1.2768e-34	2.1936	0.444	0.112	1.78177e-30	Proliferative	Mis18a
1.36227e-33	3.01017	0.294	0.038	1.90104e-29	Proliferative	Lrr1
2.67393e-32	1.7399	0.419	0.103	3.73148e-28	Proliferative	Tpx2
3.07745e-32	2.31616	0.335	0.058	4.29458e-28	Proliferative	Mis18bp1
3.92338e-32	2.71284	0.319	0.05	5.47508e-28	Proliferative	Ska1
1.86287e-31	1.4451	0.641	0.309	2.59964e-27	Proliferative	Orc6
5.54838e-31	2.53301	0.347	0.07	7.74277e-27	Proliferative	Ncapd2
6.86866e-31	2.11702	0.419	0.106	9.58521e-27	Proliferative	Cenpq
1.23062e-30	2.3577	0.367	0.092	1.71732e-26	Proliferative	Tcf19
5.39441e-30	2.49671	0.355	0.074	7.5279e-26	Proliferative	Aurka
8.80757e-30	2.32002	0.355	0.073	1.2291e-25	Proliferative	Nuf2
2.32056e-29	2.54123	0.327	0.063	3.23834e-25	Proliferative	Cenpp
2.49079e-29	1.52747	0.589	0.252	3.47589e-25	Proliferative	Pmf1
2.5655e-29	2.0586	0.411	0.106	3.58015e-25	Proliferative	Mad2l1
3.75075e-29	2.47682	0.306	0.052	5.23417e-25	Proliferative	Bub1
3.27473e-28	1.403	0.625	0.302	4.56989e-24	Proliferative	Dnajc9
4.46615e-28	1.26504	0.657	0.38	6.23252e-24	Proliferative	Tipin
5.2094e-28	1.82304	0.476	0.17	7.26972e-24	Proliferative	Atad2
4.43277e-27	1.12682	0.734	0.465	6.18593e-23	Proliferative	Dctpp1
9.01246e-27	2.27618	0.355	0.086	1.25769e-22	Proliferative	Kif22
1.16353e-26	1.86078	0.343	0.079	1.6237e-22	Proliferative	Kif20a
1.17862e-26	2.12557	0.331	0.071	1.64477e-22	Proliferative	Plk1
1.71884e-26	1.7528	0.468	0.168	2.39864e-22	Proliferative	Vrk1
2.61869e-26	1.54044	0.589	0.258	3.65438e-22	Proliferative	Tubb4b
3.10191e-26	1.66797	0.331	0.079	4.32871e-22	Proliferative	Pimreg
1.30563e-25	1.3194	0.577	0.311	1.82201e-21	Proliferative	Rfc3
4.07496e-25	1.41368	0.569	0.3	5.68661e-21	Proliferative	Mcm2
3.86136e-23	1.63832	0.387	0.115	5.38853e-19	Proliferative	Cenpf
4.08718e-23	1.81351	0.427	0.157	5.70366e-19	Proliferative	Dtl
7.87149e-23	1.05128	0.677	0.427	1.09847e-18	Proliferative	Rfc2
7.88214e-23	1.32327	0.56	0.283	1.09995e-18	Proliferative	Skp2
2.48245e-22	-1.19419	0.44	0.724	3.46425e-18	Proliferative	Tmem176b
2.91919e-22	1.87827	0.347	0.095	4.07374e-18	Proliferative	Fam111a
3.02988e-22	1.44555	0.524	0.232	4.22819e-18	Proliferative	Rangap1
3.26196e-22	-1.51626	0.29	0.587	4.55207e-18	Proliferative	Fkbp10
9.37714e-22	1.21362	0.581	0.265	1.30858e-17	Proliferative	Pttg1
1.32957e-21	1.61637	0.435	0.161	1.85541e-17	Proliferative	Cdca4
6.01254e-21	1.54636	0.46	0.178	8.3905e-17	Proliferative	Cenpw
2.43272e-20	1.39601	0.52	0.269	3.39487e-16	Proliferative	Mcm3
2.53433e-20	1.16683	0.581	0.326	3.53665e-16	Proliferative	Exosc8
3.28168e-19	1.37458	0.488	0.226	4.57959e-15	Proliferative	Cmc2
6.20999e-19	1.14135	0.589	0.298	8.66604e-15	Proliferative	Dek
1.29365e-18	1.21834	0.54	0.276	1.80528e-14	Proliferative	Hat1
4.68622e-18	-0.996899	0.468	0.732	6.53962e-14	Proliferative	Ctsl
1.01881e-17	-0.902741	0.468	0.734	1.42174e-13	Proliferative	Gpx8
3.49057e-17	1.28405	0.468	0.218	4.8711e-13	Proliferative	Nup43
3.02526e-15	-1.22884	0.266	0.521	4.22174e-11	Proliferative	Tmed3
3.76623e-144	4.80269	0.923	0.151	5.25577e-140	Endothelial	Gng11
5.06586e-125	8.40344	0.769	0.007	7.06941e-121	Endothelial	Icam2
5.07532e-125	6.11322	0.846	0.043	7.0826e-121	Endothelial	Egfl7
8.85133e-121	5.53089	0.872	0.05	1.2352e-116	Endothelial	S100a16
3.24494e-119	6.16076	0.821	0.045	4.52831e-115	Endothelial	Cav1
8.80446e-115	6.94256	0.769	0.012	1.22866e-110	Endothelial	Emcn
2.12485e-113	4.87069	0.889	0.083	2.96523e-109	Endothelial	Crip2
2.11742e-112	6.42229	0.769	0.029	2.95486e-108	Endothelial	Ecscr
2.23497e-107	8.85931	0.675	0.007	3.1189e-103	Endothelial	Esam
3.32608e-104	3.66676	0.949	0.237	4.64154e-100	Endothelial	Tagln2
1.07698e-93	5.2011	0.769	0.059	1.50292e-89	Endothelial	Cd34
2.59082e-86	9.9636	0.547	0.003	3.6155e-82	Endothelial	Cdh5
2.97968e-85	6.58124	0.624	0.013	4.15815e-81	Endothelial	Gimap6
3.4995e-85	7.4828	0.607	0.013	4.88355e-81	Endothelial	Pecam1
4.26747e-85	4.97002	0.59	0.006	5.95525e-81	Endothelial	Ctla2a
1.25592e-83	5.22757	0.658	0.045	1.75263e-79	Endothelial	Ramp2
1.25356e-80	9.52303	0.504	0.001	1.74935e-76	Endothelial	Gpihbp1
3.10188e-78	4.50767	0.504	0.134	4.32867e-74	Endothelial	Col4a1
1.06449e-74	3.99908	0.462	0.144	1.4855e-70	Endothelial	Col4a2
2.41483e-74	8.25638	0.496	0.003	3.3699e-70	Endothelial	Myct1
5.06505e-71	1.92849	0.906	0.65	7.06827e-67	Endothelial	Tpm4
3.24263e-70	7.90154	0.462	0.002	4.52509e-66	Endothelial	Gimap4
2.58815e-66	3.97002	0.624	0.1	3.61177e-62	Endothelial	Efna1
3.58567e-65	6.90154	0.47	0.006	5.00381e-61	Endothelial	Mfng
1.59587e-63	8.25172	0.427	0.002	2.22704e-59	Endothelial	Tie1
3.11525e-63	5.24549	0.547	0.026	4.34733e-59	Endothelial	Vamp5
8.15757e-63	9.14194	0.419	0.003	1.13839e-58	Endothelial	Cd93
9.63249e-62	8.54902	0.427	0.004	1.34421e-57	Endothelial	Aplnr
1.14027e-61	6.89936	0.479	0.017	1.59124e-57	Endothelial	Kdr
4.96622e-61	6.68376	0.479	0.01	6.93036e-57	Endothelial	Depp1
1.59942e-60	6.50322	0.47	0.019	2.23199e-56	Endothelial	Plxnd1
3.76326e-58	4.09418	0.573	0.062	5.25162e-54	Endothelial	Ipo11
6.30352e-56	7.30962	0.393	0.003	8.79656e-52	Endothelial	Rasgrp3
4.4554e-55	2.76677	0.624	0.197	6.21751e-51	Endothelial	Msn
6.40908e-55	3.89076	0.624	0.105	8.94387e-51	Endothelial	Sparcl1
3.02724e-53	5.07632	0.496	0.061	4.22451e-49	Endothelial	Col18a1
2.20985e-52	2.64758	0.641	0.21	3.08385e-48	Endothelial	Elk3
3.24423e-52	2.20559	0.761	0.365	4.52732e-48	Endothelial	Lxn
5.15545e-52	8.34406	0.342	0.001	7.19443e-48	Endothelial	Klhl4
3.23721e-51	3.28589	0.496	0.152	4.51752e-47	Endothelial	Hspg2
7.31576e-51	5.22806	0.462	0.02	1.02091e-46	Endothelial	Gngt2
3.65309e-50	6.00845	0.393	0.007	5.09789e-46	Endothelial	Cav2
4.72021e-50	4.83694	0.444	0.014	6.58705e-46	Endothelial	Nrros
8.97186e-50	2.39926	0.59	0.245	1.25202e-45	Endothelial	Fkbp1a
1.77798e-49	2.62898	0.65	0.202	2.48118e-45	Endothelial	Pea15a
1.19196e-47	4.4589	0.453	0.038	1.66338e-43	Endothelial	Tmem88
1.23449e-47	9.08374	0.308	0	1.72273e-43	Endothelial	Robo4
1.35807e-47	2.10554	0.726	0.33	1.89519e-43	Endothelial	Ralb
1.48241e-47	6.46413	0.35	0.004	2.0687e-43	Endothelial	Gimap5
1.58959e-47	5.76241	0.402	0.016	2.21827e-43	Endothelial	Tmem255a
2.98498e-46	3.13562	0.521	0.114	4.16555e-42	Endothelial	Cd151
5.11061e-46	4.52708	0.47	0.031	7.13185e-42	Endothelial	Afap1l1
1.36359e-45	7.43376	0.316	0.002	1.90288e-41	Endothelial	Bcl6b
4.10656e-45	-3.05355	0.462	0.853	5.7307e-41	Endothelial	Gpc3
7.6211e-45	3.29783	0.632	0.118	1.06352e-40	Endothelial	Tm4sf1
4.41945e-44	3.43446	0.581	0.076	6.16735e-40	Endothelial	Anxa3
6.10475e-43	3.81328	0.436	0.06	8.51917e-39	Endothelial	Arhgap18
6.35594e-43	6.17308	0.333	0.005	8.86972e-39	Endothelial	Ushbp1
8.55798e-43	1.86169	0.88	0.455	1.19427e-38	Endothelial	Arpc1b
2.79619e-42	7.39749	0.299	0.002	3.90208e-38	Endothelial	Fam167b
6.50493e-42	6.68652	0.316	0.004	9.07763e-38	Endothelial	Epas1
6.53804e-42	7.41611	0.299	0.003	9.12383e-38	Endothelial	Plvap
6.89583e-42	4.72378	0.41	0.03	9.62312e-38	Endothelial	Eng
3.32369e-41	7.59342	0.291	0.002	4.63821e-37	Endothelial	Adgrf5
3.45689e-41	-2.01991	0.65	0.923	4.82409e-37	Endothelial	Mfap2
6.53543e-41	1.81039	0.821	0.454	9.12019e-37	Endothelial	Cotl1
2.97905e-40	2.87118	0.53	0.139	4.15726e-36	Endothelial	Abcg2
4.77311e-40	3.00659	0.385	0.023	6.66088e-36	Endothelial	Gmfg
1.54847e-39	3.71221	0.504	0.054	2.16089e-35	Endothelial	Bst2
3.4322e-39	6.61614	0.316	0.008	4.78964e-35	Endothelial	Flt1
2.25895e-38	4.99068	0.385	0.027	3.15237e-34	Endothelial	Mmrn2
7.79788e-38	5.53552	0.325	0.009	1.08819e-33	Endothelial	Grap
8.2731e-38	7.81581	0.256	0.001	1.15451e-33	Endothelial	Podxl
7.52426e-37	-2.76075	0.342	0.797	1.05001e-32	Endothelial	6330403K07Rik
7.78688e-37	3.92194	0.427	0.043	1.08666e-32	Endothelial	Pon2
1.23212e-36	3.92857	0.436	0.038	1.71943e-32	Endothelial	Fxyd5
5.10017e-36	7.40273	0.256	0.002	7.11729e-32	Endothelial	Cldn5
8.27959e-36	3.07947	0.504	0.092	1.15542e-31	Endothelial	Pnp
1.46937e-35	-3.30521	0.393	0.788	2.0505e-31	Endothelial	Mfap4
2.26919e-35	1.49322	0.906	0.63	3.16666e-31	Endothelial	B2m
7.63464e-35	5.37102	0.308	0.011	1.06541e-30	Endothelial	Myzap
8.22066e-35	5.91382	0.291	0.007	1.14719e-30	Endothelial	Thsd1
1.31954e-34	-4.44687	0.051	0.591	1.84142e-30	Endothelial	Lpar1
2.06549e-34	7.39092	0.256	0.003	2.8824e-30	Endothelial	Kcne3
3.52289e-34	2.74714	0.444	0.108	4.91619e-30	Endothelial	Ehd2
2.79881e-33	2.56638	0.385	0.119	3.90574e-29	Endothelial	Mapk3
3.8515e-32	-2.49656	0.521	0.853	5.37477e-28	Endothelial	Cd24a
4.70826e-32	2.22128	0.462	0.191	6.57038e-28	Endothelial	Pkig
4.99012e-32	6.09922	0.256	0.005	6.96372e-28	Endothelial	Arhgef15
5.90434e-32	5.01401	0.308	0.016	8.23951e-28	Endothelial	Arap3
8.34239e-32	-2.89312	0.479	0.82	1.16418e-27	Endothelial	Ptn
8.72352e-32	2.61614	0.342	0.026	1.21737e-27	Endothelial	Lcp1
9.11735e-32	2.32278	0.521	0.178	1.27233e-27	Endothelial	S100a13
3.03198e-31	-3.16476	0.521	0.814	4.23113e-27	Endothelial	Col1a2
7.1789e-31	-3.27832	0.162	0.666	1.00182e-26	Endothelial	Capn6
1.04739e-30	2.4835	0.496	0.17	1.46163e-26	Endothelial	Prcp
1.22456e-30	5.33038	0.265	0.007	1.70888e-26	Endothelial	Upp1
1.264e-30	4.77046	0.299	0.013	1.76392e-26	Endothelial	Tmem204
1.27639e-30	-2.85212	0.299	0.72	1.7812e-26	Endothelial	Crabp2
9.66223e-30	-7.71814	0	0.437	1.34836e-25	Endothelial	Gas2
1.11804e-29	-5.33677	0.017	0.489	1.56023e-25	Endothelial	Tmem119
3.48037e-29	3.62274	0.376	0.043	4.85686e-25	Endothelial	N4bp3
5.54939e-29	-6.48715	0	0.428	7.74418e-25	Endothelial	Pdgfra
5.98237e-29	4.21869	0.359	0.046	8.3484e-25	Endothelial	Col15a1
6.34188e-29	3.36985	0.402	0.055	8.85009e-25	Endothelial	BC028528
7.50802e-29	-5.10952	0.009	0.464	1.04774e-24	Endothelial	Islr
8.23885e-29	5.23504	0.265	0.009	1.14973e-24	Endothelial	Rasip1
1.02207e-28	4.09418	0.325	0.03	1.42631e-24	Endothelial	Gask1b
1.39419e-28	-4.32377	0.009	0.454	1.9456e-24	Endothelial	Sdc2
1.53741e-28	4.23281	0.316	0.02	2.14546e-24	Endothelial	Procr
6.03974e-28	-3.27362	0.085	0.581	8.42846e-24	Endothelial	Ssbp2
1.51288e-27	1.8272	0.658	0.344	2.11122e-23	Endothelial	Csrp1
1.8205e-27	3.57033	0.359	0.042	2.5405e-23	Endothelial	Ets1
3.70529e-27	3.57961	0.316	0.022	5.17074e-23	Endothelial	Lyn
4.54961e-27	3.14524	0.402	0.061	6.34898e-23	Endothelial	Cmtm8
5.65576e-27	2.41139	0.427	0.134	7.89261e-23	Endothelial	Vasp
5.96161e-27	3.19264	0.385	0.07	8.31943e-23	Endothelial	Dusp3
1.00607e-26	3.62256	0.333	0.047	1.40397e-22	Endothelial	Mcam
3.50051e-26	3.15747	0.427	0.074	4.88496e-22	Endothelial	Clec14a
4.07949e-26	-3.55935	0.145	0.591	5.69293e-22	Endothelial	Prrx1
8.83065e-26	3.14863	0.333	0.072	1.23232e-21	Endothelial	Ece1
9.40153e-26	-2.58996	0.171	0.647	1.31198e-21	Endothelial	Fbn2
2.34187e-25	3.03117	0.359	0.083	3.26808e-21	Endothelial	Lama4
3.60605e-25	-1.80275	0.462	0.826	5.03224e-21	Endothelial	Ldhb
6.02306e-25	2.74773	0.487	0.136	8.40518e-21	Endothelial	Gap43
1.38897e-24	3.46125	0.359	0.061	1.93831e-20	Endothelial	Itga6
1.65802e-24	-5.34258	0.009	0.413	2.31377e-20	Endothelial	Vcam1
1.76313e-24	2.63069	0.487	0.117	2.46045e-20	Endothelial	Tubb6
1.99796e-24	-3.44276	0.034	0.467	2.78816e-20	Endothelial	Ncam1
2.2084e-24	-2.85503	0.385	0.735	3.08182e-20	Endothelial	Col3a1
3.81291e-24	-3.74727	0.051	0.491	5.32092e-20	Endothelial	Pcolce
3.07022e-23	3.42349	0.333	0.039	4.28449e-19	Endothelial	Tnfaip8l1
8.879e-23	-5.03332	0.009	0.391	1.23906e-18	Endothelial	Tpm2
2.24764e-22	-5.47662	0.009	0.384	3.13658e-18	Endothelial	Bex2
2.30559e-22	3.18755	0.342	0.046	3.21745e-18	Endothelial	Tspan13
2.96974e-22	3.40087	0.299	0.046	4.14427e-18	Endothelial	Sh2d3c
5.20823e-22	3.40463	0.316	0.039	7.26808e-18	Endothelial	F11r
9.96185e-22	-2.8519	0.077	0.505	1.39018e-17	Endothelial	Pmp22
1.52201e-21	-2.54343	0.085	0.516	2.12396e-17	Endothelial	Hoxa10
1.83759e-21	-2.85651	0.077	0.501	2.56436e-17	Endothelial	Wls
2.17041e-21	3.14799	0.299	0.03	3.02881e-17	Endothelial	Crmp1
2.53472e-21	-5.39416	0.009	0.37	3.5372e-17	Endothelial	Zfhx4
3.45694e-21	2.33199	0.427	0.134	4.82417e-17	Endothelial	Cavin1
3.56157e-21	-4.01759	0.043	0.441	4.97017e-17	Endothelial	Tgfbi
4.02004e-21	-7.25269	0	0.329	5.60996e-17	Endothelial	Sox9
9.96893e-21	-4.93845	0.009	0.363	1.39116e-16	Endothelial	Serinc2
1.11714e-20	-3.21905	0.06	0.465	1.55897e-16	Endothelial	Fbln2
1.91363e-20	-2.48467	0.077	0.489	2.67047e-16	Endothelial	Gsta4
2.55927e-20	-3.34	0.043	0.432	3.57147e-16	Endothelial	Nsg1
2.57265e-20	3.47596	0.291	0.032	3.59014e-16	Endothelial	Cd59a
4.82839e-20	-5.92947	0	0.314	6.73802e-16	Endothelial	Runx1t1
9.43431e-20	-3.41908	0.325	0.65	1.31656e-15	Endothelial	Col1a1
1.12052e-19	-3.8146	0.017	0.371	1.56369e-15	Endothelial	Cdh11
1.40996e-19	-6.97757	0	0.308	1.96761e-15	Endothelial	Egfl6
1.69872e-19	2.2011	0.453	0.13	2.37056e-15	Endothelial	Tfpi
2.325e-19	-2.2192	0.154	0.573	3.24454e-15	Endothelial	Phgdh
2.95478e-19	-2.60442	0.068	0.461	4.1234e-15	Endothelial	Dtx3
3.25096e-19	-5.54037	0	0.303	4.53671e-15	Endothelial	Nfatc4
3.77333e-19	-4.06194	0.017	0.364	5.26568e-15	Endothelial	Col6a2
4.11089e-19	1.63973	0.504	0.249	5.73675e-15	Endothelial	Gng2
4.93175e-19	1.65024	0.487	0.237	6.88226e-15	Endothelial	Sypl
6.74164e-19	-3.66021	0.188	0.527	9.40796e-15	Endothelial	Crabp1
1.08105e-18	-2.21439	0.145	0.551	1.5086e-14	Endothelial	Ogt
1.1678e-18	-3.23144	0.034	0.394	1.62966e-14	Endothelial	Igsf3
2.02457e-18	-6.41453	0.009	0.33	2.82528e-14	Endothelial	Col11a1
2.03357e-18	1.20174	0.915	0.649	2.83785e-14	Endothelial	Mest
2.28941e-18	-5.72223	0	0.29	3.19487e-14	Endothelial	Lhfp
2.35434e-18	-3.36707	0.051	0.418	3.28548e-14	Endothelial	Sulf2
2.46636e-18	-5.90481	0	0.29	3.44181e-14	Endothelial	Wnt5a
2.76366e-18	-3.14497	0.051	0.42	3.85668e-14	Endothelial	Fxyd6
4.4393e-18	-1.41593	0.162	0.557	6.19505e-14	Endothelial	Ncbp2
1.07177e-17	-3.68643	0.026	0.363	1.49566e-13	Endothelial	Cpxm1
1.13984e-17	1.7056	0.564	0.266	1.59065e-13	Endothelial	Tubb2a
1.20688e-17	-2.2535	0.094	0.479	1.6842e-13	Endothelial	Cbr1
1.94734e-17	-5.7088	0	0.277	2.71751e-13	Endothelial	Lrrc17
2.68031e-17	-4.53699	0.017	0.335	3.74037e-13	Endothelial	Olfml3
3.19758e-17	-2.01882	0.205	0.595	4.46223e-13	Endothelial	Hmgn3
3.2466e-17	-6.01201	0	0.274	4.53063e-13	Endothelial	Hoxd12
3.60291e-17	-2.01768	0.145	0.539	5.02787e-13	Endothelial	R3hdm4
3.94445e-17	-4.62704	0.009	0.314	5.50448e-13	Endothelial	Lrp1
4.10856e-17	-3.01909	0.094	0.463	5.73349e-13	Endothelial	Zfhx3
7.20674e-17	-5.2532	0.009	0.309	1.0057e-12	Endothelial	Col27a1
7.75937e-17	-5.50281	0	0.268	1.08282e-12	Endothelial	Twist1
1.27872e-16	2.76053	0.308	0.05	1.78446e-12	Endothelial	Ltbr
1.28225e-16	2.81838	0.325	0.066	1.78938e-12	Endothelial	Cd200
1.45363e-16	-2.21912	0.145	0.526	2.02854e-12	Endothelial	H2az2
1.78782e-16	-2.46829	0.085	0.449	2.4949e-12	Endothelial	Pja1
2.80534e-16	2.65154	0.316	0.065	3.91486e-12	Endothelial	Arhgap29
3.34126e-16	-3.35459	0.043	0.373	4.66273e-12	Endothelial	Nnat
5.17013e-16	1.66033	0.538	0.224	7.21491e-12	Endothelial	Hprt
6.21316e-16	-6.04446	0	0.255	8.67046e-12	Endothelial	Eln
6.21316e-16	-5.64282	0	0.255	8.67046e-12	Endothelial	Cxcl14
6.95893e-16	-2.63244	0.239	0.545	9.71118e-12	Endothelial	Egr1
7.42453e-16	-3.14889	0.043	0.369	1.03609e-11	Endothelial	Arhgef25
8.67873e-16	-7.34612	0.017	0.31	1.21112e-11	Endothelial	Col2a1
1.01027e-15	-1.93732	0.154	0.53	1.40983e-11	Endothelial	Tmem9
1.38149e-15	-2.27654	0.103	0.46	1.92787e-11	Endothelial	Atxn7l3b
1.48206e-15	-2.8257	0.06	0.395	2.06822e-11	Endothelial	Septin6
1.53026e-15	-2.37784	0.077	0.424	2.13548e-11	Endothelial	Adk
1.86064e-15	-2.95625	0.051	0.379	2.59653e-11	Endothelial	Slc50a1
2.02774e-15	-4.70729	0.009	0.288	2.82971e-11	Endothelial	P4ha2
2.60329e-15	-4.04525	0.017	0.308	3.63289e-11	Endothelial	Smarca1
3.46404e-15	-3.50453	0.009	0.272	4.83407e-11	Endothelial	Col26a1
3.5594e-15	-4.26515	0.017	0.304	4.96714e-11	Endothelial	Gas1
4.11051e-15	-1.14607	0.513	0.811	5.73621e-11	Endothelial	Ttc3
5.2664e-15	-1.69874	0.274	0.619	7.34926e-11	Endothelial	Serf1
9.33814e-15	-2.43069	0.068	0.399	1.30314e-10	Endothelial	Oxct1
9.3915e-15	-1.84493	0.402	0.704	1.31058e-10	Endothelial	Cdkn1c
9.66733e-15	-1.50142	0.188	0.559	1.34908e-10	Endothelial	Brd3
1.46636e-14	-1.8846	0.128	0.483	2.0463e-10	Endothelial	Kmt2e
1.74109e-14	-2.4868	0.06	0.381	2.42969e-10	Endothelial	Vcan
1.79207e-14	-2.36114	0.085	0.421	2.50083e-10	Endothelial	Gsn
1.83418e-14	-1.65612	0.291	0.638	2.55959e-10	Endothelial	Peg3
2.00235e-14	-1.8122	0.154	0.513	2.79427e-10	Endothelial	Ip6k2
2.0206e-14	-1.92747	0.188	0.536	2.81975e-10	Endothelial	Acat2
2.02636e-14	-1.24851	0.376	0.723	2.82779e-10	Endothelial	Gpx8
2.1016e-14	-2.81216	0.068	0.388	2.93278e-10	Endothelial	Bex4
2.5845e-14	-3.40179	0.017	0.293	3.60668e-10	Endothelial	Bcl11a
2.88937e-14	-4.81571	0.009	0.272	4.03212e-10	Endothelial	Ogn
3.06245e-14	-1.817	0.154	0.509	4.27365e-10	Endothelial	Tmed1
3.19919e-14	-4.10895	0.017	0.293	4.46447e-10	Endothelial	Mgp
3.61164e-14	-4.55713	0.009	0.269	5.04004e-10	Endothelial	S1pr3
5.07643e-14	-4.01322	0.017	0.288	7.08416e-10	Endothelial	Ptprd
6.08735e-14	-2.19626	0.094	0.426	8.49489e-10	Endothelial	Tnfaip8
7.77867e-14	-1.98873	0.103	0.437	1.08551e-09	Endothelial	Smarca2
8.40267e-14	-2.48277	0.077	0.398	1.17259e-09	Endothelial	Ugdh
8.63048e-14	-1.46897	0.103	0.428	1.20438e-09	Endothelial	Serpinf1
8.94692e-14	-2.76853	0.034	0.321	1.24854e-09	Endothelial	Ltbp1
9.66171e-14	-1.7948	0.111	0.445	1.34829e-09	Endothelial	Ddt
1.21174e-13	1.44903	0.615	0.281	1.69099e-09	Endothelial	Crip1
1.28624e-13	-4.02001	0.034	0.312	1.79495e-09	Endothelial	Col6a1
1.42119e-13	-3.42461	0.026	0.303	1.98327e-09	Endothelial	Epha4
1.66897e-13	-2.21129	0.094	0.419	2.32905e-09	Endothelial	Rarg
1.76628e-13	-2.69641	0.06	0.363	2.46485e-09	Endothelial	Dnmt3a
1.86733e-13	-3.83233	0.017	0.28	2.60585e-09	Endothelial	Ddr2
2.85092e-13	1.30298	0.573	0.303	3.97845e-09	Endothelial	Litaf
3.37784e-13	-2.94865	0.034	0.314	4.71378e-09	Endothelial	Bex1
3.41409e-13	-3.55045	0.034	0.31	4.76436e-09	Endothelial	Trps1
3.54652e-13	-3.72668	0.017	0.277	4.94917e-09	Endothelial	Colec12
3.68721e-13	-1.33181	0.427	0.731	5.1455e-09	Endothelial	Il11ra1
3.73027e-13	-5.63716	0.026	0.285	5.20559e-09	Endothelial	Col9a1
4.17867e-13	-3.46424	0.026	0.295	5.83133e-09	Endothelial	Rnd3
4.76512e-13	-3.69069	0.034	0.309	6.64973e-09	Endothelial	Fibin
4.78124e-13	1.9305	0.402	0.124	6.67223e-09	Endothelial	Asb4
5.52376e-13	-1.51795	0.231	0.575	7.70841e-09	Endothelial	Stx5a
6.42517e-13	-3.91957	0.017	0.27	8.96632e-09	Endothelial	Cox6b2
6.73639e-13	-1.33527	0.179	0.516	9.40063e-09	Endothelial	Ing4
6.75279e-13	-1.01412	0.547	0.815	9.42352e-09	Endothelial	Cnpy2
7.58304e-13	-2.78332	0.043	0.325	1.05821e-08	Endothelial	Tns3
8.14904e-13	-1.9171	0.145	0.475	1.1372e-08	Endothelial	P4ha1
8.93157e-13	-2.07813	0.103	0.42	1.2464e-08	Endothelial	Efemp2
1.13493e-12	1.6899	0.462	0.169	1.5838e-08	Endothelial	Dusp6
1.2473e-12	-3.0737	0.034	0.305	1.74061e-08	Endothelial	Efna5
3.44452e-12	-3.03867	0.043	0.312	4.80683e-08	Endothelial	Col5a1
3.56589e-12	-1.12897	0.462	0.741	4.9762e-08	Endothelial	Pafah1b3
3.75315e-12	1.47932	0.521	0.253	5.23752e-08	Endothelial	Selenop
3.75476e-12	1.70163	0.427	0.166	5.23977e-08	Endothelial	Slc29a1
7.49611e-12	-2.55892	0.077	0.362	1.04608e-07	Endothelial	Kdelr3
9.4873e-12	-2.58383	0.085	0.362	1.32395e-07	Endothelial	Loxl2
1.11762e-11	-1.16522	0.419	0.708	1.55964e-07	Endothelial	Gstm5
1.30662e-11	-2.42693	0.06	0.336	1.82339e-07	Endothelial	Pfn2
1.38611e-11	-2.43355	0.077	0.357	1.93431e-07	Endothelial	Luc7l2
1.40507e-11	-1.80009	0.103	0.401	1.96078e-07	Endothelial	Chd6
1.44731e-11	-2.41508	0.06	0.335	2.01971e-07	Endothelial	Rbm4b
1.81696e-11	-2.90044	0.034	0.286	2.53557e-07	Endothelial	Cspp1
1.95876e-11	-2.77618	0.034	0.286	2.73344e-07	Endothelial	Tmem39a
2.77648e-11	-1.56973	0.179	0.493	3.87458e-07	Endothelial	Hdac3
4.30895e-11	-2.99735	0.051	0.304	6.01314e-07	Endothelial	Mgst1
5.70535e-11	-1.78959	0.188	0.489	7.96182e-07	Endothelial	Aopep
5.9099e-11	-2.07574	0.077	0.352	8.24726e-07	Endothelial	Rnf2
6.68924e-11	-1.54037	0.154	0.459	9.33484e-07	Endothelial	Hcfc1r1
7.04922e-11	-1.62692	0.282	0.564	9.83719e-07	Endothelial	Emp3
7.5219e-11	-1.24901	0.359	0.653	1.04968e-06	Endothelial	Cirbp
8.70185e-11	-1.39353	0.162	0.467	1.21434e-06	Endothelial	Rnh1
1.39949e-10	-1.64439	0.12	0.408	1.953e-06	Endothelial	Cdip1
1.66772e-10	-1.77987	0.137	0.429	2.32731e-06	Endothelial	Nfia
1.70614e-10	-1.43001	0.137	0.428	2.38093e-06	Endothelial	Manbal
2.09495e-10	-1.40754	0.179	0.482	2.9235e-06	Endothelial	Mageh1
2.18367e-10	-0.973881	0.513	0.764	3.04731e-06	Endothelial	Trmt112
2.44213e-10	-1.85349	0.248	0.528	3.40799e-06	Endothelial	Sox4
2.52265e-10	-1.73082	0.128	0.414	3.52035e-06	Endothelial	Snap47
3.10015e-10	-1.22121	0.385	0.657	4.32626e-06	Endothelial	Ddx50
3.79422e-10	-1.79326	0.077	0.338	5.29484e-06	Endothelial	Igfbp5
5.13251e-10	-0.887375	0.188	0.454	7.16242e-06	Endothelial	Pdrg1
5.49762e-10	-1.42552	0.171	0.464	7.67193e-06	Endothelial	Cox20
5.79367e-10	-1.56067	0.188	0.477	8.08507e-06	Endothelial	Stx16
6.00303e-10	-1.19543	0.299	0.598	8.37723e-06	Endothelial	Prdx5
7.40644e-10	-1.9808	0.103	0.367	1.03357e-05	Endothelial	Lrrc42
8.08954e-10	-0.778426	0.205	0.47	1.1289e-05	Endothelial	Jam3
9.9661e-10	-1.49378	0.162	0.449	1.39077e-05	Endothelial	Gpx7
1.23306e-09	-1.59091	0.154	0.436	1.72074e-05	Endothelial	Ndn
1.31761e-09	-1.23045	0.205	0.498	1.83873e-05	Endothelial	Naxe
1.38218e-09	-1.86119	0.103	0.366	1.92883e-05	Endothelial	Auts2
1.48059e-09	-1.05306	0.402	0.675	2.06616e-05	Endothelial	Pnisr
1.8146e-09	-1.04239	0.299	0.597	2.53227e-05	Endothelial	Eprs
1.97613e-09	-1.22654	0.256	0.55	2.75769e-05	Endothelial	Clk1
2.00686e-09	-1.30198	0.214	0.502	2.80058e-05	Endothelial	Znrd1
2.75242e-09	-1.61726	0.137	0.407	3.841e-05	Endothelial	Slc25a17
3.29447e-09	-1.7531	0.145	0.407	4.59743e-05	Endothelial	Ptprs
3.40691e-09	-0.963809	0.291	0.584	4.75434e-05	Endothelial	Pnn
3.43319e-09	-1.21698	0.197	0.48	4.79101e-05	Endothelial	Rex1bd
4.08806e-09	-1.50891	0.162	0.435	5.70489e-05	Endothelial	Wdr33
4.10255e-09	-1.6494	0.12	0.382	5.7251e-05	Endothelial	Srek1ip1
4.50767e-09	-1.24794	0.214	0.498	6.29045e-05	Endothelial	Mesd
5.23636e-09	-1.36977	0.171	0.447	7.30734e-05	Endothelial	Zfp637
8.31251e-09	-0.977648	0.41	0.676	0.000116001	Endothelial	Use1
1.34886e-08	-1.11376	0.239	0.519	0.000188233	Endothelial	Rfc1
1.36416e-08	-1.03273	0.231	0.506	0.000190369	Endothelial	Papss1
1.57604e-08	-0.926282	0.308	0.59	0.000219936	Endothelial	Rbm39
1.87192e-08	-1.57921	0.154	0.41	0.000261226	Endothelial	Rbfox2
1.96253e-08	-1.22217	0.291	0.559	0.000273871	Endothelial	Oat
2.29955e-08	-1.3014	0.197	0.464	0.000320902	Endothelial	Rbmx
2.93963e-08	-1.19952	0.179	0.442	0.000410225	Endothelial	2410002F23Rik
3.19011e-08	-1.27028	0.256	0.516	0.00044518	Endothelial	Smc3
3.28255e-08	-1.37575	0.162	0.421	0.00045808	Endothelial	Gatd1
3.51419e-08	-1.15142	0.179	0.439	0.000490406	Endothelial	Hp1bp3
5.61259e-08	-1.13029	0.214	0.478	0.000783238	Endothelial	Prkra
7.2484e-08	-1.06497	0.291	0.555	0.00101151	Endothelial	U2surp
7.38684e-08	-0.772047	0.291	0.553	0.00103083	Endothelial	Smarcb1
7.52106e-08	-0.976563	0.316	0.583	0.00104956	Endothelial	Npm3
7.78721e-08	-1.28077	0.162	0.413	0.00108671	Endothelial	Mettl1
7.88174e-08	-1.20878	0.197	0.455	0.0010999	Endothelial	Fam133b
8.26814e-08	-1.07281	0.231	0.494	0.00115382	Endothelial	Sra1
8.94121e-08	-0.884215	0.393	0.652	0.00124775	Endothelial	Hnrnpdl
9.68134e-08	-0.912645	0.342	0.609	0.00135103	Endothelial	Cstb
1.00554e-07	-0.763758	0.402	0.664	0.00140322	Endothelial	Luc7l3
1.0586e-07	-1.15923	0.222	0.48	0.00147727	Endothelial	Nucb1
1.31527e-07	-0.705793	0.368	0.631	0.00183546	Endothelial	Srrm1
1.31877e-07	-0.917509	0.282	0.546	0.00184035	Endothelial	Pfkl
1.35554e-07	-0.872831	0.325	0.59	0.00189166	Endothelial	Snw1
1.36947e-07	-1.05184	0.299	0.558	0.0019111	Endothelial	Bccip
1.39015e-07	-1.21394	0.239	0.493	0.00193996	Endothelial	Yipf5
1.40909e-07	-0.923024	0.274	0.536	0.00196639	Endothelial	Stt3a
1.46181e-07	-1.15318	0.256	0.513	0.00203996	Endothelial	Ola1
1.64271e-07	-0.740727	0.333	0.594	0.0022924	Endothelial	Pdcd6
2.61842e-07	-1.04809	0.274	0.53	0.003654	Endothelial	Selenom
2.91553e-07	-0.77583	0.299	0.555	0.00406862	Endothelial	Ift20
3.29855e-07	-0.922751	0.239	0.491	0.00460313	Endothelial	Fn1
1.04991e-103	6.74752	0.742	0.035	1.46515e-99	Connective_Tissue_2	Tnmd
3.46092e-82	4.08914	0.767	0.088	4.82971e-78	Connective_Tissue_2	Fmod
2.34839e-69	2.42492	1	0.612	3.27717e-65	Connective_Tissue_2	Col1a1
5.71457e-62	2.66664	0.908	0.257	7.97469e-58	Connective_Tissue_2	Egfl6
1.22977e-55	2.26779	0.958	0.384	1.71615e-51	Connective_Tissue_2	Gas2
1.17774e-53	3.34041	0.683	0.107	1.64353e-49	Connective_Tissue_2	Mkx
2.01374e-51	3.53029	0.625	0.107	2.81017e-47	Connective_Tissue_2	Prss35
5.35636e-51	3.19601	0.7	0.129	7.4748e-47	Connective_Tissue_2	Aqp1
2.81755e-39	4.80197	0.383	0.021	3.93189e-35	Connective_Tissue_2	Ssc5d
3.86541e-38	2.984	0.583	0.121	5.39417e-34	Connective_Tissue_2	Pdgfrl
1.82588e-34	2.30786	0.683	0.189	2.54802e-30	Connective_Tissue_2	Ccn4
3.77822e-32	2.48379	0.542	0.152	5.27251e-28	Connective_Tissue_2	Pdgfc
1.17908e-31	4.33944	0.333	0.019	1.6454e-27	Connective_Tissue_2	Htra3
4.08681e-30	2.58567	0.567	0.112	5.70314e-26	Connective_Tissue_2	Chodl
5.23749e-30	2.7462	0.525	0.093	7.30892e-26	Connective_Tissue_2	Olfml2b
2.14287e-29	1.64319	0.833	0.375	2.99037e-25	Connective_Tissue_2	Sulf2
1.02475e-28	3.89577	0.342	0.034	1.43003e-24	Connective_Tissue_2	Zfp185
6.937e-28	1.96875	0.692	0.274	9.68058e-24	Connective_Tissue_2	Trps1
2.07876e-26	1.61452	0.692	0.436	2.90091e-22	Connective_Tissue_2	Igfbp4
2.82741e-26	2.12015	0.65	0.207	3.94565e-22	Connective_Tissue_2	Rasl11b
9.83406e-26	4.44496	0.267	0.015	1.37234e-21	Connective_Tissue_2	Adamtsl2
1.31787e-25	1.57996	0.825	0.423	1.83909e-21	Connective_Tissue_2	Zfhx3
4.78137e-25	3.75136	0.308	0.045	6.67241e-21	Connective_Tissue_2	Abi3bp
2.19759e-24	1.79477	0.542	0.281	3.06673e-20	Connective_Tissue_2	Ccdc88a
2.20778e-23	3.04967	0.342	0.072	3.08096e-19	Connective_Tissue_2	Ddah1
2.21483e-23	1.60879	0.733	0.276	3.0908e-19	Connective_Tissue_2	Meox2
2.26339e-23	1.31664	0.833	0.382	3.15856e-19	Connective_Tissue_2	Gja1
7.05007e-22	1.78631	0.65	0.279	9.83837e-18	Connective_Tissue_2	Col5a1
7.08117e-21	1.12534	0.942	0.684	9.88178e-17	Connective_Tissue_2	Tpm1
1.33264e-20	2.54748	0.408	0.079	1.8597e-16	Connective_Tissue_2	Thbs2
7.29787e-19	1.19212	0.783	0.502	1.01842e-14	Connective_Tissue_2	Selenom
1.45799e-18	1.91689	0.508	0.176	2.03462e-14	Connective_Tissue_2	Svil
3.36812e-18	2.82114	0.375	0.079	4.70021e-14	Connective_Tissue_2	Kera
1.34119e-17	2.4031	0.367	0.094	1.87163e-13	Connective_Tissue_2	Efnb2
3.20126e-17	2.1995	0.417	0.121	4.46736e-13	Connective_Tissue_2	Piezo2
4.83218e-17	1.5221	0.692	0.376	6.7433e-13	Connective_Tissue_2	Col5a2
4.86669e-17	1.75153	0.558	0.205	6.79146e-13	Connective_Tissue_2	Adamtsl1
5.0909e-16	1.85606	0.475	0.159	7.10436e-12	Connective_Tissue_2	Ptgis
8.53068e-16	1.653	0.5	0.16	1.19046e-11	Connective_Tissue_2	Angptl1
1.00012e-15	1.23668	0.792	0.461	1.39567e-11	Connective_Tissue_2	Fn1
3.19624e-15	2.1248	0.383	0.094	4.46035e-11	Connective_Tissue_2	Ifi27
3.25761e-15	1.21039	0.758	0.428	4.54599e-11	Connective_Tissue_2	Ncam1
4.99804e-15	1.99083	0.433	0.137	6.97477e-11	Connective_Tissue_2	Sema3a
1.11066e-14	1.62041	0.533	0.214	1.54992e-10	Connective_Tissue_2	Ccdc80
1.13528e-14	0.269334	0.642	0.295	1.58428e-10	Connective_Tissue_2	Col11a1
1.2769e-14	1.32606	0.65	0.348	1.78192e-10	Connective_Tissue_2	Foxn3
4.57489e-14	0.617624	0.6	0.261	6.38427e-10	Connective_Tissue_2	Mgp
7.56837e-14	1.40453	0.492	0.173	1.05617e-09	Connective_Tissue_2	Col12a1
8.98494e-14	-3.00554	0.075	0.376	1.25385e-09	Connective_Tissue_2	Hmga2
1.66449e-13	1.90406	0.45	0.168	2.3228e-09	Connective_Tissue_2	Enpp2
3.99678e-13	1.1242	0.717	0.413	5.57751e-09	Connective_Tissue_2	Fkbp7
5.25499e-13	1.72319	0.417	0.133	7.33334e-09	Connective_Tissue_2	Rprm
9.8277e-13	1.96203	0.367	0.104	1.37146e-08	Connective_Tissue_2	Nfatc1
1.84014e-11	1.51369	0.475	0.2	2.56791e-07	Connective_Tissue_2	Tgfb3
3.72277e-11	0.340771	0.65	0.338	5.19513e-07	Connective_Tissue_2	Lum
4.06843e-11	1.3812	0.408	0.141	5.6775e-07	Connective_Tissue_2	Igf1
8.84785e-11	-2.71088	0.083	0.345	1.23472e-06	Connective_Tissue_2	Mef2c
9.02002e-11	1.2118	0.583	0.286	1.25874e-06	Connective_Tissue_2	Tgfb2
1.08776e-10	0.870215	0.6	0.296	1.51797e-06	Connective_Tissue_2	Dcn
1.40527e-10	1.1614	0.492	0.209	1.96106e-06	Connective_Tissue_2	Agtr2
1.46915e-10	1.04879	0.642	0.336	2.0502e-06	Connective_Tissue_2	Foxp1
1.70583e-10	1.09321	0.725	0.454	2.38049e-06	Connective_Tissue_2	Pcolce
2.58053e-10	1.24024	0.558	0.275	3.60113e-06	Connective_Tissue_2	Gas1
3.83135e-10	-1.9012	0.192	0.456	5.34665e-06	Connective_Tissue_2	Ccnd1
2.10057e-09	1.40767	0.458	0.208	2.93135e-05	Connective_Tissue_2	Flrt2
5.04033e-09	0.391523	0.683	0.406	7.03378e-05	Connective_Tissue_2	Tgfbi
1.30323e-08	1.01281	0.6	0.333	0.000181865	Connective_Tissue_2	Kdelr3
7.30074e-08	0.744221	0.708	0.451	0.00101882	Connective_Tissue_2	Tmem119
8.72668e-08	0.96237	0.592	0.338	0.00121781	Connective_Tissue_2	Zfhx4
1.74869e-160	9.17616	0.96	0.017	2.4403e-156	Epidermal	Krt14
6.25461e-146	8.71679	0.929	0.013	8.72831e-142	Epidermal	Krt5
3.50836e-120	8.46478	0.828	0.016	4.89592e-116	Epidermal	Krt15
2.34024e-110	8.81374	0.788	0.007	3.2658e-106	Epidermal	Sfn
6.34345e-97	6.27724	0.778	0.025	8.85228e-93	Epidermal	Bcam
1.11769e-87	-3.8384	0.515	0.983	1.55974e-83	Epidermal	Lgals1
3.58261e-79	8.93525	0.566	0.002	4.99954e-75	Epidermal	Gjb6
9.15086e-79	4.42018	0.798	0.077	1.277e-74	Epidermal	Pdlim1
9.75026e-70	9.66358	0.485	0	1.36065e-65	Epidermal	Trim29
2.76223e-63	9.38486	0.444	0	3.85469e-59	Epidermal	Trp63
1.51074e-62	7.86351	0.475	0.003	2.10824e-58	Epidermal	Anxa8
9.12921e-62	4.53062	0.687	0.064	1.27398e-57	Epidermal	Lgals7
4.7327e-57	6.30657	0.485	0.008	6.60449e-53	Epidermal	Pkp3
6.87115e-55	4.05044	0.636	0.041	9.58868e-51	Epidermal	Mt1
4.68856e-54	7.17659	0.434	0.004	6.54289e-50	Epidermal	Perp
1.46737e-53	4.12348	0.646	0.047	2.04771e-49	Epidermal	Meis2
3.39745e-49	2.28788	0.758	0.387	4.74115e-45	Epidermal	Fam162a
2.95797e-48	3.42877	0.657	0.06	4.12784e-44	Epidermal	Fxyd3
2.08337e-47	7.65576	0.364	0.002	2.90734e-43	Epidermal	Fermt1
1.17405e-46	-2.70896	0.535	0.926	1.63838e-42	Epidermal	Mfap2
4.64849e-46	3.96618	0.566	0.037	6.48697e-42	Epidermal	Pltp
3.95381e-45	6.60387	0.384	0.005	5.51754e-41	Epidermal	Gjb2
6.83755e-44	-2.91018	0.495	0.929	9.5418e-40	Epidermal	Vim
8.19303e-44	2.72327	0.677	0.222	1.14334e-39	Epidermal	Cxcl14
1.52259e-43	-2.71477	0.566	0.934	2.12477e-39	Epidermal	Tsc22d1
1.87131e-43	7.32859	0.343	0.002	2.61141e-39	Epidermal	Wnt3
2.01339e-43	2.23911	0.727	0.291	2.80968e-39	Epidermal	Acaa2
5.86431e-43	7.59163	0.333	0.002	8.18365e-39	Epidermal	Dsp
7.05573e-43	7.55846	0.333	0.002	9.84627e-39	Epidermal	Wnt7b
1.52212e-41	5.53307	0.424	0.016	2.12412e-37	Epidermal	Mt2
4.20355e-37	-2.35699	0.596	0.902	5.86605e-33	Epidermal	Fstl1
5.66837e-37	-2.68564	0.394	0.857	7.91021e-33	Epidermal	Rcn3
4.7447e-35	4.19109	0.434	0.027	6.62123e-31	Epidermal	Rab38
5.78968e-35	-3.73323	0.283	0.79	8.07949e-31	Epidermal	Mfap4
2.35813e-34	8.13219	0.273	0.002	3.29077e-30	Epidermal	Tacstd2
4.89027e-34	-3.73719	0.354	0.819	6.82438e-30	Epidermal	Col1a2
1.21827e-33	-2.19513	0.586	0.903	1.7001e-29	Epidermal	Maged2
2.65776e-33	5.57442	0.323	0.008	3.7089e-29	Epidermal	Cldn6
4.82469e-33	7.67652	0.253	0.001	6.73285e-29	Epidermal	Esrp1
1.7141e-32	6.45412	0.283	0.004	2.39203e-28	Epidermal	Col17a1
1.02617e-31	-3.2951	0.182	0.722	1.43202e-27	Epidermal	Crabp2
4.53094e-31	3.84696	0.444	0.045	6.32292e-27	Epidermal	Wnt4
5.247e-31	-3.117	0.202	0.739	7.32218e-27	Epidermal	Il11ra1
1.58899e-30	2.16462	0.687	0.148	2.21743e-26	Epidermal	Tfap2b
2.75306e-30	-3.29742	0.081	0.647	3.84189e-26	Epidermal	Fbn2
4.14461e-30	-6.44599	0	0.496	5.78381e-26	Epidermal	Emilin1
4.69713e-30	-4.89571	0.051	0.591	6.55484e-26	Epidermal	Prrx1
1.07163e-29	-2.65816	0.162	0.721	1.49546e-25	Epidermal	Anxa6
1.20044e-29	-3.3555	0.101	0.659	1.67522e-25	Epidermal	Csrp2
2.24229e-29	1.43464	0.848	0.582	3.12912e-25	Epidermal	Siva1
2.76681e-29	-6.67	0	0.486	3.86108e-25	Epidermal	Tmem119
1.86065e-28	-5.17645	0.01	0.516	2.59654e-24	Epidermal	Hoxa10
2.51433e-28	-3.31627	0.121	0.664	3.50874e-24	Epidermal	Capn6
1.04417e-27	-5.85649	0.01	0.505	1.45714e-23	Epidermal	Pmp22
1.20607e-27	-6.65571	0	0.465	1.68308e-23	Epidermal	Ncam1
4.35449e-27	-2.72266	0.273	0.754	6.07669e-23	Epidermal	Tcf4
5.82718e-27	2.90073	0.495	0.07	8.13183e-23	Epidermal	Capg
9.97838e-27	3.26148	0.455	0.06	1.39248e-22	Epidermal	Pdgfa
1.28808e-26	-3.83025	0.071	0.585	1.79751e-22	Epidermal	Lpar1
2.99121e-26	5.58341	0.283	0.011	4.17424e-22	Epidermal	Cldn4
6.84522e-26	1.42427	0.808	0.54	9.5525e-22	Epidermal	Phgdh
1.30533e-25	-3.92773	0.04	0.539	1.82158e-21	Epidermal	Selenom
1.83179e-25	-5.31709	0.051	0.537	2.55626e-21	Epidermal	Ebf1
2.28801e-25	-3.67573	0.061	0.564	3.19292e-21	Epidermal	Rhoc
2.67247e-25	-2.48308	0.192	0.702	3.72943e-21	Epidermal	Marcks
1.19559e-24	-3.28414	0.293	0.736	1.66845e-20	Epidermal	Col3a1
5.12182e-24	4.5666	0.283	0.016	7.1475e-20	Epidermal	Celsr1
2.27229e-23	-2.884	0.212	0.683	3.17099e-19	Epidermal	Mest
2.69563e-23	-2.13084	0.394	0.791	3.76176e-19	Epidermal	6330403K07Rik
7.09457e-23	4.03909	0.303	0.022	9.90047e-19	Epidermal	Frem2
7.48782e-23	4.03909	0.273	0.013	1.04493e-18	Epidermal	Apoc1
8.8767e-23	-2.92688	0.273	0.708	1.23874e-18	Epidermal	Cdkn1c
1.31702e-22	-4.75887	0.071	0.53	1.8379e-18	Epidermal	Crabp1
1.74098e-22	-2.82665	0.091	0.576	2.42953e-18	Epidermal	Fkbp10
2.11264e-22	-6.46474	0.01	0.433	2.94818e-18	Epidermal	Gas2
2.61905e-22	-3.63122	0.04	0.498	3.65488e-18	Epidermal	Fn1
3.18432e-22	3.08913	0.273	0.018	4.44372e-18	Epidermal	Hpgds
3.82628e-22	1.29542	0.808	0.518	5.33958e-18	Epidermal	Mrpl23
5.77449e-22	-5.41238	0.01	0.429	8.05831e-18	Epidermal	Serpinf1
1.00612e-21	1.90805	0.434	0.076	1.40404e-17	Epidermal	S100a16
1.10056e-20	2.23911	0.414	0.157	1.53583e-16	Epidermal	Ralbp1
1.20835e-20	2.82852	0.384	0.085	1.68625e-16	Epidermal	Jup
1.37756e-20	1.61999	0.414	0.068	1.92238e-16	Epidermal	Col18a1
1.45733e-20	-6.4147	0	0.366	2.03371e-16	Epidermal	Creb5
1.92929e-20	-5.08955	0.01	0.41	2.69232e-16	Epidermal	Vcam1
8.43001e-20	3.02116	0.374	0.057	1.17641e-15	Epidermal	Mpzl2
8.46811e-20	1.38096	0.727	0.429	1.18172e-15	Epidermal	Cyb5r3
9.23648e-20	-4.11478	0.03	0.439	1.28895e-15	Epidermal	Ndn
1.82195e-19	-3.84874	0.04	0.452	2.54253e-15	Epidermal	Gpx7
1.88196e-19	-1.27886	0.606	0.299	2.62628e-15	Epidermal	Dcn
1.88403e-19	-5.60792	0	0.349	2.62916e-15	Epidermal	Plod1
2.00316e-19	-3.81641	0.263	0.65	2.79541e-15	Epidermal	Col1a1
3.03577e-19	-6.43081	0	0.346	4.23642e-15	Epidermal	Mef2c
4.87235e-19	-3.85422	0.051	0.459	6.79936e-15	Epidermal	Islr
9.86671e-19	-4.76698	0.04	0.438	1.3769e-14	Epidermal	Tgfbi
1.39723e-18	-2.84243	0.141	0.568	1.94983e-14	Epidermal	Emp3
2.00192e-18	-5.87118	0	0.333	2.79368e-14	Epidermal	Olfml3
4.16077e-18	-7.16197	0	0.328	5.80635e-14	Epidermal	Col11a1
4.56462e-18	-3.11398	0.071	0.487	6.36993e-14	Epidermal	Pcolce
8.14339e-18	-4.88684	0.01	0.368	1.13641e-13	Epidermal	Cdh11
8.39137e-18	-5.14113	0.01	0.367	1.17102e-13	Epidermal	Zfhx4
1.33087e-17	1.8485	0.485	0.223	1.85723e-13	Epidermal	Ptprf
1.9262e-17	-5.13365	0.01	0.362	2.68801e-13	Epidermal	Col6a2
2.03036e-17	-3.12614	0.051	0.446	2.83336e-13	Epidermal	Fkbp7
4.69395e-17	-6.09277	0	0.311	6.55041e-13	Epidermal	Col6a1
5.07331e-17	2.7283	0.354	0.068	7.07981e-13	Epidermal	Acer2
5.4603e-17	2.98019	0.313	0.045	7.61985e-13	Epidermal	Cdca7l
6.68833e-17	2.93787	0.323	0.053	9.33356e-13	Epidermal	Tom1l1
2.85508e-16	-3.20409	0.091	0.488	3.98426e-12	Epidermal	Rbp1
4.45825e-16	-2.51683	0.172	0.573	6.22149e-12	Epidermal	Bgn
4.81168e-16	-2.94095	0.162	0.542	6.7147e-12	Epidermal	Ccn1
4.96705e-16	-4.21476	0.02	0.363	6.93152e-12	Epidermal	Loxl2
5.63597e-16	-3.22799	0.051	0.423	7.86499e-12	Epidermal	Pdgfra
9.91119e-16	-2.45191	0.091	0.483	1.38311e-11	Epidermal	Mageh1
1.90638e-15	-5.25209	0.01	0.331	2.66035e-11	Epidermal	Dkk2
2.01769e-15	-5.04771	0.01	0.329	2.81569e-11	Epidermal	Mecom
2.25963e-15	-2.64742	0.091	0.473	3.15331e-11	Epidermal	Jam3
2.67861e-15	-2.04192	0.242	0.637	3.738e-11	Epidermal	Peg3
3.06305e-15	-1.41932	0.354	0.739	4.27449e-11	Epidermal	P4hb
3.71725e-15	-5.48252	0	0.279	5.18742e-11	Epidermal	Glipr2
3.86485e-15	-1.45406	0.313	0.711	5.39339e-11	Epidermal	Calu
4.33187e-15	-3.54813	0.121	0.481	6.04513e-11	Epidermal	Klf6
4.46818e-15	-6.23884	0.04	0.369	6.23535e-11	Epidermal	Lum
4.5054e-15	2.34773	0.384	0.079	6.28728e-11	Epidermal	Samd5
6.26939e-15	2.98105	0.323	0.055	8.74893e-11	Epidermal	Icam1
6.8633e-15	-4.01552	0.03	0.362	9.57774e-11	Epidermal	Kdelr3
6.90009e-15	-5.45577	0	0.275	9.62907e-11	Epidermal	Lrrc17
8.3437e-15	-2.05286	0.283	0.661	1.16436e-10	Epidermal	B2m
1.2476e-14	-2.11642	0.182	0.559	1.74103e-10	Epidermal	Serinc1
1.55935e-14	-3.03627	0.071	0.429	2.17608e-10	Epidermal	Nfia
1.84234e-14	-5.30577	0	0.267	2.57099e-10	Epidermal	S1pr3
2.21256e-14	-5.24978	0	0.266	3.08763e-10	Epidermal	Twist1
2.51561e-14	-4.67516	0.01	0.311	3.51053e-10	Epidermal	Runx1t1
3.14799e-14	-1.5503	0.354	0.718	4.39302e-10	Epidermal	Grb10
3.19687e-14	-1.21925	0.566	0.844	4.46123e-10	Epidermal	Selenok
3.40676e-14	2.51686	0.343	0.066	4.75414e-10	Epidermal	Sult5a1
3.82507e-14	-5.12142	0	0.262	5.33788e-10	Epidermal	Clmp
4.03517e-14	-2.64254	0.172	0.529	5.63107e-10	Epidermal	Sox4
4.35675e-14	-5.17887	0.01	0.308	6.07985e-10	Epidermal	Fibin
5.17824e-14	-5.02364	0	0.259	7.22624e-10	Epidermal	Dlc1
6.87848e-14	-2.68372	0.101	0.453	9.59892e-10	Epidermal	Rrbp1
7.90142e-14	-5.34192	0	0.256	1.10264e-09	Epidermal	Col6a3
7.90142e-14	-5.50298	0	0.256	1.10264e-09	Epidermal	Tril
1.02352e-13	-2.7938	0.061	0.402	1.42832e-09	Epidermal	Cnn3
1.05277e-13	1.36666	0.626	0.323	1.46913e-09	Epidermal	Eef1e1
1.17731e-13	-2.027	0.101	0.465	1.64294e-09	Epidermal	Igfbp4
1.29439e-13	-4.28566	0.01	0.3	1.80633e-09	Epidermal	Nfatc4
1.35122e-13	-4.66612	0.01	0.299	1.88563e-09	Epidermal	Dab2
1.4249e-13	-3.56408	0.051	0.378	1.98845e-09	Epidermal	Vcan
2.47353e-13	-3.59728	0.051	0.371	3.45181e-09	Epidermal	Tshz2
3.7646e-13	1.4725	0.495	0.243	5.2535e-09	Epidermal	Exosc7
3.76631e-13	-1.77557	0.313	0.653	5.25589e-09	Epidermal	Anxa5
6.06745e-13	-6.70701	0.01	0.283	8.46713e-09	Epidermal	Col9a1
6.1674e-13	1.41515	0.545	0.294	8.60661e-09	Epidermal	Hat1
6.92073e-13	-1.26426	0.343	0.709	9.65788e-09	Epidermal	Gstm5
9.24027e-13	-3.30632	0.03	0.332	1.28948e-08	Epidermal	Uchl1
9.40647e-13	-4.41419	0.02	0.306	1.31267e-08	Epidermal	Col27a1
1.02778e-12	-2.62714	0.081	0.416	1.43427e-08	Epidermal	Fxyd6
1.05893e-12	-3.74186	0.02	0.309	1.47773e-08	Epidermal	Rhob
1.40573e-12	2.14334	0.374	0.1	1.9617e-08	Epidermal	Rbbp8
1.48066e-12	-3.09739	0.03	0.329	2.06626e-08	Epidermal	Ikbip
1.52588e-12	-2.84458	0.131	0.458	2.12937e-08	Epidermal	Zfhx3
1.75599e-12	-4.40012	0.02	0.304	2.45048e-08	Epidermal	Egfl6
1.90537e-12	-3.117	0.051	0.357	2.65894e-08	Epidermal	Ckap4
2.13212e-12	-2.5428	0.091	0.418	2.97537e-08	Epidermal	Efemp2
2.19518e-12	-2.82454	0.101	0.418	3.06338e-08	Epidermal	Gsn
2.21695e-12	-4.1661	0.01	0.278	3.09375e-08	Epidermal	Ddr2
3.01156e-12	-2.12247	0.162	0.492	4.20264e-08	Epidermal	Slc39a7
3.96565e-12	-1.28124	0.404	0.729	5.53406e-08	Epidermal	Ssr3
5.93175e-12	1.88258	0.414	0.131	8.27776e-08	Epidermal	Mthfd1
5.99791e-12	-4.25496	0.01	0.27	8.37008e-08	Epidermal	Col26a1
6.01654e-12	-2.15885	0.141	0.473	8.39608e-08	Epidermal	Dap
9.15425e-12	-1.68013	0.202	0.552	1.27748e-07	Epidermal	Eci2
1.04168e-11	-2.26434	0.081	0.401	1.45367e-07	Epidermal	Myh10
1.09039e-11	-2.70322	0.071	0.375	1.52164e-07	Epidermal	Slc50a1
1.31572e-11	-4.1043	0.01	0.264	1.83609e-07	Epidermal	C1qtnf6
1.52542e-11	-2.45277	0.121	0.43	2.12872e-07	Epidermal	Tsc22d3
1.52846e-11	-1.48055	0.333	0.657	2.13296e-07	Epidermal	Ddx50
1.59447e-11	-1.48977	0.222	0.575	2.22508e-07	Epidermal	Cldnd1
1.70654e-11	2.22146	0.404	0.146	2.38148e-07	Epidermal	Anxa1
1.97463e-11	-2.89991	0.02	0.276	2.7556e-07	Epidermal	Fkbp14
1.99339e-11	-2.50704	0.141	0.456	2.78178e-07	Epidermal	Ccnd1
2.02854e-11	-2.10375	0.101	0.425	2.83083e-07	Epidermal	Ilk
2.75036e-11	-2.51585	0.081	0.389	3.83813e-07	Epidermal	Igsf3
2.78838e-11	-1.31449	0.414	0.718	3.89119e-07	Epidermal	Gpx8
2.96782e-11	-3.35001	0.02	0.283	4.1416e-07	Epidermal	Frmd4a
3.22538e-11	-1.12319	0.364	0.706	4.50102e-07	Epidermal	Tmem50a
3.68573e-11	-1.01686	0.475	0.779	5.14344e-07	Epidermal	Tsn
4.84801e-11	-5.45627	0.02	0.27	6.76539e-07	Epidermal	Col9a2
4.99741e-11	-2.63485	0.051	0.339	6.97389e-07	Epidermal	Arfgap1
7.24527e-11	-2.27923	0.172	0.491	1.01108e-06	Epidermal	Arpc1b
8.11257e-11	1.70306	0.404	0.123	1.13211e-06	Epidermal	Cd151
1.0498e-10	-1.99434	0.202	0.524	1.46499e-06	Epidermal	Kdelr2
1.20528e-10	-0.94947	0.444	0.764	1.68197e-06	Epidermal	Sec62
1.25114e-10	-1.54724	0.253	0.571	1.74596e-06	Epidermal	Stx5a
1.26967e-10	-3.75533	0.02	0.271	1.77183e-06	Epidermal	Hoxd12
1.54203e-10	1.45718	0.566	0.273	2.1519e-06	Epidermal	Slc2a1
1.76792e-10	0.737916	0.394	0.139	2.46714e-06	Epidermal	Arhgdib
1.9116e-10	1.35176	0.505	0.195	2.66764e-06	Epidermal	Ezr
2.55647e-10	-1.05367	0.515	0.785	3.56755e-06	Epidermal	Prdx4
2.57316e-10	-3.63334	0.03	0.281	3.59085e-06	Epidermal	Lpar4
2.92261e-10	-2.35323	0.071	0.358	4.0785e-06	Epidermal	Serinc2
3.21969e-10	-3.33285	0.051	0.312	4.49307e-06	Epidermal	Meox2
4.04626e-10	-1.08088	0.465	0.748	5.64655e-06	Epidermal	Arl1
4.13857e-10	-2.27256	0.091	0.381	5.77538e-06	Epidermal	Ctsa
5.39038e-10	-1.10727	0.384	0.696	7.52227e-06	Epidermal	Ociad1
5.41224e-10	-2.29446	0.111	0.406	7.55278e-06	Epidermal	Col5a2
6.72543e-10	1.13755	0.636	0.324	9.38533e-06	Epidermal	Cks2
6.8218e-10	-3.32395	0.051	0.309	9.51982e-06	Epidermal	Crip1
8.36601e-10	-2.68735	0.111	0.386	1.16748e-05	Epidermal	Map1b
1.01316e-09	-1.64437	0.172	0.481	1.41386e-05	Epidermal	Nucb1
1.06431e-09	-1.87098	0.152	0.443	1.48525e-05	Epidermal	Armcx2
1.07595e-09	-2.37595	0.071	0.344	1.50149e-05	Epidermal	Krit1
1.16377e-09	-1.35637	0.293	0.602	1.62404e-05	Epidermal	Atp6v0e
1.16629e-09	-1.39362	0.273	0.584	1.62756e-05	Epidermal	Sh3bgrl
1.22416e-09	-2.88063	0.061	0.318	1.70831e-05	Epidermal	Ltbp1
1.35836e-09	-2.02547	0.172	0.456	1.89559e-05	Epidermal	Fbln2
1.43968e-09	-1.75997	0.152	0.454	2.00907e-05	Epidermal	Dtx3
1.49551e-09	-1.58249	0.212	0.522	2.08699e-05	Epidermal	Selenos
1.95086e-09	-2.23873	0.091	0.365	2.72243e-05	Epidermal	Arhgef25
2.02968e-09	-1.02026	0.424	0.716	2.83242e-05	Epidermal	Sar1a
2.29399e-09	1.68321	0.404	0.152	3.20126e-05	Epidermal	Fgfr2
2.48097e-09	-1.50352	0.172	0.479	3.46219e-05	Epidermal	Nans
2.8076e-09	1.07877	0.677	0.393	3.918e-05	Epidermal	Gja1
2.90743e-09	1.39999	0.505	0.229	4.05732e-05	Epidermal	Hprt
4.09499e-09	-0.923479	0.323	0.638	5.71456e-05	Epidermal	Oaz2
4.21376e-09	1.459	0.535	0.283	5.8803e-05	Epidermal	Tubb4b
4.78919e-09	-1.41941	0.263	0.555	6.68331e-05	Epidermal	Rabac1
5.01905e-09	-2.41761	0.081	0.338	7.00409e-05	Epidermal	Hexa
6.11294e-09	-2.00137	0.101	0.378	8.53061e-05	Epidermal	Plk2
6.12096e-09	-2.31141	0.091	0.348	8.54179e-05	Epidermal	Pdlim7
8.15111e-09	-1.64601	0.212	0.504	0.000113749	Epidermal	Tubb2b
8.18697e-09	-1.7602	0.111	0.39	0.000114249	Epidermal	Praf2
1.16112e-08	-2.30743	0.081	0.335	0.000162034	Epidermal	Mmp2
1.21559e-08	-2.20568	0.071	0.324	0.000169636	Epidermal	Sec23a
1.60339e-08	1.37535	0.394	0.143	0.000223753	Epidermal	Fhl1
1.77215e-08	-1.24926	0.404	0.675	0.000247304	Epidermal	Tpm4
1.79779e-08	-2.02296	0.101	0.36	0.000250882	Epidermal	Pofut2
1.95384e-08	-2.13684	0.071	0.322	0.000272658	Epidermal	Fermt2
2.12996e-08	-1.52212	0.162	0.446	0.000297237	Epidermal	Emc3
2.23569e-08	-1.58928	0.202	0.466	0.00031199	Epidermal	Txndc15
2.28585e-08	-1.11333	0.364	0.648	0.00031899	Epidermal	Calm3
2.70186e-08	-1.27868	0.253	0.545	0.000377044	Epidermal	Sdcbp
4.67342e-08	-1.88795	0.131	0.389	0.000652176	Epidermal	Septin6
6.07341e-08	-1.39698	0.212	0.492	0.000847544	Epidermal	Yipf5
6.21152e-08	-1.5691	0.141	0.411	0.000866818	Epidermal	Sulf2
6.24659e-08	-1.51249	0.202	0.477	0.000871711	Epidermal	Gnai2
6.40558e-08	-1.09924	0.343	0.615	0.000893898	Epidermal	Cnih1
6.96738e-08	-1.65575	0.232	0.498	0.000972298	Epidermal	Cyba
8.34004e-08	0.876208	0.515	0.241	0.00116385	Epidermal	Sostdc1
1.09676e-07	-1.46044	0.202	0.466	0.00153052	Epidermal	Copa
1.11114e-07	-1.18829	0.253	0.535	0.00155059	Epidermal	Copb2
1.24875e-07	-1.05027	0.374	0.643	0.00174264	Epidermal	Snx6
1.55097e-07	-1.39627	0.152	0.417	0.00216438	Epidermal	Surf4
1.56374e-07	-1.6851	0.182	0.443	0.0021822	Epidermal	Sdc2
1.84306e-07	-1.47549	0.162	0.425	0.00257199	Epidermal	Srprb
1.88032e-07	-1.68704	0.141	0.396	0.00262399	Epidermal	Laptm4b
2.16169e-07	-1.60765	0.152	0.408	0.00301664	Epidermal	Gsto1
2.21252e-07	-1.90431	0.141	0.393	0.00308757	Epidermal	Ugdh
2.39397e-07	-1.437	0.172	0.434	0.00334079	Epidermal	Atp6ap1
2.67388e-07	-1.15969	0.222	0.495	0.00373139	Epidermal	Sod1
3.17346e-07	-1.52107	0.162	0.418	0.00442856	Epidermal	Magt1
3.33015e-07	-1.30267	0.212	0.473	0.00464722	Epidermal	Cers2
3.37453e-07	-1.51376	0.152	0.408	0.00470916	Epidermal	Rbfox2
4.95571e-07	-1.03849	0.253	0.524	0.0069157	Epidermal	Nbdy
1.21691e-06	-1.31217	0.202	0.453	0.016982	Epidermal	Rpn1
1.25692e-06	-1.0497	0.303	0.565	0.0175403	Epidermal	Svbp
1.88609e-06	-0.909975	0.354	0.612	0.0263204	Epidermal	Serf1
3.83074e-124	3.603	0.938	0.462	5.34579e-120	Immune	Cotl1
1.43101e-109	7.28774	0.896	0.054	1.99698e-105	Immune	Coro1a
1.25858e-97	3.24332	0.958	0.476	1.75635e-93	Immune	Cyba
4.24589e-96	3.17898	0.979	0.637	5.92513e-92	Immune	B2m
2.25619e-94	10.5746	0.979	0.007	3.14851e-90	Immune	Fcer1g
3.13454e-93	4.42241	0.771	0.256	4.37425e-89	Immune	Lgmn
5.67724e-90	12.6142	0.938	0	7.92259e-86	Immune	Rac2
3.5258e-88	12.8221	0.917	0.001	4.92025e-84	Immune	Tyrobp
2.20966e-83	3.29546	0.979	0.466	3.08359e-79	Immune	Arpc1b
1.83627e-82	3.58007	0.646	0.279	2.56252e-78	Immune	Dab2
5.7123e-77	12.6406	0.812	0	7.97151e-73	Immune	Fcgr3
3.39005e-76	3.35651	0.896	0.503	4.73081e-72	Immune	Ctsd
3.42261e-73	6.25497	0.75	0.069	4.77625e-69	Immune	Ctsc
5.94601e-73	7.88852	0.896	0.013	8.29765e-69	Immune	Laptm5
1.22089e-72	4.34122	0.833	0.254	1.70375e-68	Immune	Selenop
5.34462e-69	9.56766	0.792	0.002	7.45842e-65	Immune	Psmb8
4.14731e-64	6.53882	0.854	0.024	5.78757e-60	Immune	Gmfg
3.37203e-61	12.2735	0.688	0	4.70567e-57	Immune	Ctss
3.44228e-61	8.70196	0.75	0.007	4.8037e-57	Immune	Lst1
1.47161e-60	2.14379	1	0.729	2.05364e-56	Immune	Arpc3
2.68239e-60	2.27107	0.917	0.57	3.74327e-56	Immune	Arpc5
1.20568e-59	8.63006	0.729	0.006	1.68252e-55	Immune	Cd68
4.62418e-59	13.6741	0.667	0	6.45304e-55	Immune	C1qb
4.80962e-59	12.1319	0.646	0	6.71182e-55	Immune	Cd53
1.81208e-58	9.98049	0.688	0.002	2.52876e-54	Immune	Aif1
1.9696e-57	3.54102	0.854	0.206	2.74857e-53	Immune	Ucp2
3.62494e-57	2.43304	0.833	0.447	5.0586e-53	Immune	Actr3
3.96394e-57	11.0185	0.667	0.002	5.53168e-53	Immune	Ms4a6c
1.25319e-56	4.3457	0.875	0.135	1.74883e-52	Immune	Arhgdib
1.29539e-56	4.11534	0.854	0.109	1.80771e-52	Immune	Pycard
8.73405e-56	8.01746	0.708	0.005	1.21884e-51	Immune	Cyth4
3.28249e-55	3.82772	0.688	0.16	4.58071e-51	Immune	Tspo
7.51077e-55	11.0239	0.604	0	1.04813e-50	Immune	Bin2
6.72758e-53	6.37616	0.708	0.027	9.38834e-49	Immune	Lcp1
7.71725e-53	2.56608	0.771	0.458	1.07694e-48	Immune	Snx2
8.67988e-53	11.0239	0.583	0	1.21128e-48	Immune	Evi2a
9.84988e-53	12.9286	0.604	0	1.37455e-48	Immune	C1qa
1.83813e-52	12.5981	0.604	0.001	2.5651e-48	Immune	C1qc
3.44499e-52	10.39	0.604	0	4.80749e-48	Immune	Ncf4
1.1059e-51	12.4509	0.646	0.004	1.54328e-47	Immune	Lyz2
2.25586e-51	11.0132	0.604	0.001	3.14805e-47	Immune	Cx3cr1
4.8376e-51	7.92892	0.646	0.006	6.75087e-47	Immune	Hcls1
9.55541e-51	11.9915	0.562	0	1.33346e-46	Immune	Trem2
1.24113e-50	-3.24918	0.417	0.987	1.732e-46	Immune	Serpinh1
2.0506e-50	9.72843	0.604	0.002	2.86161e-46	Immune	Pld4
2.51351e-50	2.86218	0.729	0.314	3.50761e-46	Immune	Plin2
3.03257e-50	8.25085	0.646	0.005	4.23195e-46	Immune	Ptpn6
1.91846e-49	5.75272	0.667	0.042	2.67721e-45	Immune	Ly86
8.82632e-49	10.3649	0.583	0.001	1.23171e-44	Immune	Csf1r
5.63359e-48	2.60067	0.938	0.434	7.86168e-44	Immune	Fth1
1.47535e-47	11.3565	0.562	0.001	2.05885e-43	Immune	Fcrls
2.11746e-47	2.13151	0.979	0.671	2.95492e-43	Immune	Gpx1
2.36976e-47	10.6758	0.604	0.006	3.30701e-43	Immune	Pf4
2.99656e-47	7.85396	0.604	0.003	4.1817e-43	Immune	Psmb9
4.71889e-47	2.18284	0.896	0.496	6.58521e-43	Immune	Arpc2
1.01031e-46	10.4862	0.521	0	1.40989e-42	Immune	Tnfaip8l2
1.25339e-46	3.60805	0.833	0.247	1.74911e-42	Immune	Sat1
1.38539e-46	4.54421	0.792	0.084	1.93331e-42	Immune	Rgs10
2.76756e-46	12.1245	0.542	0	3.86213e-42	Immune	Cd52
4.66617e-46	9.99146	0.542	0	6.51164e-42	Immune	Fcgr1
8.13186e-46	-3.89208	0.396	0.968	1.1348e-41	Immune	Mdk
3.48234e-45	8.32135	0.604	0.008	4.8596e-41	Immune	F13a1
1.05073e-44	3.11844	0.896	0.226	1.46629e-40	Immune	Hprt
2.18184e-44	10.5764	0.521	0	3.04476e-40	Immune	Ms4a6d
3.07013e-43	6.2101	0.583	0.019	4.28437e-39	Immune	Unc93b1
2.0622e-42	5.47432	0.583	0.044	2.8778e-38	Immune	Npl
4.24203e-42	9.61949	0.5	0	5.91975e-38	Immune	Myo1f
7.07435e-42	2.61081	0.688	0.387	9.87225e-38	Immune	Grn
1.78787e-41	2.08626	0.938	0.562	2.49497e-37	Immune	Arpc4
5.68639e-41	8.61949	0.583	0.007	7.93536e-37	Immune	Srgn
8.04592e-41	10.7415	0.458	0	1.12281e-36	Immune	Clec4a2
8.04592e-41	10.4862	0.458	0	1.12281e-36	Immune	Cd300c2
8.04592e-41	11.9414	0.458	0	1.12281e-36	Immune	Ms4a6b
8.26156e-41	2.28087	0.833	0.511	1.1529e-36	Immune	Ctsz
2.54398e-40	5.35587	0.625	0.041	3.55012e-36	Immune	Gatm
4.58304e-40	8.11699	0.521	0.003	6.39563e-36	Immune	Ncf2
4.05968e-39	7.63983	0.521	0.013	5.66529e-35	Immune	Apoe
5.82526e-39	5.88817	0.625	0.032	8.12916e-35	Immune	Fyb
1.67139e-38	-3.47004	0.312	0.951	2.33243e-34	Immune	Maged1
3.32937e-38	3.34596	0.521	0.231	4.64614e-34	Immune	Ly6e
5.73037e-37	10.702	0.417	0	7.99673e-33	Immune	C5ar1
5.80965e-37	6.38447	0.562	0.012	8.10737e-33	Immune	Trf
6.81528e-37	6.23	0.562	0.018	9.51073e-33	Immune	Hpgds
8.43676e-37	2.32631	0.708	0.361	1.17735e-32	Immune	Ctsa
1.05158e-36	-1.95646	0.625	0.991	1.46748e-32	Immune	Tceal9
1.12192e-36	9.14674	0.458	0.001	1.56563e-32	Immune	C3ar1
1.09173e-35	6.10319	0.542	0.014	1.5235e-31	Immune	Gpsm3
4.48344e-35	3.36637	0.542	0.172	6.25664e-31	Immune	Rnase4
1.47634e-34	9.61949	0.417	0	2.06023e-30	Immune	Lrrc25
5.18027e-34	5.4033	0.625	0.03	7.22906e-30	Immune	Fermt3
6.74528e-34	7.0268	0.479	0.004	9.41303e-30	Immune	Apbb1ip
1.38104e-33	2.58673	0.542	0.228	1.92724e-29	Immune	Blvrb
3.31689e-33	1.80944	0.917	0.61	4.62872e-29	Immune	Capza2
3.53967e-33	7.11699	0.458	0.006	4.93962e-29	Immune	Dok2
3.56083e-33	11.2045	0.375	0	4.96914e-29	Immune	Ccl9
3.56083e-33	10.6195	0.375	0	4.96914e-29	Immune	Ccr1
3.56083e-33	9.92435	0.375	0	4.96914e-29	Immune	Ptprc
6.43268e-33	5.28612	0.688	0.054	8.9768e-29	Immune	Mt1
7.36527e-33	3.1206	0.625	0.155	1.02782e-28	Immune	Man2b1
2.0104e-32	2.72468	0.667	0.221	2.80551e-28	Immune	Gusb
2.1193e-32	6.65233	0.479	0.018	2.95749e-28	Immune	Alox5ap
7.31417e-32	-4.06531	0.25	0.903	1.02069e-27	Immune	Fstl1
1.04869e-31	9.195	0.396	0.001	1.46344e-27	Immune	Mpeg1
1.83519e-31	8.33939	0.396	0.001	2.561e-27	Immune	Tnfrsf13b
2.67573e-31	10.4389	0.354	0	3.73398e-27	Immune	Adgre1
2.67573e-31	11.2325	0.354	0	3.73398e-27	Immune	Ms4a7
2.67573e-31	10.2869	0.354	0	3.73398e-27	Immune	Sla
2.67573e-31	9.99146	0.354	0	3.73398e-27	Immune	Cd84
2.67573e-31	10.0556	0.354	0	3.73398e-27	Immune	Clec4n
2.80224e-31	-3.7058	0.333	0.921	3.91053e-27	Immune	Mfap2
2.88871e-31	8.11699	0.354	0	4.03119e-27	Immune	Was
8.71009e-31	2.73571	0.708	0.196	1.21549e-26	Immune	Blvra
9.58281e-31	9.43892	0.375	0	1.33728e-26	Immune	Clec4a1
2.18422e-30	3.5649	0.729	0.13	3.04808e-26	Immune	Ckb
2.3297e-30	7.70196	0.417	0.003	3.25109e-26	Immune	P2ry6
3.28099e-30	5.22485	0.542	0.026	4.57863e-26	Immune	Lyn
7.22628e-30	9.5544	0.375	0.001	1.00843e-25	Immune	Mrc1
1.03358e-29	8.59092	0.375	0.001	1.44236e-25	Immune	Selplg
1.78154e-29	2.46043	0.75	0.318	2.48614e-25	Immune	Hexa
1.95064e-29	9.85396	0.333	0	2.72212e-25	Immune	AB124611
1.95064e-29	9.61949	0.333	0	2.72212e-25	Immune	Vav1
1.95064e-29	10.1759	0.333	0	2.72212e-25	Immune	Cybb
8.72681e-29	7.92435	0.375	0.001	1.21783e-24	Immune	Lcp2
1.61224e-28	7.18411	0.396	0.003	2.24988e-24	Immune	Arhgap30
3.94851e-28	3.62815	0.542	0.136	5.51014e-24	Immune	Maf
6.78643e-28	8.4065	0.354	0.001	9.47046e-24	Immune	Cd300a
7.278e-28	8.4065	0.354	0.001	1.01564e-23	Immune	Cd86
1.33332e-27	6.34917	0.438	0.008	1.86065e-23	Immune	Vsir
1.38124e-27	9.92435	0.312	0	1.92752e-23	Immune	Cd48
1.70338e-27	-0.29644	0.333	0.93	2.37707e-23	Immune	Tsc22d1
2.46311e-27	2.86479	0.667	0.163	3.43727e-23	Immune	Sec11c
3.02004e-27	2.81277	0.562	0.198	4.21446e-23	Immune	Mpp1
4.75322e-27	9.23247	0.333	0	6.63312e-23	Immune	Slfn2
5.2024e-27	9.05559	0.333	0	7.25996e-23	Immune	Plek
5.28025e-27	8.70196	0.333	0	7.36859e-23	Immune	Cd33
6.16049e-27	7.30964	0.375	0.003	8.59697e-23	Immune	Parvg
7.33894e-27	1.94463	0.854	0.589	1.02415e-22	Immune	Cstb
2.02456e-26	4.711	0.542	0.026	2.82528e-22	Immune	Nrros
2.30072e-26	5.48141	0.458	0.013	3.21065e-22	Immune	Arhgap45
9.22321e-26	-4.22513	0.208	0.846	1.2871e-21	Immune	Gpc3
9.51076e-26	9.53203	0.292	0	1.32723e-21	Immune	Sash3
9.51076e-26	9.92435	0.292	0	1.32723e-21	Immune	Cryba4
9.51076e-26	9.77996	0.292	0	1.32723e-21	Immune	Gpr34
1.85082e-25	5.43015	0.458	0.017	2.58282e-21	Immune	Milr1
2.10293e-25	-2.47873	0.312	0.912	2.93464e-21	Immune	Nedd4
2.60501e-25	2.19872	0.792	0.343	3.63529e-21	Immune	Cap1
2.61673e-25	-4.28829	0.208	0.85	3.65165e-21	Immune	Cd24a
2.98835e-25	9.05559	0.312	0	4.17024e-21	Immune	Casp1
3.42593e-25	2.73502	0.75	0.183	4.78088e-21	Immune	S100a13
5.75261e-25	4.58326	0.521	0.03	8.02777e-21	Immune	Lgals9
1.49052e-24	1.5652	0.958	0.693	2.08002e-20	Immune	Ap2s1
2.74721e-24	-2.99903	0.458	0.928	3.83373e-20	Immune	Ccnd2
2.79793e-24	4.59013	0.479	0.031	3.90451e-20	Immune	Sirpa
3.45786e-24	3.49961	0.521	0.084	4.82544e-20	Immune	Tpd52
5.63518e-24	6.79507	0.354	0.004	7.8639e-20	Immune	Ptpn7
1.18331e-23	4.54625	0.5	0.036	1.65131e-19	Immune	H2-K1
1.36891e-23	2.82197	0.542	0.123	1.91031e-19	Immune	Evl
1.49817e-23	2.73113	0.604	0.165	2.09069e-19	Immune	Serinc3
1.64965e-23	8.99146	0.292	0	2.30208e-19	Immune	Tifab
1.80254e-23	3.67788	0.438	0.059	2.51545e-19	Immune	Renbp
1.97443e-23	8.70196	0.292	0	2.75532e-19	Immune	Clec12a
4.03185e-23	-2.67921	0.333	0.901	5.62644e-19	Immune	Maged2
4.41143e-23	3.67887	0.604	0.066	6.15614e-19	Immune	Bst2
4.45863e-23	3.00381	0.479	0.215	6.22202e-19	Immune	Lsp1
4.55857e-23	1.85271	0.688	0.378	6.36148e-19	Immune	Pfn1
7.95138e-23	3.034	0.646	0.124	1.10962e-18	Immune	Syngr2
9.53051e-23	2.74287	0.562	0.156	1.32998e-18	Immune	Psmb10
1.10534e-22	4.36853	0.5	0.045	1.5425e-18	Immune	Skap2
1.24381e-22	-3.46232	0.396	0.894	1.73574e-18	Immune	Sparc
1.64711e-22	4.09019	0.542	0.048	2.29854e-18	Immune	Fxyd5
4.16562e-22	9.70196	0.25	0	5.81312e-18	Immune	Igsf6
8.17117e-22	3.85131	0.417	0.047	1.14029e-17	Immune	Fes
1.09542e-21	-4.48693	0.208	0.815	1.52866e-17	Immune	Ptn
1.23407e-21	6.8946	0.312	0.003	1.72215e-17	Immune	Irf8
1.2384e-21	8.53203	0.271	0	1.72818e-17	Immune	Rgs18
4.24608e-21	3.87637	0.479	0.08	5.9254e-17	Immune	Capg
4.72969e-21	10.532	0.271	0.001	6.60029e-17	Immune	Ccl12
5.65749e-21	1.93492	0.583	0.296	7.89503e-17	Immune	Snx5
6.04436e-21	-1.99722	0.417	0.916	8.4349e-17	Immune	Tuba1a
8.2375e-21	-4.50414	0.229	0.811	1.14954e-16	Immune	Col1a2
1.06113e-20	5.88567	0.375	0.012	1.48081e-16	Immune	Cd14
1.27161e-20	8.85396	0.292	0.004	1.77454e-16	Immune	Ifi27l2a
1.57881e-20	2.25373	0.521	0.181	2.20323e-16	Immune	Cndp2
3.18051e-20	2.79382	0.542	0.148	4.4384e-16	Immune	Ifngr1
3.9026e-20	2.12123	0.688	0.318	5.44608e-16	Immune	Glul
4.20848e-20	-3.04053	0.229	0.82	5.87294e-16	Immune	Ldhb
5.00355e-20	10.0556	0.25	0	6.98245e-16	Immune	Ccl3
5.3614e-20	7.53203	0.271	0.001	7.48184e-16	Immune	Slc15a3
6.1009e-20	6.85396	0.292	0.003	8.51381e-16	Immune	Irf5
6.18241e-20	7.85396	0.271	0.001	8.62756e-16	Immune	Ccl6
6.84328e-20	3.87307	0.438	0.052	9.5498e-16	Immune	Efhd2
7.19557e-20	8.43892	0.25	0	1.00414e-15	Immune	Slc11a1
7.29161e-20	5.94707	0.312	0.005	1.01754e-15	Immune	Inpp5d
1.15527e-19	-2.83596	0.312	0.848	1.61219e-15	Immune	Rcn3
1.26425e-19	4.41004	0.438	0.03	1.76426e-15	Immune	Ehd4
1.50523e-19	-2.37028	0.271	0.844	2.10055e-15	Immune	Cald1
1.99977e-19	-4.10591	0.208	0.78	2.79068e-15	Immune	Mfap4
2.0162e-19	6.15352	0.312	0.005	2.81361e-15	Immune	Slc25a45
2.32318e-19	2.44053	0.646	0.262	3.24199e-15	Immune	Rap1a
3.60968e-19	-3.31676	0.354	0.869	5.03731e-15	Immune	Id3
4.87227e-19	6.08457	0.312	0.006	6.79925e-15	Immune	Gpr183
5.25892e-19	2.18437	0.521	0.195	7.33882e-15	Immune	Cib1
6.09299e-19	7.269	0.271	0.002	8.50277e-15	Immune	Csf2rb
6.31497e-19	6.46492	0.292	0.005	8.81254e-15	Immune	Samsn1
6.63149e-19	5.91054	0.312	0.009	9.25425e-15	Immune	Tmem106a
6.98883e-19	1.45189	0.875	0.607	9.75292e-15	Immune	Erp29
7.79114e-19	-3.19694	0.208	0.786	1.08725e-14	Immune	6330403K07Rik
8.29861e-19	4.4325	0.417	0.03	1.15807e-14	Immune	Rassf4
9.96122e-19	5.43645	0.375	0.018	1.39009e-14	Immune	Stab1
1.01828e-18	3.86365	0.479	0.038	1.42101e-14	Immune	Arrb2
1.06681e-18	6.75442	0.271	0.002	1.48873e-14	Immune	Apobec1
1.2871e-18	3.4286	0.542	0.06	1.79615e-14	Immune	Lrrfip1
1.35378e-18	-5.75741	0	0.566	1.8892e-14	Immune	Fkbp10
1.42504e-18	4.0581	0.438	0.032	1.98864e-14	Immune	Taok3
1.60076e-18	2.54815	0.5	0.142	2.23387e-14	Immune	Ntpcr
1.64553e-18	7.87083	0.271	0.005	2.29634e-14	Immune	Plac8
1.85894e-18	2.46399	0.458	0.148	2.59416e-14	Immune	Clta
1.97362e-18	5.3304	0.333	0.01	2.75419e-14	Immune	Fgd2
2.09624e-18	2.40865	0.479	0.163	2.9253e-14	Immune	Gm2a
2.31154e-18	1.64756	0.792	0.527	3.22576e-14	Immune	Sdcbp
3.46728e-18	3.48141	0.458	0.059	4.83859e-14	Immune	Stxbp2
3.51252e-18	6.0726	0.292	0.005	4.90173e-14	Immune	Trpv2
4.5125e-18	3.28917	0.5	0.092	6.29719e-14	Immune	Gpx3
7.83666e-18	-3.40671	0.125	0.717	1.09361e-13	Immune	Gpx8
9.14537e-18	-4.63998	0.042	0.635	1.27624e-13	Immune	Fbn2
9.51524e-18	6.269	0.271	0.003	1.32785e-13	Immune	Nfam1
1.13916e-17	4.79507	0.354	0.013	1.58969e-13	Immune	Erap1
1.27704e-17	-3.49192	0.125	0.715	1.78211e-13	Immune	Grb10
1.37631e-17	3.75497	0.479	0.124	1.92064e-13	Immune	Hmox1
1.56148e-17	-3.92227	0.146	0.71	2.17905e-13	Immune	Crabp2
1.61012e-17	2.96319	0.604	0.091	2.24692e-13	Immune	Anxa3
1.79451e-17	5.17295	0.354	0.018	2.50424e-13	Immune	Apoc1
3.32846e-17	1.52342	0.75	0.459	4.64487e-13	Immune	Atp6v0b
6.92133e-17	5.38003	0.312	0.013	9.65872e-13	Immune	Hfe
9.33081e-17	1.96993	0.5	0.237	1.30212e-12	Immune	Pepd
9.94991e-17	2.75862	0.458	0.115	1.38851e-12	Immune	Tpp1
1.01047e-16	-4.24646	0.062	0.64	1.41011e-12	Immune	Nfib
1.29966e-16	3.56328	0.417	0.054	1.81368e-12	Immune	Rab32
1.40859e-16	-2.51297	0.312	0.81	1.96569e-12	Immune	Ppic
1.47041e-16	2.12467	0.812	0.262	2.05196e-12	Immune	Tagln2
1.47949e-16	-1.67264	0.604	0.932	2.06463e-12	Immune	Bex3
1.51667e-16	2.3444	0.562	0.166	2.11651e-12	Immune	Rhog
1.56384e-16	5.87995	0.271	0.005	2.18234e-12	Immune	Ebi3
1.62571e-16	9.42366	0.271	0.007	2.26868e-12	Immune	Cd74
1.65199e-16	5.08457	0.292	0.013	2.30536e-12	Immune	Ppfia4
2.18091e-16	5.44957	0.312	0.015	3.04346e-12	Immune	Cfp
2.29802e-16	1.7964	0.625	0.344	3.20688e-12	Immune	Hebp1
2.68294e-16	2.048	0.667	0.274	3.74405e-12	Immune	Itm2b
3.49092e-16	-4.92586	0.021	0.575	4.87158e-12	Immune	Lpar1
5.14643e-16	3.18934	0.438	0.116	7.18184e-12	Immune	Emb
5.70935e-16	5.269	0.292	0.008	7.96739e-12	Immune	Susd3
5.75509e-16	3.60358	0.438	0.05	8.03122e-12	Immune	Dcxr
7.31656e-16	-5.68471	0	0.505	1.02103e-11	Immune	Hoxa10
7.58378e-16	2.97651	0.396	0.077	1.05832e-11	Immune	Rab3il1
8.95171e-16	4.73367	0.312	0.017	1.24921e-11	Immune	Il4ra
9.62353e-16	-3.2526	0.104	0.673	1.34296e-11	Immune	Pnisr
2.11018e-15	-4.07362	0.208	0.728	2.94476e-11	Immune	Col3a1
2.11633e-15	-3.43375	0.188	0.724	2.95334e-11	Immune	Sox11
2.13329e-15	4.5668	0.312	0.018	2.97701e-11	Immune	Slc7a7
2.20806e-15	-2.86457	0.146	0.705	3.08135e-11	Immune	Gstm5
2.48179e-15	-3.82772	0.104	0.652	3.46334e-11	Immune	Capn6
2.5718e-15	2.75014	0.562	0.113	3.58895e-11	Immune	Fam111a
2.82058e-15	-2.05566	0.271	0.807	3.93612e-11	Immune	Ttc3
3.12834e-15	-2.41283	0.312	0.798	4.3656e-11	Immune	Ddah2
3.79374e-15	-4.81891	0.042	0.579	5.29417e-11	Immune	Prrx1
3.93303e-15	4.05559	0.354	0.045	5.48855e-11	Immune	Ctsh
4.49516e-15	-1.77309	0.521	0.903	6.273e-11	Immune	Arf4
7.17724e-15	-3.53298	0.167	0.7	1.00158e-10	Immune	Cdkn1c
7.69145e-15	5.00152	0.292	0.01	1.07334e-10	Immune	Ifi204
7.90246e-15	3.92322	0.333	0.018	1.10279e-10	Immune	Grap
9.1023e-15	-5.41488	0	0.478	1.27023e-10	Immune	Gsta4
1.02909e-14	-5.19248	0	0.476	1.43609e-10	Immune	Mageh1
1.38096e-14	-2.88117	0.188	0.705	1.92714e-10	Immune	Calu
1.60838e-14	-4.72221	0.042	0.566	2.2445e-10	Immune	Bgn
1.82954e-14	1.77319	0.542	0.267	2.55312e-10	Immune	Stx7
2.51167e-14	-2.92709	0.229	0.726	3.50503e-10	Immune	Il11ra1
2.57287e-14	5.31791	0.271	0.01	3.59045e-10	Immune	Rhoh
2.58928e-14	3.39453	0.396	0.055	3.61333e-10	Immune	Hacd4
2.61069e-14	-5.16407	0	0.466	3.64322e-10	Immune	Jam3
2.63703e-14	5.13971	0.271	0.009	3.67998e-10	Immune	B4galnt1
3.1274e-14	3.84015	0.375	0.032	4.36429e-10	Immune	H2-D1
3.68394e-14	1.38798	0.792	0.518	5.14094e-10	Immune	Rab5c
5.11796e-14	-4.06043	0.042	0.559	7.14211e-10	Immune	Tspan6
5.64518e-14	1.89616	0.583	0.259	7.87785e-10	Immune	Atp6ap2
5.89112e-14	5.11699	0.271	0.01	8.22106e-10	Immune	Batf
6.32924e-14	5.50402	0.292	0.016	8.83246e-10	Immune	Ccl2
8.15379e-14	3.53203	0.333	0.042	1.13786e-09	Immune	Elf1
1.0131e-13	-3.44439	0.167	0.674	1.41378e-09	Immune	Mest
1.0407e-13	1.37541	0.792	0.534	1.4523e-09	Immune	Vamp8
1.04177e-13	-5.36506	0	0.45	1.45379e-09	Immune	Islr
1.12434e-13	-2.41258	0.25	0.737	1.56902e-09	Immune	Pafah1b3
1.14472e-13	1.73825	0.646	0.3	1.59745e-09	Immune	Actr2
1.29292e-13	4.64537	0.375	0.052	1.80427e-09	Immune	Lgals3
1.86338e-13	-5.09641	0	0.443	2.60034e-09	Immune	Gpx7
2.01336e-13	-3.56224	0.125	0.63	2.80965e-09	Immune	Peg3
2.19749e-13	2.41734	0.542	0.225	3.0666e-09	Immune	Prr13
2.40059e-13	-1.04245	0.625	0.956	3.35003e-09	Immune	Cd81
2.41733e-13	-3.4939	0.25	0.707	3.37338e-09	Immune	Tpm1
3.76277e-13	-3.16087	0.104	0.612	5.25094e-09	Immune	Serf1
4.10236e-13	-4.25669	0.021	0.505	5.72484e-09	Immune	Ip6k2
4.99919e-13	4.02953	0.312	0.023	6.97638e-09	Immune	Ehbp1l1
5.37644e-13	1.11557	0.938	0.659	7.50282e-09	Immune	Ndufb7
5.38241e-13	3.81214	0.333	0.024	7.51116e-09	Immune	Il10rb
5.62734e-13	-5.03972	0	0.43	7.85295e-09	Immune	Ndn
6.48211e-13	-2.83672	0.146	0.653	9.04579e-09	Immune	Ddx50
7.40248e-13	4.65068	0.271	0.014	1.03302e-08	Immune	Cd79b
9.20411e-13	1.76498	0.625	0.31	1.28443e-08	Immune	Litaf
1.04771e-12	3.12264	0.417	0.068	1.46208e-08	Immune	Acsl5
1.10214e-12	-0.692163	0.021	0.362	1.53804e-08	Immune	Myl9
1.23412e-12	-5.01583	0	0.421	1.72221e-08	Immune	Nsg1
1.34064e-12	3.71912	0.354	0.043	1.87086e-08	Immune	Hpgd
1.37401e-12	4.3444	0.292	0.016	1.91744e-08	Immune	Lrmp
1.47758e-12	3.77714	0.312	0.022	2.06196e-08	Immune	Arhgap19
1.59581e-12	-3.07715	0.021	0.47	2.22695e-08	Immune	Cttn
1.69669e-12	3.60603	0.354	0.032	2.36773e-08	Immune	Ostf1
1.7586e-12	3.23658	0.375	0.047	2.45413e-08	Immune	Rps6ka1
1.99445e-12	-5.15622	0	0.415	2.78326e-08	Immune	Pdgfra
2.43977e-12	4.61003	0.271	0.013	3.4047e-08	Immune	Rapsn
2.51066e-12	2.37632	0.438	0.12	3.50363e-08	Immune	Rap1b
2.68436e-12	-1.67319	0.396	0.833	3.74603e-08	Immune	Tceal8
2.9627e-12	-5.30244	0.021	0.48	4.13445e-08	Immune	Rbp1
3.09381e-12	-5.14393	0	0.41	4.31741e-08	Immune	Fxyd6
3.19528e-12	3.01497	0.438	0.061	4.45901e-08	Immune	S100a1
3.46055e-12	2.07775	0.646	0.31	4.8292e-08	Immune	Hspa1a
3.49191e-12	-2.53065	0.312	0.742	4.87296e-08	Immune	Tcf4
3.55734e-12	-4.74293	0.021	0.478	4.96427e-08	Immune	Pcolce
3.6114e-12	2.94707	0.354	0.074	5.03971e-08	Immune	Hexb
4.42605e-12	2.63587	0.5	0.102	6.17655e-08	Immune	Ppp1r18
4.4475e-12	-4.91712	0	0.405	6.20649e-08	Immune	Rbfox2
4.88496e-12	2.09426	0.625	0.21	6.81697e-08	Immune	Msn
5.9645e-12	2.54007	0.521	0.131	8.32346e-08	Immune	Mbnl1
6.24373e-12	-4.8247	0.062	0.525	8.71313e-08	Immune	Ebf1
6.25068e-12	-4.67009	0.021	0.471	8.72283e-08	Immune	Emp1
6.37681e-12	-5.5979	0	0.401	8.89884e-08	Immune	Vcam1
7.25259e-12	-4.32657	0.188	0.643	1.0121e-07	Immune	Col1a1
9.3581e-12	3.5065	0.354	0.043	1.30592e-07	Immune	Tlr2
1.28203e-11	-3.47219	0.062	0.528	1.78908e-07	Immune	Acat2
1.59422e-11	3.22083	0.333	0.059	2.22473e-07	Immune	Cmtm7
1.69199e-11	1.57184	0.688	0.34	2.36117e-07	Immune	Capza1
2.13565e-11	1.1814	0.854	0.582	2.9803e-07	Immune	Ciao2a
2.14796e-11	-1.76647	0.375	0.8	2.99748e-07	Immune	Hnrnpr
2.65708e-11	-3.33648	0.062	0.527	3.70795e-07	Immune	Selenom
2.72084e-11	-5.61899	0	0.382	3.79694e-07	Immune	Map1b
3.29918e-11	-1.70473	0.417	0.812	4.60401e-07	Immune	Ilf2
3.39471e-11	-4.35443	0.021	0.453	4.73731e-07	Immune	Fbln2
3.50514e-11	-2.28569	0.104	0.585	4.89142e-07	Immune	Hmgn3
3.56516e-11	3.42769	0.333	0.036	4.97517e-07	Immune	Pqlc2
4.12894e-11	3.711	0.292	0.022	5.76193e-07	Immune	Ly96
4.12944e-11	3.49961	0.333	0.036	5.76264e-07	Immune	Mvp
4.30467e-11	-1.83239	0.312	0.757	6.00716e-07	Immune	Pgrmc1
4.32703e-11	2.39248	0.5	0.113	6.03837e-07	Immune	Ormdl2
4.40035e-11	-3.45495	0.042	0.493	6.14068e-07	Immune	Pmp22
4.57737e-11	-3.9817	0.042	0.483	6.38772e-07	Immune	Aopep
4.81042e-11	1.48764	0.646	0.362	6.71294e-07	Immune	Atp6v0d1
4.88624e-11	-1.71699	0.354	0.788	6.81875e-07	Immune	Hnrnph1
5.49412e-11	-3.13989	0.104	0.565	7.66705e-07	Immune	Ssbp2
5.70856e-11	2.34639	0.542	0.176	7.9663e-07	Immune	Dusp6
5.71716e-11	-1.97242	0.312	0.738	7.97829e-07	Immune	Dcakd
5.82721e-11	-5.14657	0	0.372	8.13187e-07	Immune	Bex2
6.03083e-11	-5.49103	0	0.372	8.41602e-07	Immune	Vcan
7.48772e-11	4.00478	0.271	0.021	1.04491e-06	Immune	Pip4k2a
8.75452e-11	2.61079	0.438	0.106	1.22169e-06	Immune	Pnp
1.04153e-10	-5.33138	0	0.365	1.45345e-06	Immune	Tshz2
1.15313e-10	-4.83757	0	0.363	1.60919e-06	Immune	Nnat
1.16119e-10	-3.89633	0.021	0.439	1.62043e-06	Immune	Armcx2
1.23709e-10	-4.05387	0.021	0.438	1.72636e-06	Immune	Fkbp7
1.27976e-10	3.58861	0.312	0.038	1.7859e-06	Immune	Tmem37
1.28323e-10	-3.99479	0.021	0.44	1.79074e-06	Immune	Sdc2
1.46112e-10	-4.81004	0	0.36	2.039e-06	Immune	Cdh11
1.46112e-10	-4.63288	0	0.36	2.039e-06	Immune	Arhgef25
1.46112e-10	-4.63789	0	0.36	2.039e-06	Immune	Auts2
1.56305e-10	-5.06416	0	0.359	2.18124e-06	Immune	Zfhx4
1.72913e-10	-5.33679	0	0.358	2.41301e-06	Immune	Creb5
2.03725e-10	-2.66613	0.208	0.643	2.84298e-06	Immune	Csrp2
2.11485e-10	-4.72418	0	0.355	2.95127e-06	Immune	Loxl2
2.1331e-10	3.64939	0.292	0.025	2.97675e-06	Immune	Elmo1
2.13881e-10	2.58607	0.396	0.097	2.98471e-06	Immune	Tmem86a
2.18686e-10	-4.94066	0	0.355	3.05176e-06	Immune	Kdelr3
2.28598e-10	-3.97477	0.021	0.43	3.19009e-06	Immune	Tead2
2.29463e-10	3.72468	0.271	0.02	3.20216e-06	Immune	Tm6sf1
2.33817e-10	-5.05668	0	0.354	3.26291e-06	Immune	Col6a2
2.34531e-10	-5.38683	0.021	0.423	3.27287e-06	Immune	Gas2
2.41762e-10	-4.68229	0	0.353	3.37379e-06	Immune	Cpxm1
2.4544e-10	1.31783	0.812	0.46	3.42512e-06	Immune	Cenpx
2.55394e-10	-4.55654	0.104	0.519	3.56402e-06	Immune	Crabp1
2.58455e-10	-4.66026	0	0.353	3.60674e-06	Immune	Fgfr1
3.01432e-10	-1.32724	0.542	0.872	4.20648e-06	Immune	Eif4a2
3.01461e-10	1.29085	0.812	0.46	4.20688e-06	Immune	Scp2
3.34821e-10	2.76933	0.479	0.122	4.67242e-06	Immune	Lpl
3.59211e-10	-2.88244	0.062	0.5	5.01278e-06	Immune	Tmed1
3.62526e-10	-4.42434	0.021	0.422	5.05905e-06	Immune	Nfia
4.45268e-10	-4.33448	0.021	0.419	6.21372e-06	Immune	Serpinf1
4.5081e-10	-3.99153	0.042	0.454	6.29105e-06	Immune	Ncam1
4.73866e-10	3.01896	0.354	0.046	6.6128e-06	Immune	Cd44
4.75738e-10	1.48246	0.625	0.333	6.63892e-06	Immune	Dazap2
4.91359e-10	-4.03237	0.25	0.664	6.85692e-06	Immune	Itm2a
5.01508e-10	-5.1055	0	0.344	6.99855e-06	Immune	Limch1
5.03623e-10	-1.51297	0.479	0.834	7.02806e-06	Immune	Cbx1
5.5033e-10	-2.00347	0.083	0.523	7.67985e-06	Immune	Sox4
5.61281e-10	-3.36581	0.062	0.484	7.83268e-06	Immune	Emilin1
5.68372e-10	-1.55896	0.5	0.807	7.93163e-06	Immune	Cnpy2
7.2311e-10	1.44573	0.75	0.376	1.0091e-05	Immune	Wdr1
7.69158e-10	-1.24481	0.667	0.919	1.07336e-05	Immune	Son
7.97531e-10	2.57426	0.333	0.082	1.11295e-05	Immune	Ninj1
1.09178e-09	-1.22152	0.625	0.892	1.52357e-05	Immune	Paip2
1.10181e-09	2.32746	0.417	0.114	1.53758e-05	Immune	Fuca2
1.10785e-09	-2.70584	0.062	0.487	1.54601e-05	Immune	Fn1
1.23274e-09	2.88514	0.354	0.05	1.72029e-05	Immune	Prps2
1.26939e-09	-1.11601	0.667	0.922	1.77143e-05	Immune	Pdap1
1.518e-09	-4.56863	0	0.328	2.11836e-05	Immune	Pfn2
1.78293e-09	-4.81891	0	0.326	2.48808e-05	Immune	Uchl1
1.89383e-09	-4.31581	0.021	0.401	2.64284e-05	Immune	Col5a2
1.9876e-09	-2.70398	0.104	0.521	2.7737e-05	Immune	Arl3
2.32764e-09	-3.13685	0.021	0.395	3.24822e-05	Immune	Cnn3
2.61771e-09	-6.08406	0	0.321	3.65302e-05	Immune	Col11a1
2.97332e-09	-5.92175	0	0.319	4.14927e-05	Immune	Sox9
3.11928e-09	-3.89842	0.021	0.395	4.35295e-05	Immune	Myh10
3.11984e-09	-2.10266	0.229	0.647	4.35374e-05	Immune	Cirbp
3.15801e-09	2.75803	0.375	0.065	4.40701e-05	Immune	Dgkz
3.32589e-09	2.39453	0.417	0.1	4.64128e-05	Immune	AI413582
4.43407e-09	2.19705	0.396	0.13	6.18775e-05	Immune	Nfe2l2
4.7463e-09	-2.3438	0.125	0.548	6.62347e-05	Immune	Brd3
5.66261e-09	1.99536	0.562	0.195	7.90217e-05	Immune	Tuba1c
5.95348e-09	-2.30717	0.125	0.551	8.30808e-05	Immune	Rhoc
6.14762e-09	-4.81226	0	0.308	8.579e-05	Immune	Tgfb2
6.75351e-09	-5.06788	0	0.307	9.42452e-05	Immune	Meox2
6.9682e-09	-4.3056	0	0.307	9.72413e-05	Immune	Dhx30
6.98534e-09	2.16746	0.438	0.126	9.74804e-05	Immune	Csk
7.18958e-09	-5.00324	0	0.306	0.000100331	Immune	Serpine2
7.62377e-09	-2.7908	0.062	0.462	0.00010639	Immune	Srek1
7.62434e-09	-3.90676	0.021	0.383	0.000106398	Immune	Igsf3
7.89593e-09	-4.52325	0	0.305	0.000110188	Immune	Col5a1
8.14617e-09	-4.59854	0	0.304	0.00011368	Immune	Runx1t1
8.30064e-09	-1.98209	0.021	0.301	0.000115835	Immune	Cdc42ep5
8.40418e-09	-5.01486	0	0.304	0.00011728	Immune	Col6a1
9.4673e-09	-3.94977	0.021	0.38	0.000132116	Immune	Bex4
9.648e-09	-3.77251	0.042	0.413	0.000134638	Immune	Gja1
9.81937e-09	-7.60047	0	0.302	0.000137029	Immune	Col2a1
1.08669e-08	1.23773	0.812	0.507	0.000151648	Immune	Vps29
1.11175e-08	-4.9233	0	0.3	0.000155145	Immune	Col27a1
1.18283e-08	-4.30244	0	0.299	0.000165064	Immune	Smarca1
1.25836e-08	-5.64663	0	0.298	0.000175604	Immune	Egfl6
1.44499e-08	-3.34755	0.042	0.412	0.000201648	Immune	Efemp2
1.46849e-08	-4.52189	0	0.296	0.000204928	Immune	Gas1
1.56132e-08	-3.39673	0.042	0.41	0.000217882	Immune	Rarg
1.56958e-08	1.99909	0.5	0.156	0.000219035	Immune	Glrx
1.61071e-08	-4.68471	0	0.294	0.000224774	Immune	Epha4
1.72825e-08	-3.62616	0.042	0.407	0.000241177	Immune	Sulf2
1.7664e-08	-4.20944	0	0.293	0.000246502	Immune	Nfatc4
1.76731e-08	1.51894	0.604	0.282	0.000246627	Immune	M6pr
1.91655e-08	-3.21616	0.188	0.533	0.000267455	Immune	Ccn1
2.20187e-08	-4.10369	0.021	0.367	0.000307271	Immune	Hmga2
2.65957e-08	-1.22862	0.417	0.787	0.000371143	Immune	Srsf5
2.73429e-08	2.53203	0.333	0.07	0.000381571	Immune	Bid
2.82184e-08	-3.71827	0.021	0.368	0.000393788	Immune	Timp3
2.9813e-08	-1.80257	0.25	0.647	0.000416041	Immune	Hnrnpdl
3.15689e-08	-4.39871	0	0.285	0.000440544	Immune	Bcl11a
3.34683e-08	-3.24933	0.042	0.401	0.00046705	Immune	Ptprs
3.79718e-08	1.03727	0.833	0.58	0.000529896	Immune	Abracl
3.90359e-08	-4.3913	0	0.281	0.000544746	Immune	Lhfp
4.02352e-08	-4.11002	0	0.281	0.000561482	Immune	Parva
4.02352e-08	-4.57388	0	0.281	0.000561482	Immune	Wnt5a
4.06161e-08	-3.57388	0.021	0.361	0.000566797	Immune	Lrrc42
4.27432e-08	-4.03782	0	0.28	0.000596481	Immune	Clip3
4.36978e-08	-1.4052	0.521	0.833	0.000609803	Immune	Anxa2
4.39446e-08	-1.65024	0.312	0.691	0.000613246	Immune	Nisch
4.40541e-08	-4.27049	0	0.28	0.000614775	Immune	Ptprd
4.54044e-08	-4.1632	0	0.279	0.000633618	Immune	Cspp1
4.7755e-08	-1.42428	0.5	0.792	0.000666422	Immune	Fubp1
5.12235e-08	-6.62942	0	0.277	0.000714824	Immune	Col9a1
5.77725e-08	-4.5594	0	0.276	0.000806215	Immune	Lpar4
6.6644e-08	-1.92945	0.167	0.568	0.000930017	Immune	Cldnd1
6.83184e-08	-2.76718	0.083	0.449	0.000953384	Immune	Dtx3
7.13709e-08	-3.60752	0.021	0.352	0.000995981	Immune	Serinc2
7.34292e-08	-4.09002	0	0.272	0.0010247	Immune	Ddr2
7.408e-08	1.35669	0.812	0.536	0.00103379	Immune	Arl6ip1
7.45703e-08	-1.50058	0.375	0.725	0.00104063	Immune	Bzw2
7.72751e-08	-3.511	0.021	0.351	0.00107837	Immune	Wbp1
7.79515e-08	-3.56732	0.021	0.351	0.00108781	Immune	Fnbp1l
8.27497e-08	-4.15096	0	0.27	0.00115477	Immune	Fkbp14
9.00902e-08	2.2841	0.354	0.1	0.00125721	Immune	Ap1b1
9.01077e-08	-3.26937	0.188	0.546	0.00125745	Immune	Id1
9.32282e-08	-4.37786	0	0.268	0.001301	Immune	Lrrc17
9.49335e-08	1.81181	0.521	0.185	0.0013248	Immune	Iqgap1
1.01931e-07	-4.20775	0	0.267	0.00142245	Immune	Pls3
1.02011e-07	1.38956	0.646	0.332	0.00142357	Immune	Necap2
1.04892e-07	-2.18427	0.146	0.531	0.00146377	Immune	Tia1
1.10931e-07	-2.10278	0.021	0.282	0.00154804	Immune	Armcx1
1.14785e-07	-4.68107	0	0.265	0.00160182	Immune	Hoxd12
1.21795e-07	-5.96432	0	0.264	0.00169965	Immune	Col9a2
1.25456e-07	-4.17878	0	0.264	0.00175074	Immune	Col26a1
1.46827e-07	-2.25669	0.125	0.5	0.00204898	Immune	Papss1
1.49802e-07	-4.22786	0	0.261	0.00209048	Immune	S1pr3
1.51851e-07	-2.64887	0.083	0.44	0.00211907	Immune	Zfp637
1.53577e-07	1.41419	0.604	0.294	0.00214317	Immune	Cox17
1.54287e-07	-4.03402	0	0.261	0.00215307	Immune	Bmp1
1.54458e-07	2.22218	0.396	0.09	0.00215547	Immune	Eps15
1.5847e-07	-2.77631	0.062	0.412	0.00221145	Immune	Zrsr2
1.63656e-07	-4.17187	0	0.26	0.00228382	Immune	Twist1
1.73583e-07	-5.5791	0	0.259	0.00242235	Immune	Sostdc1
1.73682e-07	-3.99675	0.042	0.373	0.00242373	Immune	Plk2
1.84302e-07	-2.53082	0.062	0.418	0.00257194	Immune	Zfand6
1.89004e-07	-2.61975	0.083	0.436	0.00263755	Immune	2410002F23Rik
2.13207e-07	-4.04351	0	0.256	0.0029753	Immune	Clmp
2.1794e-07	-4.65346	0.021	0.331	0.00304135	Immune	Igfbp5
2.33811e-07	-2.7899	0.021	0.325	0.00326283	Immune	Olfml3
2.35522e-07	-2.20372	0.125	0.499	0.00328671	Immune	Tubb2b
2.55009e-07	-2.58898	0.083	0.433	0.00355866	Immune	Dcaf8
2.58295e-07	-1.11499	0.542	0.816	0.00360451	Immune	Cdc26
2.77399e-07	-7.21448	0	0.252	0.00387111	Immune	Col9a3
3.02749e-07	-4.42507	0	0.25	0.00422486	Immune	Tril
3.02749e-07	-4.26401	0	0.25	0.00422486	Immune	Col6a3
3.06798e-07	-2.26433	0.104	0.473	0.00428136	Immune	Tmem119
3.11694e-07	-4.39426	0	0.25	0.00434969	Immune	Slc1a3
3.19012e-07	-2.40828	0.104	0.466	0.00445181	Immune	P4ha1
3.33153e-07	-4.75972	0.021	0.324	0.00464915	Immune	Dkk2
3.48096e-07	-2.63413	0.042	0.372	0.00485768	Immune	Ssbp3
3.73344e-07	-2.2437	0.104	0.465	0.00521002	Immune	Nt5c3b
3.82899e-07	-2.36783	0.083	0.438	0.00534335	Immune	Pja1
3.96336e-07	-3.4178	0.021	0.327	0.00553087	Immune	Rbm4b
4.67778e-07	-3.96981	0.021	0.321	0.00652784	Immune	Mecom
5.17144e-07	-2.97179	0.062	0.391	0.00721674	Immune	Pbx1
5.21653e-07	-3.35519	0.021	0.323	0.00727966	Immune	Igf2bp2
5.41162e-07	-2.56994	0.042	0.365	0.00755192	Immune	Atat1
5.65806e-07	-3.3056	0.021	0.322	0.00789582	Immune	Ift43
5.945e-07	1.59683	0.5	0.213	0.00829624	Immune	Tmem179b
6.02887e-07	-3.35214	0.021	0.321	0.00841329	Immune	Fto
6.4369e-07	-2.77124	0.104	0.451	0.0089827	Immune	Zfhx3
6.5768e-07	2.36211	0.333	0.076	0.00917793	Immune	Nqo2
6.60126e-07	2.52146	0.312	0.059	0.00921206	Immune	Gltp
6.64144e-07	-3.16233	0.062	0.389	0.00926813	Immune	Ugdh
6.85754e-07	-2.51999	0.083	0.419	0.0095697	Immune	Trip6
6.92646e-07	-1.15029	0.583	0.842	0.00966588	Immune	Dstn
7.29901e-07	-3.38385	0.021	0.318	0.0101858	Immune	Mmp14
7.69849e-07	-1.43471	0.354	0.691	0.0107432	Immune	Pdcd5
8.2819e-07	-1.61578	0.208	0.583	0.0115574	Immune	Hmgb3
8.54322e-07	1.42849	0.542	0.276	0.0119221	Immune	Vps26a
9.47864e-07	-3.61645	0.021	0.312	0.0132274	Immune	Ltbp1
1.03619e-06	1.73156	0.438	0.165	0.0144601	Immune	Ebp
1.04381e-06	-3.04288	0.042	0.35	0.0145664	Immune	Ckap4
1.21803e-06	-5.16093	0.062	0.361	0.0169976	Immune	Lum
1.26307e-06	-1.17823	0.479	0.781	0.0176262	Immune	Hsd17b10
1.31085e-06	1.78268	0.458	0.142	0.0182929	Immune	Vasp
1.37651e-06	1.31791	0.583	0.317	0.0192093	Immune	Trappc6a
1.38593e-06	-4.68653	0.021	0.301	0.0193407	Immune	Fibin
1.51405e-06	-2.54656	0.104	0.426	0.0211285	Immune	Smarca2
1.5251e-06	-2.04162	0.104	0.448	0.0212828	Immune	Atxn7l3b
1.71293e-06	-3.30086	0.021	0.304	0.023904	Immune	Nipsnap1
2.00265e-06	-5.97328	0.042	0.318	0.027947	Immune	Dcn
2.02988e-06	-2.89143	0.042	0.341	0.0283269	Immune	Rbms2
2.08259e-06	-1.91257	0.167	0.508	0.0290626	Immune	Matr3
2.12136e-06	-3.41925	0.021	0.301	0.0296035	Immune	Ccdc88a
2.1443e-06	1.9895	0.375	0.096	0.0299237	Immune	Khk
2.29675e-06	-2.49403	0.021	0.282	0.0320511	Immune	Zfp260
2.31063e-06	-3.67376	0.021	0.297	0.0322448	Immune	Mgst1
2.44249e-06	-3.55676	0.021	0.297	0.0340849	Immune	Efna5
2.60106e-06	-2.4768	0.062	0.378	0.0362977	Immune	Tpm2
2.70927e-06	-4.23643	0.042	0.337	0.0378079	Immune	Cthrc1
2.93426e-06	-2.24824	0.083	0.407	0.0409476	Immune	Mettl1
3.29799e-06	-2.33339	0.062	0.375	0.0460235	Immune	Kif3a
3.34224e-06	-2.1533	0.083	0.407	0.046641	Immune	Snap47
4.01092e-06	-2.36884	0.042	0.332	0.0559723	Immune	Arfgap1
4.10244e-06	-3.19589	0.021	0.29	0.0572496	Immune	Tcaf1
4.16376e-06	-4.78142	0.021	0.285	0.0581053	Immune	Mgp
4.16583e-06	-1.85263	0.104	0.434	0.0581341	Immune	Scd2
4.56803e-06	-1.47752	0.312	0.631	0.0637468	Immune	Oaz2
4.63343e-06	-2.82845	0.042	0.327	0.0646595	Immune	Usp22
4.76467e-06	-1.46609	0.229	0.578	0.0664909	Immune	Zfp422
5.13908e-06	-3.24111	0.021	0.286	0.0717159	Immune	Apbb2
5.1856e-06	-2.56732	0.062	0.358	0.0723651	Immune	Ift46
5.30724e-06	-1.38792	0.208	0.559	0.0740625	Immune	Phgdh
5.63573e-06	-2.5594	0.042	0.33	0.0786467	Immune	Mmp2
5.76954e-06	-2.2128	0.083	0.396	0.0805139	Immune	Gdi1
5.98395e-06	-2.56994	0.062	0.358	0.083506	Immune	Yae1d1
7.07581e-06	-3.26725	0.021	0.281	0.098743	Immune	Fdft1
7.29165e-06	-1.21681	0.438	0.72	0.101755	Immune	Ssr3
7.32004e-06	1.14586	0.688	0.375	0.102151	Immune	Glmp
7.35539e-06	1.3601	0.521	0.26	0.102644	Immune	Snapc5
7.55012e-06	-2.76259	0.042	0.32	0.105362	Immune	Enah
7.70487e-06	-2.37786	0.042	0.323	0.107521	Immune	Wdr6
7.78986e-06	-3.37636	0.021	0.279	0.108708	Immune	P4ha2
8.05594e-06	1.21634	0.646	0.344	0.112421	Immune	Ralb
8.23928e-06	-1.83591	0.208	0.536	0.114979	Immune	Egr1
8.51196e-06	-1.92467	0.188	0.517	0.118784	Immune	Kdelr2
9.38179e-06	1.93147	0.375	0.11	0.130923	Immune	Dnase2a
1.01002e-05	-2.82112	0.042	0.32	0.140948	Immune	Plagl1
1.08902e-05	-1.11034	0.5	0.777	0.151973	Immune	Gm8797
1.09828e-05	-1.29937	0.167	0.497	0.153265	Immune	Nrep
1.12151e-05	-2.2175	0.062	0.355	0.156506	Immune	Pofut2
1.17116e-05	-2.38981	0.042	0.317	0.163436	Immune	Fermt2
1.18479e-05	1.37388	0.542	0.257	0.165338	Immune	Limd2
1.30584e-05	-3.08084	0.021	0.271	0.182229	Immune	Ccdc8
1.3193e-05	-1.55012	0.271	0.563	0.184108	Immune	Prkcsh
1.3696e-05	-1.35354	0.354	0.651	0.191128	Immune	Sec13
1.48458e-05	-1.87372	0.083	0.383	0.207173	Immune	Pum1
1.53058e-05	0.821832	0.875	0.605	0.213593	Immune	Lamtor5
1.54445e-05	-2.26108	0.083	0.371	0.215527	Immune	Cdc23
1.66255e-05	-1.15835	0.188	0.511	0.232009	Immune	Rfc1
1.74684e-05	1.16187	0.625	0.351	0.243771	Immune	Emc2
1.87969e-05	0.916637	0.562	0.25	0.262311	Immune	Celf2
1.87999e-05	-2.67905	0.042	0.304	0.262353	Immune	Rnf20
1.92508e-05	-1.84127	0.146	0.457	0.268645	Immune	Rbmx
2.07441e-05	-1.88075	0.125	0.436	0.289483	Immune	Vgll4
2.22807e-05	-1.32791	0.229	0.56	0.310927	Immune	Svbp
2.23481e-05	-2.69839	0.042	0.301	0.311868	Immune	Arid4b
2.25367e-05	-2.07678	0.042	0.299	0.3145	Immune	Sptbn1
2.25908e-05	-1.63326	0.167	0.486	0.315255	Immune	Wls
2.26634e-05	1.33751	0.479	0.182	0.316268	Immune	Zeb2
2.38963e-05	-1.26802	0.333	0.64	0.333474	Immune	Ddb1
2.5423e-05	-1.54336	0.208	0.527	0.354778	Immune	Cbx5
2.66891e-05	-2.39723	0.062	0.332	0.372446	Immune	Nob1
2.67634e-05	-2.10701	0.104	0.388	0.373484	Immune	Oxct1
2.72848e-05	-2.56249	0.042	0.299	0.380759	Immune	Elp3
2.83568e-05	-2.10604	0.062	0.339	0.395719	Immune	Gon4l
2.85262e-05	-0.948288	0.458	0.756	0.398083	Immune	S100a11
2.91115e-05	-2.38832	0.062	0.331	0.406251	Immune	Mbtps1
2.95634e-05	-1.16092	0.417	0.682	0.412557	Immune	Cops4
2.96738e-05	-1.32487	0.354	0.635	0.414098	Immune	Srsf10
3.01142e-05	-2.64123	0.042	0.297	0.420244	Immune	Amotl1
3.12583e-05	-1.87736	0.083	0.37	0.43621	Immune	Foxn3
3.34768e-05	-1.76769	0.125	0.427	0.467169	Immune	Chd4
3.35795e-05	-2.35671	0.062	0.328	0.468602	Immune	Meaf6
3.53542e-05	-0.775683	0.562	0.824	0.493368	Immune	Cfdp1
3.73454e-05	-1.6185	0.208	0.509	0.521156	Immune	Smc3
3.9913e-05	-1.34169	0.125	0.42	0.556986	Immune	Srprb
4.00271e-05	-1.50208	0.292	0.548	0.558578	Immune	Serinc1
4.01352e-05	-2.14979	0.104	0.378	0.560086	Immune	Igf1r
4.33946e-05	-1.92388	0.104	0.392	0.605572	Immune	Chd6
4.37542e-05	-2.35306	0.083	0.349	0.61059	Immune	Phip
4.49148e-05	-2.3337	0.062	0.324	0.626785	Immune	Huwe1
4.55721e-05	-1.22831	0.312	0.615	0.635958	Immune	Nap1l4
4.90512e-05	-1.51907	0.25	0.51	0.684509	Immune	Copg1
4.99461e-05	-1.73876	0.083	0.361	0.696997	Immune	Mphosph8
5.11364e-05	-1.81891	0.125	0.414	0.713608	Immune	Tnfaip1
5.14158e-05	-1.48617	0.125	0.42	0.717507	Immune	Hmgcs1
5.27415e-05	-1.86885	0.104	0.391	0.736007	Immune	Laptm4b
5.30166e-05	-1.60667	0.188	0.486	0.739847	Immune	Yipf5
5.38594e-05	-1.9121	0.104	0.388	0.751607	Immune	Mzt1
6.26539e-05	-1.38683	0.083	0.342	0.874335	Immune	Pdlim7
6.36438e-05	-1.54834	0.25	0.52	0.888149	Immune	Ppa1
6.63683e-05	-1.76029	0.125	0.412	0.92617	Immune	Hspb11
6.64679e-05	-1.88582	0.104	0.384	0.927559	Immune	Praf2
7.07608e-05	-1.28344	0.229	0.537	0.987467	Immune	Ogt
7.21909e-05	-1.60524	0.125	0.415	1	Immune	Psmd9
7.28183e-05	-2.01177	0.062	0.322	1	Immune	Eid1
7.87033e-05	-2.08121	0.083	0.343	1	Immune	Aldh7a1
7.90775e-05	-2.01948	0.062	0.321	1	Immune	Ikbip
8.06699e-05	-1.38997	0.271	0.561	1	Immune	Atrx
8.53365e-05	-1.98929	0.125	0.388	1	Immune	Mbnl2
8.7979e-05	-2.1698	0.083	0.339	1	Immune	Nfyb
8.90854e-05	-1.3212	0.312	0.593	1	Immune	Prrc2c
9.62069e-05	-1.74099	0.062	0.312	1	Immune	Bet1l
9.78934e-05	-1.63589	0.167	0.447	1	Immune	Tmed4
0.000100875	-1.49119	0.208	0.496	1	Immune	Knop1
0.000104457	-2.01795	0.062	0.316	1	Immune	Pcbp4
0.000110393	-1.3726	0.229	0.518	1	Immune	Nbdy
0.000116282	1.66578	0.438	0.183	1	Immune	H2bc4
0.000119784	1.03645	0.625	0.324	1	Immune	Septin9
0.00012354	-1.72653	0.125	0.4	1	Immune	Gtf2i
0.000132055	-1.80224	0.146	0.403	1	Immune	Bptf
0.000144691	-1.73826	0.146	0.403	1	Immune	1110038F14Rik
0.000145388	-1.08715	0.292	0.593	1	Immune	Sugt1
0.000147244	-1.25058	0.312	0.587	1	Immune	Eprs
0.000152737	-1.26162	0.25	0.543	1	Immune	Ncbp2
0.000170175	-1.61772	0.125	0.399	1	Immune	Cdip1
0.000199203	-1.38235	0.188	0.474	1	Immune	Slc38a2
0.000202288	1.24405	0.5	0.226	1	Immune	Gmnn
0.000207734	1.17448	0.583	0.326	1	Immune	Mef2c
0.000216859	-1.61899	0.104	0.366	1	Immune	Ccnd3
0.000227085	-0.985874	0.312	0.604	1	Immune	Nsfl1c
0.00024633	-1.77479	0.083	0.333	1	Immune	Crebbp
0.000261904	-0.655156	0.271	0.538	1	Immune	Pfkl
0.000282423	-1.44429	0.208	0.465	1	Immune	Polr1c
0.000283339	-1.04288	0.354	0.633	1	Immune	Smarce1
0.000295345	-1.41948	0.229	0.48	1	Immune	Fip1l1
0.000308127	-1.69941	0.167	0.43	1	Immune	Mfge8
0.000323687	-1.35236	0.208	0.482	1	Immune	Hdac3
0.000334534	-1.01587	0.271	0.559	1	Immune	Ccar1
0.000339163	-1.20065	0.292	0.563	1	Immune	Stx5a
0.000379467	-1.42913	0.146	0.41	1	Immune	Ccdc58
0.000395749	-1.44066	0.146	0.41	1	Immune	Pigp
0.00044269	-0.941167	0.375	0.649	1	Immune	Hadh
0.000534289	-1.26444	0.271	0.534	1	Immune	Ctnnb1
0.000563092	1.1679	0.5	0.242	1	Immune	Rnaseh2b
0.000675447	-1.31346	0.208	0.465	1	Immune	Cbr1
0.000686756	-1.13485	0.312	0.574	1	Immune	Pnn
0.00070779	-1.32786	0.188	0.447	1	Immune	Fam133b
0.00071038	-1.15647	0.354	0.608	1	Immune	Mat2a
0.000736942	-1.35283	0.146	0.398	1	Immune	Nktr
0.000849517	-1.2907	0.208	0.467	1	Immune	Stx16
0.000979095	-0.973497	0.25	0.516	1	Immune	Tmem9
0.00101963	-1.21616	0.229	0.483	1	Immune	Slc39a7
0.00123097	-0.77866	0.354	0.619	1	Immune	Dnajc7
0.00135357	-1.17138	0.208	0.46	1	Immune	Txndc15
0.00145168	-0.977084	0.271	0.528	1	Immune	Rps18-ps6
0.00170182	-0.98288	0.25	0.504	1	Immune	Ing4
0.00184614	-1.00945	0.271	0.523	1	Immune	Bsg

## Sheet: E12FL
p_val	avg_log2FC	pct.1	pct.2	p_val_adj	cluster	gene
0	2.80156	0.782	0.253	0	Connective_Tissue	Col3a1
0	1.8119	0.867	0.466	0	Connective_Tissue	Col1a2
2.08063e-241	2.3801	0.602	0.17	3.00048e-237	Connective_Tissue	Col1a1
2.12356e-215	3.8923	0.356	0.031	3.06239e-211	Connective_Tissue	Egfl6
1.33461e-206	1.9498	0.672	0.281	1.92465e-202	Connective_Tissue	Tshz2
1.80487e-204	1.42029	0.835	0.475	2.6028e-200	Connective_Tissue	Tpm1
5.02637e-196	4.7121	0.326	0.031	7.24852e-192	Connective_Tissue	Dcn
2.27805e-186	2.12242	0.621	0.277	3.28517e-182	Connective_Tissue	Map1b
1.88182e-184	3.60802	0.398	0.08	2.71378e-180	Connective_Tissue	Lum
5.29823e-182	2.02222	0.623	0.255	7.64058e-178	Connective_Tissue	Crabp1
1.68259e-173	3.15465	0.386	0.073	2.42647e-169	Connective_Tissue	Dkk2
9.57124e-153	-2.96152	0.127	0.445	1.38027e-148	Connective_Tissue	Col9a1
3.78964e-145	2.16289	0.431	0.115	5.46503e-141	Connective_Tissue	Meox2
1.04992e-141	2.8908	0.35	0.076	1.51409e-137	Connective_Tissue	Osr1
7.70263e-140	-4.60113	0.04	0.296	1.1108e-135	Connective_Tissue	Col9a3
1.63481e-130	1.88091	0.484	0.176	2.35755e-126	Connective_Tissue	Myl9
1.51301e-126	2.51765	0.344	0.08	2.18191e-122	Connective_Tissue	Shox2
2.28653e-109	2.16978	0.356	0.098	3.29741e-105	Connective_Tissue	Sostdc1
9.81799e-107	1.12449	0.683	0.397	1.41585e-102	Connective_Tissue	Lpar1
2.45208e-106	2.09668	0.339	0.089	3.53615e-102	Connective_Tissue	Kctd12
3.50412e-102	1.02427	0.724	0.467	5.05329e-98	Connective_Tissue	Il11ra1
5.15542e-86	1.24654	0.55	0.286	7.43464e-82	Connective_Tissue	Zfhx4
0	2.03199	0.869	0.38	1.06384e-307	Limb_Bud_Mesenchyme	Pclaf
4.46383e-247	-2.55652	0.292	0.748	6.4373e-243	Limb_Bud_Mesenchyme	Sparc
5.23782e-237	2.45505	0.639	0.185	7.55346e-233	Limb_Bud_Mesenchyme	Rrm2
3.0178e-190	2.65097	0.508	0.122	4.35197e-186	Limb_Bud_Mesenchyme	Lhx9
7.54782e-186	3.26711	0.387	0.05	1.08847e-181	Limb_Bud_Mesenchyme	Msx1
9.25582e-177	1.07916	0.922	0.642	1.33478e-172	Limb_Bud_Mesenchyme	Hmgb3
3.53026e-176	-3.04507	0.333	0.674	5.09099e-172	Limb_Bud_Mesenchyme	Itm2a
2.17838e-162	1.59393	0.711	0.341	3.14144e-158	Limb_Bud_Mesenchyme	Tyms
4.21548e-154	1.76509	0.605	0.237	6.07914e-150	Limb_Bud_Mesenchyme	Gmnn
3.22696e-151	1.90611	0.573	0.2	4.6536e-147	Limb_Bud_Mesenchyme	Top2a
8.11353e-149	1.47204	0.733	0.429	1.17005e-144	Limb_Bud_Mesenchyme	Pcna
8.47594e-146	-1.63386	0.487	0.745	1.22232e-141	Limb_Bud_Mesenchyme	Mest
1.69323e-143	1.30879	0.657	0.266	2.4418e-139	Limb_Bud_Mesenchyme	Birc5
2.68612e-143	2.3143	0.404	0.084	3.87366e-139	Limb_Bud_Mesenchyme	Hoxd13
9.21992e-143	1.81288	0.545	0.184	1.3296e-138	Limb_Bud_Mesenchyme	Spc24
1.65022e-141	2.26935	0.444	0.115	2.37979e-137	Limb_Bud_Mesenchyme	Tk1
7.41157e-138	2.36776	0.408	0.095	1.06882e-133	Limb_Bud_Mesenchyme	Pbk
1.15721e-132	1.85298	0.486	0.145	1.66882e-128	Limb_Bud_Mesenchyme	Cenpm
1.6753e-131	1.39597	0.69	0.354	2.41595e-127	Limb_Bud_Mesenchyme	Smc2
4.79334e-114	1.71057	0.482	0.164	6.91248e-110	Limb_Bud_Mesenchyme	Cdca3
2.75521e-109	1.38926	0.676	0.361	3.97329e-105	Limb_Bud_Mesenchyme	Cks2
2.28971e-105	2.19479	0.349	0.088	3.30199e-101	Limb_Bud_Mesenchyme	Clspn
2.43243e-104	0.930088	0.813	0.543	3.50781e-100	Limb_Bud_Mesenchyme	Lsm3
7.1935e-103	2.17684	0.34	0.084	1.03738e-98	Limb_Bud_Mesenchyme	Rad51
1.25466e-102	1.22128	0.656	0.35	1.80935e-98	Limb_Bud_Mesenchyme	Mcm7
1.38982e-96	1.83779	0.391	0.12	2.00426e-92	Limb_Bud_Mesenchyme	Spc25
1.98698e-95	1.39227	0.578	0.297	2.86542e-91	Limb_Bud_Mesenchyme	Lig1
6.49629e-95	1.35995	0.515	0.212	9.3683e-91	Limb_Bud_Mesenchyme	Cdk1
3.88009e-94	1.61367	0.413	0.137	5.59548e-90	Limb_Bud_Mesenchyme	Ifitm1
2.24553e-93	1.2657	0.583	0.286	3.23828e-89	Limb_Bud_Mesenchyme	Rfc4
6.27813e-93	1.51495	0.47	0.181	9.05369e-89	Limb_Bud_Mesenchyme	Smc4
9.28238e-93	1.04611	0.713	0.444	1.33861e-88	Limb_Bud_Mesenchyme	Anp32e
9.39919e-91	-1.78019	0.231	0.506	1.35546e-86	Limb_Bud_Mesenchyme	Tshz2
2.70436e-89	1.28394	0.568	0.282	3.89995e-85	Limb_Bud_Mesenchyme	Cdca7
3.74239e-89	1.43849	0.418	0.146	5.39691e-85	Limb_Bud_Mesenchyme	Ccnb1
7.75872e-88	1.64152	0.428	0.165	1.11889e-83	Limb_Bud_Mesenchyme	Dhfr
1.32138e-87	1.56028	0.424	0.152	1.90557e-83	Limb_Bud_Mesenchyme	Cdca8
1.33963e-87	1.11038	0.645	0.36	1.93188e-83	Limb_Bud_Mesenchyme	Nmral1
3.39687e-86	0.94566	0.613	0.308	4.89862e-82	Limb_Bud_Mesenchyme	Mecom
4.89293e-86	1.23604	0.559	0.27	7.05609e-82	Limb_Bud_Mesenchyme	Pmf1
1.61293e-85	1.6305	0.43	0.176	2.326e-81	Limb_Bud_Mesenchyme	Uhrf1
3.11793e-85	1.15759	0.592	0.296	4.49636e-81	Limb_Bud_Mesenchyme	Pttg1
3.0931e-84	1.12492	0.592	0.296	4.46056e-80	Limb_Bud_Mesenchyme	Tubb4b
3.27216e-84	1.32362	0.519	0.238	4.71878e-80	Limb_Bud_Mesenchyme	Rrm1
2.53492e-83	1.62463	0.401	0.145	3.65561e-79	Limb_Bud_Mesenchyme	Fen1
1.15852e-80	1.47442	0.391	0.137	1.67071e-76	Limb_Bud_Mesenchyme	Cenpe
1.02555e-79	1.41528	0.429	0.166	1.47895e-75	Limb_Bud_Mesenchyme	Cenpf
1.75042e-78	1.23598	0.55	0.28	2.52428e-74	Limb_Bud_Mesenchyme	Mcm5
9.56334e-73	1.34147	0.442	0.188	1.37913e-68	Limb_Bud_Mesenchyme	Lnpk
1.19299e-72	1.28212	0.419	0.168	1.72041e-68	Limb_Bud_Mesenchyme	Knstrn
1.27037e-72	0.860146	0.716	0.457	1.832e-68	Limb_Bud_Mesenchyme	Phgdh
3.75559e-70	0.533616	0.722	0.45	5.41593e-66	Limb_Bud_Mesenchyme	Prrx1
1.31496e-63	0.911675	0.622	0.367	1.89631e-59	Limb_Bud_Mesenchyme	H2az2
0	5.00782	0.812	0.144	0	Chondrogenic	Col2a1
0	3.86395	0.826	0.18	0	Chondrogenic	Col9a1
0	4.80299	0.769	0.126	0	Chondrogenic	Wwp2
0	5.39048	0.68	0.061	0	Chondrogenic	Col9a3
0	3.01242	0.784	0.192	0	Chondrogenic	Sox9
0	4.92301	0.529	0.037	0	Chondrogenic	Col9a2
2.81247e-285	3.71769	0.555	0.067	4.05586e-281	Chondrogenic	Sox5
1.54676e-272	3.01746	0.669	0.164	2.23059e-268	Chondrogenic	Fibin
2.21738e-272	5.83789	0.407	0.015	3.19768e-268	Chondrogenic	Mia
3.93606e-266	4.07159	0.523	0.076	5.67619e-262	Chondrogenic	Cthrc1
1.9253e-250	3.96101	0.476	0.048	2.77648e-246	Chondrogenic	Sox6
1.75147e-214	3.36424	0.53	0.155	2.52579e-210	Chondrogenic	Col11a1
3.00032e-203	4.48657	0.372	0.03	4.32676e-199	Chondrogenic	Papss2
3.41792e-199	2.06718	0.702	0.305	4.92898e-195	Chondrogenic	Vcan
1.57342e-160	3.78143	0.412	0.095	2.26903e-156	Chondrogenic	Mgp
1.42239e-159	2.72923	0.455	0.126	2.05123e-155	Chondrogenic	Col27a1
1.01377e-136	1.87935	0.777	0.519	1.46195e-132	Chondrogenic	Itm2a
9.61466e-132	1.44503	0.666	0.394	1.38653e-127	Chondrogenic	Capn6
4.18793e-118	1.93687	0.52	0.209	6.03941e-114	Chondrogenic	Tgfbi
9.11232e-117	-1.96928	0.38	0.677	1.31409e-112	Chondrogenic	Tpm1
7.66169e-112	-1.92263	0.25	0.596	1.10489e-107	Chondrogenic	Pclaf
1.75541e-108	-1.87452	0.208	0.562	2.53147e-104	Chondrogenic	Tubb2b
7.28639e-102	-2.20108	0.177	0.503	1.05077e-97	Chondrogenic	Zfhx3
3.3641e-89	-2.16893	0.159	0.461	4.85137e-85	Chondrogenic	Crabp1
2.67156e-87	-1.53205	0.137	0.446	3.85266e-83	Chondrogenic	Birc5
4.54944e-78	-1.55683	0.173	0.472	6.56075e-74	Chondrogenic	Rbp1
5.07468e-75	-1.90277	0.249	0.511	7.3182e-71	Chondrogenic	Col3a1
5.136e-69	-0.964259	0.478	0.744	7.40663e-65	Chondrogenic	Marcks
0	6.89235	0.96	0.047	0	Myogenic	Tnnt1
0	7.67045	0.923	0.034	0	Myogenic	Acta2
3.19906e-238	7.74197	0.664	0.004	4.61336e-234	Myogenic	Fitm1
1.34602e-234	4.10704	0.872	0.276	1.9411e-230	Myogenic	Tpm2
5.52107e-227	10.0576	0.617	0.002	7.96194e-223	Myogenic	Ttn
5.18123e-191	9.73233	0.569	0.01	7.47185e-187	Myogenic	Myog
5.09281e-189	6.66778	0.584	0.008	7.34435e-185	Myogenic	Mrln
2.92867e-183	4.81311	0.704	0.044	4.22344e-179	Myogenic	Tppp3
4.62594e-180	6.14152	0.577	0.009	6.67107e-176	Myogenic	Pitx2
6.4951e-179	7.8238	0.515	0.003	9.36659e-175	Myogenic	Ank1
7.68146e-178	6.90389	0.544	0.006	1.10774e-173	Myogenic	Cdh15
2.54781e-171	5.11598	0.628	0.022	3.6742e-167	Myogenic	Parm1
1.1969e-149	8.62924	0.5	0.031	1.72605e-145	Myogenic	Actc1
4.6752e-147	8.58475	0.434	0.003	6.7421e-143	Myogenic	Neb
7.20106e-140	-2.96861	0.361	0.925	1.03847e-135	Myogenic	Cd24a
6.39384e-137	-2.58767	0.343	0.922	9.22055e-133	Myogenic	Ifitm2
9.37128e-134	2.19571	0.883	0.53	1.35143e-129	Myogenic	Cdkn1c
1.32618e-132	1.95207	0.989	0.553	1.91249e-128	Myogenic	Itm2a
6.88775e-132	7.96233	0.456	0.014	9.93282e-128	Myogenic	Myl1
1.54224e-131	7.95519	0.398	0.003	2.22406e-127	Myogenic	Chrna1
9.92025e-129	6.81159	0.409	0.005	1.4306e-124	Myogenic	Rtn2
4.00316e-124	2.77477	0.803	0.148	5.77296e-120	Myogenic	Celf2
1.48128e-119	-2.56867	0.409	0.919	2.13615e-115	Myogenic	Ccnd2
3.56088e-117	7.79406	0.358	0.003	5.13515e-113	Myogenic	Arpp21
9.01355e-117	1.78232	0.989	0.589	1.29984e-112	Myogenic	Tpm1
2.52634e-115	3.70842	0.58	0.048	3.64323e-111	Myogenic	Pdgfa
2.06785e-112	-3.26216	0.161	0.8	2.98205e-108	Myogenic	Fstl1
5.34244e-112	-3.22794	0.212	0.822	7.70433e-108	Myogenic	Mfap4
7.81524e-111	5.39838	0.423	0.013	1.12704e-106	Myogenic	Rxrg
8.89693e-108	1.58218	0.931	0.668	1.28303e-103	Myogenic	Lsm6
5.02179e-105	3.12341	0.635	0.1	7.24192e-101	Myogenic	Cep41
3.43154e-103	6.20909	0.347	0.005	4.94862e-99	Myogenic	Rapsn
6.40136e-102	7.61848	0.314	0.002	9.23139e-98	Myogenic	Atp2a1
4.38569e-98	-2.83546	0.219	0.805	6.32461e-94	Myogenic	6330403K07Rik
4.10822e-96	8.20345	0.281	0.001	5.92446e-92	Myogenic	Myod1
2.98754e-94	3.41502	0.504	0.069	4.30834e-90	Myogenic	Ppp1r14b
1.96505e-93	-2.20161	0.401	0.88	2.83379e-89	Myogenic	Mfap2
3.56402e-93	5.82225	0.336	0.008	5.13968e-89	Myogenic	Rbm24
1.8385e-92	-2.02933	0.456	0.905	2.6513e-88	Myogenic	Cd81
7.28172e-92	3.38542	0.54	0.066	1.0501e-87	Myogenic	Nexn
1.57484e-90	-2.46184	0.449	0.889	2.27108e-86	Myogenic	Tsc22d1
1.88204e-89	6.90273	0.332	0.053	2.71409e-85	Myogenic	Mylpf
3.58178e-89	6.15161	0.307	0.005	5.16528e-85	Myogenic	Myf5
3.98268e-89	6.6603	0.292	0.003	5.74342e-85	Myogenic	Synpo2l
3.61065e-86	6.87087	0.274	0.002	5.20692e-82	Myogenic	Des
9.13442e-86	7.54816	0.288	0.007	1.31727e-81	Myogenic	Tnnt2
1.12324e-85	4.91465	0.372	0.022	1.61982e-81	Myogenic	Pgam2
4.88455e-83	2.45717	0.606	0.185	7.04402e-79	Myogenic	Sh3glb1
1.97285e-80	3.41951	0.474	0.065	2.84505e-76	Myogenic	Nes
4.00944e-80	3.81894	0.471	0.079	5.78202e-76	Myogenic	Cdkn1a
6.22859e-80	7.14101	0.332	0.019	8.98225e-76	Myogenic	Tnnc1
1.02292e-77	4.64886	0.343	0.017	1.47515e-73	Myogenic	Ccdc141
1.17327e-77	6.24594	0.285	0.011	1.69197e-73	Myogenic	Mymk
3.29669e-75	-2.06916	0.383	0.841	4.75415e-71	Myogenic	Ldhb
7.33427e-75	3.82076	0.325	0.056	1.05768e-70	Myogenic	Spg21
1.95544e-74	2.02101	0.474	0.066	2.81994e-70	Myogenic	Igfbp3
3.3103e-74	2.24985	0.679	0.169	4.77378e-70	Myogenic	Nrk
1.19682e-73	4.25754	0.336	0.017	1.72594e-69	Myogenic	Erbb3
2.11975e-73	5.93227	0.259	0.005	3.05688e-69	Myogenic	Kcne1l
4.44351e-72	-5.44742	0.036	0.54	6.40798e-68	Myogenic	Ebf1
7.11739e-71	-2.9984	0.164	0.676	1.0264e-66	Myogenic	Gpc3
8.44325e-71	-4.25666	0.047	0.555	1.2176e-66	Myogenic	Prrx1
1.33082e-69	5.46216	0.288	0.012	1.91917e-65	Myogenic	Cryab
3.63818e-69	3.97848	0.339	0.038	5.24663e-65	Myogenic	Fndc5
3.98647e-69	-3.5079	0.08	0.592	5.74888e-65	Myogenic	Il11ra1
1.86614e-67	3.30443	0.416	0.051	2.69116e-63	Myogenic	Ptgis
2.44577e-66	-1.53365	0.555	0.897	3.52705e-62	Myogenic	Laptm4a
9.45888e-64	3.93541	0.296	0.016	1.36407e-59	Myogenic	Itga4
6.57501e-62	3.4147	0.376	0.04	9.48183e-58	Myogenic	Ckb
7.19391e-62	-2.68415	0.296	0.76	1.03743e-57	Myogenic	Ptn
1.94831e-60	4.36308	0.288	0.017	2.80966e-56	Myogenic	Palmd
4.62805e-59	2.27521	0.54	0.13	6.67411e-55	Myogenic	Ybx3
2.54862e-58	1.95421	0.65	0.322	3.67536e-54	Myogenic	Bex1
2.31871e-57	3.98105	0.296	0.022	3.34381e-53	Myogenic	Lrrn1
1.89451e-53	3.96398	0.274	0.018	2.73207e-49	Myogenic	Fgf9
5.41015e-53	1.14883	0.891	0.63	7.80197e-49	Myogenic	Abracl
1.05443e-52	3.92334	0.274	0.019	1.52059e-48	Myogenic	Plxna2
5.20873e-51	1.75374	0.682	0.27	7.51151e-47	Myogenic	Glipr2
1.3379e-50	3.69068	0.292	0.026	1.92938e-46	Myogenic	Crym
8.89906e-50	-5.20549	0.015	0.39	1.28333e-45	Myogenic	Pdgfra
1.24552e-47	-1.16777	0.657	0.908	1.79617e-43	Myogenic	Cdc42
5.6928e-47	1.9804	0.409	0.082	8.20959e-43	Myogenic	Zeb2
7.03912e-47	-4.30081	0.033	0.414	1.01511e-42	Myogenic	Crabp1
2.22578e-46	1.77889	0.544	0.225	3.20979e-42	Myogenic	Josd2
6.01339e-46	-2.41941	0.255	0.638	8.67191e-42	Myogenic	Col1a2
6.31204e-45	1.31662	0.828	0.462	9.1026e-41	Myogenic	Tubb2b
1.1858e-44	-2.80634	0.102	0.502	1.71005e-40	Myogenic	Vamp8
4.77417e-43	-5.52486	0.007	0.333	6.88483e-39	Myogenic	Tbx5
1.65568e-42	-2.31538	0.365	0.682	2.38765e-38	Myogenic	Egr1
3.27344e-42	-1.83721	0.343	0.703	4.72062e-38	Myogenic	Clic1
2.44458e-41	1.10891	0.843	0.574	3.52533e-37	Myogenic	Dctpp1
1.72143e-40	-3.2258	0.102	0.472	2.48247e-36	Myogenic	Col3a1
4.56651e-40	-2.34659	0.409	0.742	6.58536e-36	Myogenic	Fos
1.15468e-39	1.46319	0.639	0.376	1.66517e-35	Myogenic	Jam3
1.5694e-39	1.63501	0.536	0.265	2.26324e-35	Myogenic	Arl6ip5
1.62579e-39	1.55398	0.639	0.279	2.34455e-35	Myogenic	Cfl2
1.60304e-38	-2.3772	0.139	0.514	2.31175e-34	Myogenic	Gsta4
3.3087e-38	-2.32132	0.15	0.525	4.77148e-34	Myogenic	Lpar1
5.98488e-38	-3.21704	0.099	0.447	8.6308e-34	Myogenic	Tshz2
1.0796e-37	2.62383	0.321	0.06	1.55688e-33	Myogenic	Ncoa1
3.62162e-37	-2.33855	0.179	0.533	5.22274e-33	Myogenic	Fbn2
5.87383e-37	-2.61673	0.102	0.462	8.47066e-33	Myogenic	Rcn3
1.51409e-36	-4.38519	0.018	0.321	2.18347e-32	Myogenic	Tes
1.84017e-36	-3.57115	0.069	0.398	2.65371e-32	Myogenic	Gas2
2.06871e-36	2.07587	0.409	0.1	2.98329e-32	Myogenic	Klhl13
6.96941e-36	-3.17902	0.08	0.412	1.00506e-31	Myogenic	Mecom
1.44044e-35	-1.37377	0.453	0.762	2.07725e-31	Myogenic	Selenok
2.38549e-35	2.43108	0.365	0.087	3.44011e-31	Myogenic	Eno3
2.70745e-35	2.35517	0.339	0.068	3.90441e-31	Myogenic	Flnc
7.4025e-35	-1.79582	0.234	0.594	1.06751e-30	Myogenic	Tkt
9.0215e-35	-4.50345	0.018	0.31	1.30099e-30	Myogenic	Mab21l2
1.05517e-34	-3.95786	0.029	0.331	1.52166e-30	Myogenic	Mgst1
2.53379e-34	1.8279	0.412	0.108	3.65398e-30	Myogenic	Lsp1
2.82985e-34	1.1207	0.602	0.24	4.08093e-30	Myogenic	Plagl1
3.48199e-34	1.45887	0.58	0.29	5.02138e-30	Myogenic	Pdlim7
4.56503e-34	-3.40982	0.04	0.351	6.58323e-30	Myogenic	Tnfaip8
7.34294e-34	0.818303	0.901	0.575	1.05893e-29	Myogenic	Peg3
8.31393e-34	-2.21803	0.153	0.502	1.19895e-29	Myogenic	Tmem176b
1.06045e-32	-3.26957	0.04	0.342	1.52927e-28	Myogenic	Selenom
1.60523e-32	-4.20068	0.018	0.295	2.3149e-28	Myogenic	Rarg
6.91857e-32	-1.17406	0.496	0.781	9.97727e-28	Myogenic	Cnpy2
1.9403e-31	-5.20143	0.007	0.261	2.7981e-27	Myogenic	Ifitm3
4.37752e-31	-1.38478	0.376	0.696	6.31282e-27	Myogenic	Tmem59
5.91136e-31	1.92334	0.401	0.124	8.52477e-27	Myogenic	Tspan9
7.77693e-31	-3.41827	0.055	0.349	1.12151e-26	Myogenic	Col1a1
8.0817e-31	-1.06078	0.58	0.83	1.16546e-26	Myogenic	Selenof
1.29056e-30	-1.72845	0.23	0.568	1.86111e-26	Myogenic	Gpx8
3.23839e-30	-1.37487	0.427	0.702	4.67009e-26	Myogenic	Arf4
3.32256e-30	2.01101	0.347	0.084	4.79146e-26	Myogenic	Pdgfc
3.45878e-30	1.83164	0.416	0.129	4.98791e-26	Myogenic	Zfp106
5.55136e-30	1.01067	0.781	0.471	8.00562e-26	Myogenic	Cox8a
9.56268e-30	-3.38754	0.04	0.322	1.37903e-25	Myogenic	Lxn
1.58783e-29	-1.24177	0.464	0.734	2.28981e-25	Myogenic	Tpm3
2.08016e-29	1.45683	0.58	0.302	2.99979e-25	Myogenic	S100a10
6.44787e-29	-1.35518	0.376	0.68	9.29847e-25	Myogenic	Pafah1b3
7.22022e-29	-3.8353	0.029	0.293	1.04123e-24	Myogenic	Tgfbi
1.16815e-28	1.57142	0.336	0.084	1.68458e-24	Myogenic	Crip2
2.02224e-28	-1.98468	0.197	0.512	2.91628e-24	Myogenic	Hoxa10
3.82364e-28	1.84255	0.38	0.109	5.51407e-24	Myogenic	Chchd4
5.37778e-28	-2.71118	0.084	0.378	7.75529e-24	Myogenic	Creb5
1.14917e-27	-2.95118	0.051	0.328	1.65721e-23	Myogenic	Epha4
1.15812e-27	-2.46647	0.153	0.446	1.67012e-23	Myogenic	Zfhx3
2.29198e-27	-1.20222	0.449	0.738	3.30527e-23	Myogenic	Maged2
2.90695e-27	-2.94809	0.047	0.319	4.19211e-23	Myogenic	Cdh11
5.79654e-27	-2.56004	0.124	0.423	8.35918e-23	Myogenic	Map1b
8.55837e-27	1.76284	0.387	0.119	1.2342e-22	Myogenic	Clcn5
1.00821e-26	-2.0035	0.164	0.471	1.45393e-22	Myogenic	Rhoc
1.74688e-25	1.58772	0.434	0.166	2.51917e-21	Myogenic	Zeb1
1.82435e-25	-1.85039	0.179	0.477	2.63089e-21	Myogenic	Nrep
4.07584e-25	-2.96321	0.077	0.339	5.87778e-21	Myogenic	Sox9
7.22189e-25	1.2656	0.569	0.303	1.04147e-20	Myogenic	Nnat
8.35501e-25	-1.26722	0.405	0.672	1.20488e-20	Myogenic	Prdx4
9.76585e-25	-1.69071	0.234	0.528	1.40833e-20	Myogenic	Psap
5.12145e-24	-1.89675	0.197	0.478	7.38564e-20	Myogenic	Nfib
7.37097e-24	-2.32545	0.106	0.375	1.06297e-19	Myogenic	Gja1
1.0604e-23	-1.44244	0.281	0.567	1.5292e-19	Myogenic	Tmem50a
1.46564e-23	1.06936	0.62	0.364	2.1136e-19	Myogenic	Fxr1
1.84468e-23	-1.93254	0.23	0.516	2.66022e-19	Myogenic	Ctsb
2.65312e-23	-1.77688	0.186	0.469	3.82607e-19	Myogenic	Septin6
4.79384e-23	-1.1879	0.453	0.707	6.9132e-19	Myogenic	Sh3bgrl3
9.39e-23	-1.78138	0.208	0.489	1.35413e-18	Myogenic	Fn1
9.87397e-23	-1.07853	0.456	0.709	1.42393e-18	Myogenic	Ap2m1
1.07349e-22	1.01278	0.657	0.355	1.54809e-18	Myogenic	Anxa6
1.61376e-22	1.21961	0.536	0.261	2.3272e-18	Myogenic	Hspa9
4.16806e-22	1.18335	0.65	0.39	6.01075e-18	Myogenic	Rbp1
6.46819e-22	1.46142	0.412	0.154	9.32778e-18	Myogenic	Svil
8.11211e-22	-1.62442	0.259	0.521	1.16985e-17	Myogenic	Ctsl
8.72305e-22	1.3875	0.438	0.184	1.25795e-17	Myogenic	Naa50
3.65698e-21	-1.8613	0.179	0.439	5.27373e-17	Myogenic	Igsf3
2.0857e-20	-1.91692	0.139	0.391	3.00779e-16	Myogenic	Mageh1
2.21951e-20	-1.44249	0.223	0.49	3.20076e-16	Myogenic	Calu
2.28711e-20	-1.47749	0.237	0.499	3.29824e-16	Myogenic	Hmgn3
3.71133e-20	-1.35048	0.31	0.56	5.35211e-16	Myogenic	Tax1bp3
4.65903e-20	0.995512	0.617	0.337	6.71879e-16	Myogenic	Timm8a1
5.88393e-20	1.05185	0.599	0.339	8.48521e-16	Myogenic	Gnl3
7.13241e-20	-1.30881	0.296	0.558	1.02856e-15	Myogenic	Ppic
1.70356e-19	1.04673	0.569	0.298	2.45671e-15	Myogenic	Mrto4
2.50568e-19	-1.89756	0.15	0.407	3.61345e-15	Myogenic	Arpc1b
2.60283e-19	0.932042	0.628	0.351	3.75355e-15	Myogenic	Rps18-ps5
5.79369e-19	1.17435	0.5	0.244	8.35508e-15	Myogenic	Rangrf
1.05156e-18	-1.35046	0.252	0.504	1.51646e-14	Myogenic	Sdcbp
1.59875e-17	0.810013	0.697	0.437	2.30555e-13	Myogenic	Ebna1bp2
4.49517e-17	1.0251	0.547	0.295	6.48248e-13	Myogenic	Rps2
6.95189e-291	3.06339	0.906	0.463	1.00253e-286	Endothelial	B2m
1.33397e-240	2.94664	0.916	0.402	1.92372e-236	Endothelial	Cotl1
9.656e-222	-3.35194	0.445	0.983	1.39249e-217	Endothelial	Mdk
4.47905e-220	5.71337	0.649	0.076	6.45923e-216	Endothelial	Gng11
3.03479e-211	3.11827	0.932	0.372	4.37647e-207	Endothelial	Arpc1b
1.97577e-198	4.20525	0.843	0.161	2.84925e-194	Endothelial	Tagln2
1.15646e-195	8.91841	0.691	0.003	1.66772e-191	Endothelial	Gmfg
2.61322e-183	8.7186	0.665	0.004	3.76853e-179	Endothelial	Icam2
1.13742e-169	8.8204	0.618	0.005	1.64027e-165	Endothelial	Emcn
5.65511e-167	6.40205	0.634	0.032	8.15524e-163	Endothelial	Egfl7
2.0592e-162	5.89668	0.712	0.022	2.96957e-158	Endothelial	Anxa3
2.33295e-161	1.90073	0.948	0.63	3.36435e-157	Endothelial	Arpc3
8.18763e-160	4.97002	0.654	0.076	1.18074e-155	Endothelial	Crip2
4.90362e-156	7.18827	0.613	0.015	7.07151e-152	Endothelial	Ecscr
1.15156e-150	7.73005	0.607	0.008	1.66067e-146	Endothelial	Ctla2a
5.20759e-150	1.88845	0.953	0.673	7.50986e-146	Endothelial	Clic1
5.21083e-150	8.35506	0.565	0.006	7.51454e-146	Endothelial	Esam
1.24244e-149	6.66488	0.613	0.019	1.79173e-145	Endothelial	Cd34
2.5963e-149	1.85333	0.958	0.683	3.74413e-145	Endothelial	Sh3bgrl3
6.65017e-146	2.36788	0.785	0.405	9.59021e-142	Endothelial	Gnai2
2.72987e-145	6.08165	0.634	0.028	3.93674e-141	Endothelial	S100a16
9.29563e-140	6.99915	0.586	0.01	1.34052e-135	Endothelial	Lcp1
4.25337e-138	7.14074	0.55	0.006	6.13378e-134	Endothelial	Gimap6
3.11388e-136	8.14539	0.529	0.006	4.49053e-132	Endothelial	Pecam1
2.41214e-135	3.73795	0.393	0.11	3.47855e-131	Endothelial	Col4a2
3.45083e-132	2.79203	0.707	0.22	4.97645e-128	Endothelial	Ralb
4.39585e-130	6.65335	0.545	0.009	6.33925e-126	Endothelial	Gngt2
5.63936e-130	6.78356	0.534	0.007	8.13252e-126	Endothelial	Fxyd5
1.89904e-128	9.69923	0.471	0.002	2.73861e-124	Endothelial	Cdh5
2.3711e-126	2.08885	0.832	0.442	3.41936e-122	Endothelial	Arpc5
6.27463e-125	4.12849	0.414	0.084	9.04864e-121	Endothelial	Col4a1
5.96386e-124	5.46555	0.581	0.023	8.60049e-120	Endothelial	Vamp5
5.34824e-119	8.99377	0.435	0.001	7.7127e-115	Endothelial	Myct1
1.1899e-118	9.59494	0.435	0.002	1.71595e-114	Endothelial	Cd93
1.3183e-118	4.24558	0.346	0.093	1.90112e-114	Endothelial	Coro1a
4.48504e-118	7.27301	0.476	0.005	6.46787e-114	Endothelial	Mfng
7.27189e-117	9.44948	0.429	0.001	1.04868e-112	Endothelial	Aplnr
1.90732e-115	6.58095	0.503	0.013	2.75054e-111	Endothelial	Cav1
2.51341e-113	8.36201	0.419	0.001	3.6246e-109	Endothelial	Grap
1.38425e-112	6.86802	0.487	0.01	1.99622e-108	Endothelial	Plxnd1
4.24917e-110	7.726	0.44	0.009	6.12772e-106	Endothelial	Kdr
3.06893e-108	3.76962	0.634	0.162	4.4257e-104	Endothelial	Sat1
1.54845e-106	7.80841	0.414	0.002	2.23303e-102	Endothelial	Nrros
1.71e-106	8.33964	0.403	0.002	2.466e-102	Endothelial	Gimap4
2.89647e-102	3.53905	0.66	0.089	4.17701e-98	Endothelial	S100a13
1.21732e-101	-3.09353	0.34	0.916	1.7555e-97	Endothelial	Cd24a
1.05972e-100	2.4371	0.597	0.344	1.52822e-96	Endothelial	Cyba
1.06737e-99	7.28606	0.414	0.006	1.53925e-95	Endothelial	Tmem255a
1.85882e-99	2.12126	0.791	0.52	2.6806e-95	Endothelial	Vim
7.86286e-97	7.26491	0.403	0.005	1.1339e-92	Endothelial	Stab1
2.30801e-95	7.38949	0.382	0.003	3.32839e-91	Endothelial	Rasgrp3
2.9411e-94	-1.58337	0.728	0.986	4.24137e-90	Endothelial	Tceal9
3.75976e-92	8.24654	0.372	0.004	5.42195e-88	Endothelial	Kcne3
2.89998e-90	6.91873	0.393	0.007	4.18206e-86	Endothelial	Flt1
8.64476e-90	2.85336	0.618	0.15	1.24666e-85	Endothelial	Pea15a
1.63548e-89	2.66528	0.686	0.253	2.35853e-85	Endothelial	Ctsz
1.06726e-88	8.64343	0.33	0.001	1.5391e-84	Endothelial	Tie1
2.21498e-88	8.55812	0.325	0.011	3.19423e-84	Endothelial	Fcer1g
4.5093e-88	2.8571	0.675	0.17	6.50286e-84	Endothelial	Msn
3.58906e-86	4.20138	0.492	0.048	5.17578e-82	Endothelial	Ipo11
5.45133e-86	-2.77446	0.293	0.876	7.86136e-82	Endothelial	Mfap2
1.3944e-84	5.0483	0.466	0.042	2.01087e-80	Endothelial	Sparcl1
1.77744e-84	-3.07943	0.209	0.84	2.56324e-80	Endothelial	Ldhb
2.94781e-84	1.80091	0.738	0.469	4.25104e-80	Endothelial	Tpm4
9.68773e-84	8.96535	0.309	0.001	1.39707e-79	Endothelial	Plvap
2.03677e-83	4.40707	0.424	0.058	2.93723e-79	Endothelial	Col18a1
2.71448e-83	-2.42411	0.403	0.91	3.91455e-79	Endothelial	Ccnd2
2.86396e-83	11.5828	0.293	0.001	4.13012e-79	Endothelial	Tyrobp
2.96587e-83	3.75409	0.508	0.168	4.27709e-79	Endothelial	Selenop
2.61017e-82	3.16582	0.592	0.1	3.76412e-78	Endothelial	Pnp
1.07685e-80	10.6274	0.293	0.001	1.55292e-76	Endothelial	Rac2
4.48879e-80	2.46447	0.581	0.187	6.47328e-76	Endothelial	Fkbp1a
1.47926e-79	1.78043	0.806	0.426	2.13324e-75	Endothelial	Arpc4
1.58331e-79	4.8013	0.45	0.022	2.2833e-75	Endothelial	Bst2
1.64041e-78	-3.17731	0.199	0.812	2.36564e-74	Endothelial	Mfap4
2.30563e-78	8.28606	0.298	0.001	3.32495e-74	Endothelial	Robo4
8.80902e-78	6.30543	0.366	0.011	1.27035e-73	Endothelial	Laptm5
2.21181e-77	8.51955	0.288	0.001	3.18965e-73	Endothelial	Klhl6
8.11031e-75	7.50029	0.304	0.002	1.16959e-70	Endothelial	Adgrf5
3.81198e-74	9.121	0.272	0	5.49725e-70	Endothelial	Gpihbp1
6.63196e-74	4.17963	0.387	0.057	9.56395e-70	Endothelial	Arhgdib
2.12873e-73	5.655	0.366	0.01	3.06984e-69	Endothelial	Depp1
7.12647e-72	4.38949	0.429	0.035	1.02771e-67	Endothelial	Itga6
3.15028e-71	-3.00064	0.209	0.796	4.54302e-67	Endothelial	6330403K07Rik
4.40208e-71	3.8184	0.461	0.075	6.34825e-67	Endothelial	Efna1
4.92859e-71	7.79908	0.283	0.002	7.10752e-67	Endothelial	Trf
3.1156e-70	2.20717	0.618	0.294	4.493e-66	Endothelial	Lxn
1.41402e-69	9.52782	0.262	0.001	2.03916e-65	Endothelial	Fcgr3
1.65733e-69	-3.36427	0.162	0.757	2.39004e-65	Endothelial	Crabp2
2.88856e-69	6.87103	0.293	0.003	4.16559e-65	Endothelial	Eng
5.64802e-68	5.69857	0.325	0.015	8.14501e-64	Endothelial	Col15a1
1.67592e-67	1.43879	0.859	0.598	2.41685e-63	Endothelial	Atox1
5.54253e-67	2.02689	0.723	0.398	7.99288e-63	Endothelial	Anxa2
1.4175e-66	2.45121	0.602	0.175	2.04418e-62	Endothelial	Hprt
4.50041e-66	8.27992	0.283	0.004	6.49004e-62	Endothelial	Pf4
7.89804e-66	-4.12288	0.079	0.67	1.13898e-61	Endothelial	Gpc3
1.40829e-65	4.4577	0.387	0.025	2.03089e-61	Endothelial	H2-K1
3.94589e-65	-1.32191	0.518	0.941	5.69037e-61	Endothelial	Cd63
1.63579e-64	3.74845	0.356	0.054	2.35897e-60	Endothelial	Hspg2
1.82313e-64	7.7701	0.257	0.001	2.62913e-60	Endothelial	Cyth4
2.64418e-64	4.43918	0.387	0.022	3.81317e-60	Endothelial	Afap1l1
1.75916e-63	4.81722	0.356	0.016	2.53689e-59	Endothelial	Pon2
1.77056e-63	3.23299	0.497	0.079	2.55332e-59	Endothelial	Cd151
3.49368e-63	-4.01943	0.204	0.756	5.03824e-59	Endothelial	Ptn
1.68112e-62	2.46567	0.487	0.212	2.42434e-58	Endothelial	Fth1
3.27908e-61	3.99077	0.44	0.04	4.72875e-57	Endothelial	Icam1
8.7471e-61	6.29384	0.272	0.004	1.26142e-56	Endothelial	Lgals9
9.99275e-61	5.60347	0.298	0.007	1.44105e-56	Endothelial	Ramp2
4.63741e-60	6.27301	0.267	0.004	6.68761e-56	Endothelial	Lyn
1.28933e-59	2.76915	0.44	0.115	1.85935e-55	Endothelial	Abcg2
2.23823e-59	3.62915	0.44	0.051	3.22776e-55	Endothelial	Arhgap18
6.72687e-58	6.00397	0.272	0.006	9.70082e-54	Endothelial	Rasip1
4.34338e-56	2.3074	0.487	0.161	6.26359e-52	Endothelial	Elk3
6.06893e-55	4.59973	0.33	0.027	8.75201e-51	Endothelial	Mmrn2
1.22033e-53	2.02737	0.628	0.23	1.75984e-49	Endothelial	Litaf
2.07021e-51	-3.34312	0.11	0.637	2.98545e-47	Endothelial	Col1a2
7.31082e-51	-4.79023	0.026	0.523	1.05429e-46	Endothelial	Lpar1
9.28612e-51	5.19763	0.267	0.008	1.33915e-46	Endothelial	Arhgef15
1.871e-50	2.7112	0.476	0.132	2.69816e-46	Endothelial	Crip1
5.94402e-50	1.39297	0.77	0.481	8.57187e-46	Endothelial	Ap2s1
7.84486e-50	2.72596	0.555	0.112	1.13131e-45	Endothelial	Tubb6
9.62404e-50	-0.627686	0.649	0.972	1.38788e-45	Endothelial	Lgals1
1.29588e-49	-3.78529	0.042	0.546	1.86879e-45	Endothelial	Prrx1
1.86426e-49	2.43141	0.508	0.142	2.68845e-45	Endothelial	Prcp
8.97738e-49	4.76849	0.277	0.013	1.29463e-44	Endothelial	Arap3
1.42705e-48	1.59922	0.675	0.371	2.05795e-44	Endothelial	Cap1
4.1945e-48	2.89531	0.403	0.077	6.04889e-44	Endothelial	Vasp
5.16585e-48	1.84612	0.607	0.246	7.44967e-44	Endothelial	Actr3
5.70923e-48	5.37806	0.293	0.032	8.23329e-44	Endothelial	Mt1
1.04485e-47	1.65713	0.607	0.317	1.50678e-43	Endothelial	Arpc2
5.66272e-47	-2.79521	0.105	0.616	8.16621e-43	Endothelial	Gstm5
1.55624e-46	3.44145	0.314	0.043	2.24425e-42	Endothelial	Ehd4
1.61356e-46	3.8518	0.34	0.028	2.32692e-42	Endothelial	BC028528
2.73035e-46	2.96883	0.44	0.085	3.93743e-42	Endothelial	Gpx3
4.41282e-46	3.66952	0.33	0.036	6.36373e-42	Endothelial	H2-D1
7.14601e-46	-3.62527	0.037	0.513	1.03053e-41	Endothelial	Hoxa10
1.24254e-45	3.26129	0.387	0.045	1.79187e-41	Endothelial	Dgkz
1.17631e-44	3.53033	0.351	0.036	1.69636e-40	Endothelial	Skap2
2.28128e-44	2.49443	0.435	0.135	3.28984e-40	Endothelial	Tspo
4.13926e-44	2.44626	0.466	0.125	5.96923e-40	Endothelial	Mpp1
1.63545e-43	3.39027	0.335	0.078	2.35849e-39	Endothelial	Igfbp3
2.92945e-43	-1.52358	0.471	0.862	4.22456e-39	Endothelial	Maged1
3.13284e-43	4.53284	0.272	0.015	4.51787e-39	Endothelial	Hpgd
1.56027e-42	3.12759	0.361	0.054	2.25006e-38	Endothelial	Dusp3
3.65517e-42	-3.96106	0.026	0.469	5.27113e-38	Endothelial	Col3a1
4.79524e-42	-4.59548	0.031	0.472	6.91522e-38	Endothelial	Capn6
5.02347e-42	2.79216	0.435	0.084	7.24434e-38	Endothelial	Tfpi
9.30753e-42	3.7057	0.304	0.031	1.34224e-37	Endothelial	Cavin1
2.29311e-41	2.02551	0.618	0.171	3.3069e-37	Endothelial	Mef2c
5.08092e-41	-3.62052	0.058	0.51	7.3272e-37	Endothelial	Gsta4
1.83633e-39	3.44152	0.309	0.041	2.64816e-35	Endothelial	Ets1
2.29853e-38	-1.66954	0.545	0.878	3.31471e-34	Endothelial	Tsc22d1
3.66391e-38	-3.05038	0.084	0.531	5.28372e-34	Endothelial	Fbn2
9.56813e-38	1.71906	0.586	0.256	1.37982e-33	Endothelial	Pfn1
1.11303e-37	2.71329	0.44	0.088	1.6051e-33	Endothelial	Nrp1
1.19208e-37	-1.65615	0.408	0.804	1.71909e-33	Endothelial	Sox11
5.46632e-37	2.20871	0.482	0.154	7.88298e-33	Endothelial	Itm2b
8.91354e-37	-1.87324	0.393	0.779	1.28542e-32	Endothelial	Fstl1
1.02244e-36	3.89362	0.293	0.035	1.47447e-32	Endothelial	Gatm
6.6703e-36	3.08853	0.34	0.043	9.61924e-32	Endothelial	Klk8
6.92643e-36	1.797	0.613	0.258	9.98861e-32	Endothelial	Hebp1
1.05296e-35	-3.37545	0.021	0.408	1.51848e-31	Endothelial	Crabp1
1.6348e-35	-3.07483	0.084	0.509	2.35755e-31	Endothelial	Ssbp2
2.19971e-35	-2.5051	0.304	0.679	3.1722e-31	Endothelial	Egr1
3.74583e-35	-1.33881	0.539	0.864	5.40186e-31	Endothelial	Bex3
8.54593e-35	-3.87059	0.042	0.44	1.23241e-30	Endothelial	Igsf3
1.26524e-34	-4.5121	0.021	0.4	1.8246e-30	Endothelial	Zfhx4
6.05489e-34	3.22694	0.298	0.035	8.73175e-30	Endothelial	Acsl5
7.60742e-34	-4.48944	0.021	0.395	1.09707e-29	Endothelial	Gas2
1.35706e-33	1.92601	0.571	0.206	1.95701e-29	Endothelial	Tubb2a
1.70335e-33	1.74217	0.644	0.304	2.45641e-29	Endothelial	S100a10
2.06126e-33	-1.51414	0.424	0.787	2.97254e-29	Endothelial	Ttc3
3.66341e-33	-2.24336	0.12	0.547	5.283e-29	Endothelial	Phgdh
8.43609e-33	2.96261	0.356	0.063	1.21657e-28	Endothelial	Tm4sf1
1.48891e-32	-1.52408	0.257	0.69	2.14715e-28	Endothelial	Pnisr
4.81269e-32	-1.08958	0.592	0.896	6.94038e-28	Endothelial	Nedd4
6.61035e-32	-3.14779	0.052	0.44	9.53278e-28	Endothelial	Bex2
8.1807e-32	-2.9543	0.073	0.469	1.17974e-27	Endothelial	Septin6
3.54037e-31	-4.17358	0.026	0.383	5.10556e-27	Endothelial	Pdgfra
1.23753e-30	-2.79683	0.199	0.573	1.78464e-26	Endothelial	Ccn1
1.74649e-30	-1.33843	0.482	0.815	2.51862e-26	Endothelial	Hnrnpr
1.795e-30	2.37434	0.403	0.089	2.58857e-26	Endothelial	Slc29a1
2.89111e-30	-3.07375	0.042	0.408	4.16926e-26	Endothelial	Vcan
2.9106e-30	2.36223	0.393	0.093	4.19738e-26	Endothelial	Mapk3
4.94646e-30	-3.88807	0.026	0.375	7.13329e-26	Endothelial	Nsg1
7.70077e-30	-2.86817	0.058	0.432	1.11053e-25	Endothelial	Tmem119
8.15119e-30	3.05098	0.298	0.047	1.17548e-25	Endothelial	Clec14a
5.41203e-29	1.95731	0.45	0.143	7.80468e-25	Endothelial	Rhog
9.7445e-29	2.09389	0.424	0.13	1.40525e-24	Endothelial	Cmtm3
1.13942e-28	2.79576	0.314	0.051	1.64316e-24	Endothelial	Jup
1.68302e-28	-5.19511	0.016	0.337	2.42708e-24	Endothelial	Col9a1
2.92751e-28	-2.14368	0.178	0.564	4.22176e-24	Endothelial	Gpx8
2.92759e-28	-2.92422	0.073	0.44	4.22188e-24	Endothelial	Fxyd6
2.95129e-28	-1.63339	0.293	0.678	4.25605e-24	Endothelial	Pafah1b3
1.63791e-27	-5.01144	0.021	0.337	2.36203e-23	Endothelial	Sox9
1.55895e-26	-2.2827	0.455	0.735	2.24817e-22	Endothelial	Fos
2.53698e-26	-2.94319	0.246	0.59	3.65858e-22	Endothelial	Itm2a
2.8647e-26	-2.45824	0.319	0.622	4.13118e-22	Endothelial	Tpm1
3.24271e-26	-2.28971	0.131	0.499	4.67631e-22	Endothelial	Hmgn3
4.24701e-26	-4.13122	0.021	0.329	6.12462e-22	Endothelial	Ncam1
4.78379e-26	-4.41056	0.016	0.315	6.8987e-22	Endothelial	Cdh11
6.70488e-26	-3.56122	0.021	0.327	9.66911e-22	Endothelial	Tbx5
1.12208e-25	-1.34064	0.366	0.728	1.61815e-21	Endothelial	Dcakd
1.45348e-25	-4.15007	0.021	0.324	2.09607e-21	Endothelial	Epha4
1.52979e-25	1.8163	0.455	0.157	2.20611e-21	Endothelial	Cib1
2.06187e-25	-2.82474	0.094	0.443	2.97342e-21	Endothelial	Zfhx3
4.02808e-25	2.25299	0.356	0.086	5.80889e-21	Endothelial	Ppp1r18
6.73548e-25	-2.91639	0.199	0.525	9.71323e-21	Endothelial	Ebf1
9.70135e-25	-3.69671	0.016	0.304	1.39903e-20	Endothelial	Flywch2
1.03578e-24	-5.96383	0.01	0.288	1.4937e-20	Endothelial	Fibin
1.98401e-24	-3.68018	0.021	0.315	2.86115e-20	Endothelial	Bcl11a
2.58087e-24	1.83287	0.44	0.148	3.72187e-20	Endothelial	Cdc42se1
2.94907e-24	-1.83355	0.194	0.554	4.25285e-20	Endothelial	Brd3
3.47439e-24	2.25992	0.34	0.086	5.01041e-20	Endothelial	Ifngr1
4.30962e-24	-3.42262	0.037	0.344	6.21491e-20	Endothelial	Col1a1
8.71705e-24	-4.44434	0.021	0.305	1.25709e-19	Endothelial	Mab21l2
9.76844e-24	2.02886	0.393	0.112	1.40871e-19	Endothelial	Fli1
1.35878e-23	-1.84954	0.262	0.606	1.9595e-19	Endothelial	Peg3
4.30433e-23	-1.86217	0.466	0.729	6.20727e-19	Endothelial	Id2
5.48884e-23	1.99764	0.382	0.108	7.91545e-19	Endothelial	Gap43
5.8271e-23	-0.980052	0.565	0.847	8.40327e-19	Endothelial	Ddah2
6.8457e-23	1.56496	0.471	0.218	9.87219e-19	Endothelial	Degs1
7.8467e-23	1.62454	0.487	0.186	1.13157e-18	Endothelial	Rap1a
3.06942e-22	-1.81448	0.194	0.538	4.42641e-18	Endothelial	Acat2
3.14377e-22	-1.71977	0.215	0.559	4.53363e-18	Endothelial	Cirbp
3.9915e-22	-1.72479	0.199	0.548	5.75615e-18	Endothelial	Serf1
5.47426e-22	-2.63353	0.084	0.397	7.89444e-18	Endothelial	Bex4
5.85525e-22	1.88581	0.508	0.2	8.44386e-18	Endothelial	Rgs2
1.24175e-21	-3.02784	0.052	0.346	1.79072e-17	Endothelial	Pcolce
1.45167e-21	-1.00139	0.513	0.805	2.09345e-17	Endothelial	Ilf2
1.91349e-21	-4.97637	0.031	0.304	2.75945e-17	Endothelial	Col2a1
3.1917e-21	1.37227	0.555	0.267	4.60275e-17	Endothelial	Necap2
3.19998e-21	-2.62937	0.131	0.44	4.61469e-17	Endothelial	Tshz2
4.60311e-21	1.28203	0.644	0.353	6.63815e-17	Endothelial	Csrp1
5.27526e-21	1.86965	0.372	0.121	7.60746e-17	Endothelial	Coro1c
5.32389e-21	-1.1366	0.56	0.815	7.67759e-17	Endothelial	Nasp
7.76251e-21	-2.1594	0.136	0.454	1.11943e-16	Endothelial	Rcn3
1.07679e-20	-2.8942	0.058	0.346	1.55284e-16	Endothelial	Sulf2
1.09432e-20	1.70853	0.419	0.165	1.57812e-16	Endothelial	Serpinb6a
1.34993e-20	1.45007	0.497	0.232	1.94674e-16	Endothelial	Gng2
1.96861e-20	-1.9544	0.157	0.477	2.83893e-16	Endothelial	Ip6k2
3.47987e-20	-2.63108	0.047	0.328	5.01832e-16	Endothelial	Nnat
3.75132e-20	-1.31571	0.063	0.323	5.40978e-16	Endothelial	Serpinf1
4.9934e-20	1.59956	0.445	0.171	7.20098e-16	Endothelial	Snx3
6.06977e-20	1.22998	0.576	0.324	8.75321e-16	Endothelial	Wdr1
8.93306e-20	-1.61373	0.257	0.56	1.28824e-15	Endothelial	Zfp422
1.12015e-19	-1.94863	0.157	0.468	1.61536e-15	Endothelial	Rbmx
1.14524e-19	-2.03324	0.162	0.474	1.65155e-15	Endothelial	Nfib
3.20797e-19	-2.95681	0.026	0.276	4.62622e-15	Endothelial	Sdc2
3.80225e-19	1.36195	0.529	0.27	5.48323e-15	Endothelial	Arl6ip5
6.76599e-19	-1.30171	0.361	0.659	9.75723e-15	Endothelial	Cbx1
9.82094e-19	-2.05882	0.136	0.432	1.41628e-14	Endothelial	Zfp637
1.07186e-18	-2.52392	0.073	0.351	1.54572e-14	Endothelial	Enah
3.82819e-18	-2.15882	0.173	0.456	5.52063e-14	Endothelial	Id1
5.71755e-18	-1.67968	0.141	0.446	8.24528e-14	Endothelial	Ddt
5.75063e-18	-2.18681	0.073	0.35	8.29298e-14	Endothelial	Bex1
6.91047e-18	-2.68296	0.079	0.349	9.96558e-14	Endothelial	Ugdh
7.14156e-18	-1.75353	0.257	0.56	1.02988e-13	Endothelial	Cdkn1c
7.83492e-18	1.44869	0.466	0.204	1.12987e-13	Endothelial	Sypl
7.99142e-18	-1.91247	0.099	0.388	1.15244e-13	Endothelial	Mageh1
9.17036e-18	-1.1024	0.414	0.703	1.32246e-13	Endothelial	Prrc2c
2.25767e-17	-2.14226	0.099	0.377	3.25578e-13	Endothelial	Pja1
2.52808e-17	-2.19641	0.099	0.373	3.64575e-13	Endothelial	Atat1
2.68082e-17	-1.2697	0.283	0.595	3.86601e-13	Endothelial	Siva1
6.46786e-17	-1.84193	0.173	0.45	9.3273e-13	Endothelial	H2az2
8.36825e-17	-1.30435	0.293	0.592	1.20679e-12	Endothelial	Rfc1
1.17751e-16	-1.89529	0.11	0.39	1.69808e-12	Endothelial	Trip6
2.53315e-16	-1.90304	0.147	0.412	3.65305e-12	Endothelial	Smarcc1
3.01331e-16	-1.96924	0.126	0.401	4.34549e-12	Endothelial	Jam3
3.43056e-16	-2.00396	0.131	0.404	4.94721e-12	Endothelial	Mecom
4.77268e-16	-2.32782	0.068	0.319	6.88269e-12	Endothelial	Dtx3
7.08571e-16	-2.40691	0.073	0.324	1.02183e-11	Endothelial	Mgst1
1.02734e-15	-1.14677	0.372	0.648	1.48153e-11	Endothelial	Acin1
1.53226e-15	-1.41427	0.225	0.512	2.20967e-11	Endothelial	Arl3
4.57066e-15	-1.71806	0.147	0.416	6.59135e-11	Endothelial	Ssbp3
5.47371e-15	-1.48471	0.188	0.468	7.89363e-11	Endothelial	Atxn7l3b
5.69965e-15	-1.21299	0.33	0.599	8.21947e-11	Endothelial	Tra2a
6.13955e-15	-1.48998	0.178	0.457	8.85384e-11	Endothelial	Srek1
1.22157e-14	-1.56167	0.147	0.417	1.76163e-10	Endothelial	Tmed1
1.55581e-14	-1.53878	0.178	0.45	2.24364e-10	Endothelial	Tmem9
2.3188e-14	-0.803911	0.508	0.761	3.34395e-10	Endothelial	Hsd17b10
3.95472e-14	-0.854939	0.492	0.745	5.7031e-10	Endothelial	Hnrnph1
4.35428e-14	-1.42177	0.251	0.522	6.27931e-10	Endothelial	Sox4
1.07135e-13	-1.16867	0.33	0.587	1.54499e-09	Endothelial	Bclaf1
1.61464e-13	-1.69699	0.178	0.432	2.32848e-09	Endothelial	Hmga2
1.97101e-12	-0.860977	0.351	0.619	2.8424e-08	Endothelial	Pnn
1.08415e-11	-1.19768	0.23	0.483	1.56346e-07	Endothelial	Fn1
1.6982e-11	-1.06008	0.267	0.52	2.44898e-07	Endothelial	Cldnd1
3.23956e-146	9.31723	0.937	0.012	4.67176e-142	Epidermal	Krt14
2.92019e-142	9.87516	0.924	0.005	4.21121e-138	Epidermal	Krt5
1.38838e-111	7.20273	0.797	0.014	2.00219e-107	Epidermal	Bcam
2.28286e-110	3.86291	0.696	0.172	3.29211e-106	Epidermal	Cxcl14
2.3132e-99	2.07274	0.975	0.695	3.33587e-95	Epidermal	Txndc17
7.54251e-92	4.91123	0.848	0.06	1.0877e-87	Epidermal	Pdlim1
1.24053e-87	9.19323	0.646	0.004	1.78896e-83	Epidermal	Sfn
2.97901e-87	9.6019	0.608	0.01	4.29602e-83	Epidermal	Krt15
1.78936e-84	10.7756	0.557	0	2.58043e-80	Epidermal	Fermt1
1.02536e-83	6.22103	0.734	0.017	1.47867e-79	Epidermal	Lgals7
7.05095e-75	2.92214	0.759	0.242	1.01682e-70	Epidermal	Ptprf
9.93957e-74	7.65108	0.57	0.003	1.43339e-69	Epidermal	Trp63
3.18395e-72	8.48484	0.544	0.003	4.59158e-68	Epidermal	Gjb2
3.28637e-72	8.5963	0.532	0.002	4.73927e-68	Epidermal	Perp
3.48187e-72	8.77562	0.519	0.001	5.0212e-68	Epidermal	Col17a1
3.50574e-69	-3.49881	0.329	0.97	5.05563e-65	Epidermal	Lgals1
1.86783e-64	8.10577	0.494	0.003	2.6936e-60	Epidermal	Gjb6
1.06471e-60	5.36128	0.62	0.016	1.53542e-56	Epidermal	Pltp
1.34968e-59	7.19775	0.506	0.006	1.94637e-55	Epidermal	Dsp
3.586e-59	4.33338	0.709	0.06	5.17137e-55	Epidermal	Tfap2b
1.22982e-58	5.69818	0.57	0.021	1.77353e-54	Epidermal	Wnt4
2.23051e-58	11.3258	0.38	0	3.21662e-54	Epidermal	Wnt7b
1.75487e-56	9.90687	0.392	0	2.5307e-52	Epidermal	Wnt3
1.29957e-53	4.08399	0.633	0.068	1.87411e-49	Epidermal	Pdgfa
3.27383e-53	5.5149	0.544	0.016	4.7212e-49	Epidermal	Epcam
5.80944e-53	6.26271	0.494	0.009	8.3778e-49	Epidermal	Cldn6
3.47496e-52	2.4204	0.823	0.308	5.01124e-48	Epidermal	Wls
5.65768e-52	2.358	0.949	0.402	8.15894e-48	Epidermal	Anxa2
2.42351e-51	6.02073	0.481	0.011	3.49495e-47	Epidermal	Lama5
2.3857e-49	3.76972	0.722	0.062	3.44041e-45	Epidermal	Col18a1
1.35041e-47	8.3375	0.354	0.001	1.94743e-43	Epidermal	Trim29
3.18447e-46	2.20453	0.899	0.422	4.59232e-42	Epidermal	S100a11
4.20478e-45	3.66354	0.709	0.075	6.06371e-41	Epidermal	Meis2
3.24321e-42	4.14951	0.57	0.033	4.67703e-38	Epidermal	Fxyd3
7.99726e-42	7.75254	0.329	0.002	1.15328e-37	Epidermal	Anxa8
3.4851e-41	5.16496	0.456	0.017	5.02587e-37	Epidermal	Frem2
1.98462e-40	3.46577	0.557	0.034	2.86202e-36	Epidermal	Mt1
8.55697e-40	2.93938	0.747	0.238	1.234e-35	Epidermal	Igfbp5
5.59382e-39	6.67453	0.342	0.004	8.06684e-35	Epidermal	Cldn4
1.19488e-38	10.5532	0.253	0	1.72313e-34	Epidermal	Esrp1
1.01958e-37	4.45121	0.456	0.031	1.47033e-33	Epidermal	Fras1
5.04001e-35	5.88338	0.342	0.007	7.2682e-31	Epidermal	Celsr1
7.87168e-35	1.94598	0.848	0.502	1.13518e-30	Epidermal	Ctsl
1.12411e-32	-3.29778	0.19	0.798	1.62107e-28	Epidermal	Mfap4
8.86591e-32	6.36419	0.291	0.004	1.27855e-27	Epidermal	Pkp3
9.15815e-32	3.8711	0.481	0.044	1.3207e-27	Epidermal	Samd5
4.20841e-31	2.98737	0.608	0.101	6.06895e-27	Epidermal	Fgfr2
6.13149e-30	3.65124	0.443	0.055	8.84223e-26	Epidermal	Jup
1.18617e-29	-3.31714	0.139	0.743	1.71058e-25	Epidermal	Crabp2
1.39049e-29	3.65243	0.494	0.082	2.00523e-25	Epidermal	Slc2a3
6.81366e-29	5.0793	0.329	0.01	9.82598e-25	Epidermal	Susd4
7.36904e-29	2.75063	0.557	0.123	1.06269e-24	Epidermal	Agrn
8.04039e-29	6.36419	0.266	0.004	1.1595e-24	Epidermal	Jag2
3.09503e-27	-3.32879	0.127	0.715	4.46335e-23	Epidermal	Csrp2
9.68104e-27	3.4677	0.468	0.045	1.3961e-22	Epidermal	Capg
9.79695e-27	4.76181	0.316	0.011	1.41282e-22	Epidermal	Mt2
2.84573e-26	5.75414	0.266	0.005	4.10383e-22	Epidermal	Krt19
3.12769e-26	2.105	0.608	0.225	4.51044e-22	Epidermal	Acaa2
5.51038e-26	1.85974	0.861	0.308	7.94652e-22	Epidermal	S100a10
8.49215e-26	-2.3236	0.443	0.872	1.22465e-21	Epidermal	Tsc22d1
2.42639e-25	3.52997	0.418	0.049	3.4991e-21	Epidermal	Bcl11b
3.09358e-25	-6.3229	0	0.503	4.46125e-21	Epidermal	Hoxa10
4.17419e-24	3.76663	0.392	0.032	6.0196e-20	Epidermal	Npnt
1.00766e-23	3.01925	0.43	0.077	1.45315e-19	Epidermal	Igfbp2
1.41711e-23	5.16091	0.266	0.008	2.04362e-19	Epidermal	Brinp1
1.43904e-23	3.48827	0.418	0.04	2.07525e-19	Epidermal	Mpzl2
1.86637e-23	-3.88847	0.089	0.625	2.69149e-19	Epidermal	Col1a2
1.03694e-21	2.92617	0.405	0.044	1.49537e-17	Epidermal	Itga6
1.14576e-21	4.181	0.316	0.019	1.6523e-17	Epidermal	Galnt18
1.12842e-20	-3.66109	0.076	0.572	1.6273e-16	Epidermal	Il11ra1
1.25313e-20	1.50591	0.722	0.385	1.80714e-16	Epidermal	Atxn10
2.80976e-20	-1.57662	0.481	0.86	4.05195e-16	Epidermal	Mfap2
3.22768e-20	2.75036	0.418	0.08	4.65464e-16	Epidermal	Nxn
3.75126e-20	-4.14439	0.051	0.535	5.40969e-16	Epidermal	Prrx1
4.33699e-20	3.89298	0.316	0.023	6.25437e-16	Epidermal	Tom1l1
5.14896e-20	-4.29177	0.038	0.512	7.42531e-16	Epidermal	Lpar1
8.42635e-20	-1.42218	0.658	0.929	1.21516e-15	Epidermal	Cd63
1.00963e-19	3.02661	0.392	0.06	1.45599e-15	Epidermal	Megf6
6.65292e-19	-3.01073	0.051	0.521	9.59418e-15	Epidermal	Fbn2
1.28847e-18	2.44122	0.38	0.05	1.8581e-14	Epidermal	Icam1
1.3453e-18	3.48783	0.316	0.034	1.94006e-14	Epidermal	Ddr1
1.60661e-18	3.44801	0.342	0.04	2.31689e-14	Epidermal	Sult5a1
2.43052e-18	1.33863	0.734	0.481	3.50506e-14	Epidermal	Hmgn3
5.6134e-18	-2.2707	0.291	0.729	8.09509e-14	Epidermal	Maged2
6.44862e-18	-1.49367	0.671	0.928	9.29956e-14	Epidermal	Tuba1a
2.4709e-17	1.92021	0.633	0.188	3.56328e-13	Epidermal	Sostdc1
3.96359e-17	2.44604	0.468	0.089	5.7159e-13	Epidermal	Cd151
4.45109e-17	3.53942	0.291	0.028	6.41892e-13	Epidermal	Satb1
1.13811e-16	3.05266	0.354	0.048	1.64127e-12	Epidermal	Slc7a1
1.38096e-16	-1.84095	0.354	0.771	1.99148e-12	Epidermal	Fstl1
1.93441e-16	-4.30638	0.089	0.519	2.78961e-12	Epidermal	Ebf1
4.82612e-16	-2.08861	0.291	0.709	6.95975e-12	Epidermal	Tcf4
6.46688e-16	1.74948	0.608	0.265	9.32589e-12	Epidermal	Pbx1
6.72688e-16	-2.40881	0.266	0.678	9.70083e-12	Epidermal	Mest
6.79498e-16	2.97832	0.354	0.049	9.79904e-12	Epidermal	Klk8
7.3113e-16	1.43649	0.696	0.351	1.05436e-11	Epidermal	Cyb5r3
1.06902e-15	1.39453	0.797	0.408	1.54163e-11	Epidermal	Ube2e3
1.17001e-15	3.02575	0.342	0.045	1.68728e-11	Epidermal	Frmd4b
1.30312e-15	-3.68099	0.051	0.461	1.87923e-11	Epidermal	Rhoc
1.60194e-15	2.16091	0.506	0.129	2.31016e-11	Epidermal	Myh9
2.9458e-15	-3.73429	0.051	0.458	4.24813e-11	Epidermal	Col3a1
4.12816e-15	2.14544	0.506	0.127	5.95322e-11	Epidermal	Dst
6.41482e-15	1.08576	0.835	0.579	9.25081e-11	Epidermal	Siva1
6.86665e-15	2.07119	0.519	0.14	9.9024e-11	Epidermal	Pdpn
8.16581e-15	-5.18908	0.025	0.399	1.17759e-10	Epidermal	Crabp1
1.58925e-14	2.61279	0.38	0.066	2.29186e-10	Epidermal	Ptpn14
1.84313e-14	-5.16037	0	0.318	2.65798e-10	Epidermal	Serpinf1
1.99843e-14	1.33431	0.759	0.333	2.88194e-10	Epidermal	Bex1
2.29741e-14	-3.49321	0.038	0.423	3.31309e-10	Epidermal	Tmem119
2.43329e-14	2.43748	0.418	0.1	3.50905e-10	Epidermal	Pik3r1
4.16702e-14	1.61463	0.608	0.304	6.00926e-10	Epidermal	Rps2
5.86961e-14	2.08074	0.494	0.138	8.46456e-10	Epidermal	Cdh3
6.02048e-14	-3.79121	0.025	0.392	8.68213e-10	Epidermal	Zfhx4
9.95475e-14	2.82284	0.316	0.055	1.43557e-09	Epidermal	Tnfrsf19
1.04043e-13	1.34134	0.772	0.416	1.5004e-09	Epidermal	Hmga2
1.07499e-13	3.05753	0.291	0.036	1.55025e-09	Epidermal	Stxbp2
1.19171e-13	1.83549	0.557	0.176	1.71856e-09	Epidermal	Gcat
1.82856e-13	1.75717	0.582	0.196	2.63696e-09	Epidermal	Slc2a1
2.66275e-13	-3.65195	0.063	0.434	3.83995e-09	Epidermal	Tshz2
3.17349e-13	-3.59703	0.038	0.4	4.57649e-09	Epidermal	Mecom
4.324e-13	1.01215	0.886	0.604	6.23564e-09	Epidermal	Atox1
4.44113e-13	-2.58824	0.139	0.537	6.40456e-09	Epidermal	Vim
6.94485e-13	2.34979	0.392	0.084	1.00152e-08	Epidermal	Nav2
8.21576e-13	2.3739	0.392	0.085	1.18479e-08	Epidermal	Sorbs2
1.13428e-12	-3.86177	0.038	0.386	1.63575e-08	Epidermal	Gas2
1.15766e-12	1.99468	0.418	0.162	1.66947e-08	Epidermal	Itm2b
1.17809e-12	2.26184	0.354	0.066	1.69892e-08	Epidermal	Rnase4
1.67518e-12	2.10577	0.43	0.115	2.41578e-08	Epidermal	Itgb5
2.72996e-12	1.25327	0.696	0.413	3.93688e-08	Epidermal	Hdgf
6.61807e-12	1.88287	0.443	0.118	9.54391e-08	Epidermal	Ralbp1
7.06136e-12	-3.82412	0.038	0.367	1.01832e-07	Epidermal	Creb5
1.02898e-11	-2.73815	0.127	0.479	1.48389e-07	Epidermal	Fn1
1.05652e-11	2.57373	0.304	0.05	1.52361e-07	Epidermal	Meis1
1.49466e-11	2.7577	0.304	0.053	2.15544e-07	Epidermal	Cd59a
1.78285e-11	1.97328	0.456	0.142	2.57105e-07	Epidermal	Ank3
1.82725e-11	1.86046	0.468	0.164	2.63507e-07	Epidermal	Svil
1.96479e-11	1.64143	0.43	0.116	2.83343e-07	Epidermal	Col4a2
2.39938e-11	-4.10521	0.013	0.309	3.46015e-07	Epidermal	Cdh11
2.92204e-11	-1.58763	0.392	0.689	4.21388e-07	Epidermal	Marcks
2.99e-11	-4.58632	0	0.252	4.31189e-07	Epidermal	Epb41l2
3.06884e-11	-3.39203	0.076	0.412	4.42557e-07	Epidermal	Map1b
3.99771e-11	2.41572	0.329	0.068	5.7651e-07	Epidermal	Igsf9
4.44379e-11	1.95461	0.405	0.13	6.40839e-07	Epidermal	Msi2
5.29094e-11	-2.61138	0.203	0.556	7.63006e-07	Epidermal	Klf6
6.27324e-11	-4.15171	0.025	0.33	9.04664e-07	Epidermal	Col9a1
6.47323e-11	-1.16915	0.557	0.82	9.33505e-07	Epidermal	Ostc
7.08305e-11	-1.33189	0.43	0.75	1.02145e-06	Epidermal	Selenok
8.49985e-11	1.76417	0.481	0.154	1.22576e-06	Epidermal	Lamb1
8.59308e-11	-4.16873	0.013	0.297	1.23921e-06	Epidermal	Glipr2
9.44934e-11	-3.82615	0.025	0.322	1.36269e-06	Epidermal	Ncam1
1.09134e-10	-1.37564	0.405	0.724	1.57382e-06	Epidermal	Tpm3
1.34368e-10	-2.93441	0.025	0.32	1.93772e-06	Epidermal	Tbx5
2.78277e-10	-2.9103	0.063	0.377	4.01303e-06	Epidermal	Anxa6
4.29476e-10	1.93852	0.418	0.135	6.19347e-06	Epidermal	Alcam
4.61777e-10	-3.01147	0.038	0.337	6.65929e-06	Epidermal	Col1a1
4.75776e-10	-4.65714	0.013	0.282	6.86116e-06	Epidermal	Fibin
5.03055e-10	-1.75175	0.165	0.518	7.25456e-06	Epidermal	Eci2
6.53777e-10	1.2927	0.633	0.377	9.42812e-06	Epidermal	Fam162a
8.49858e-10	-1.21127	0.456	0.74	1.22558e-05	Epidermal	Septin7
8.99008e-10	1.51294	0.519	0.218	1.29646e-05	Epidermal	Fth1
1.00445e-09	-2.50341	0.063	0.374	1.44852e-05	Epidermal	Pdgfra
1.36462e-09	-2.55216	0.025	0.284	1.96792e-05	Epidermal	Emilin1
1.4855e-09	-2.87408	0.025	0.298	2.14224e-05	Epidermal	Mab21l2
1.68677e-09	-4.17512	0.013	0.268	2.43248e-05	Epidermal	Pmp22
2.02054e-09	1.78535	0.392	0.141	2.91382e-05	Epidermal	Dag1
2.87369e-09	1.78815	0.418	0.137	4.14414e-05	Epidermal	Sdc4
3.25059e-09	0.925587	0.835	0.525	4.68768e-05	Epidermal	Phgdh
3.2534e-09	1.74822	0.367	0.103	4.69173e-05	Epidermal	Fhl1
3.4813e-09	-2.30423	0.076	0.382	5.02039e-05	Epidermal	Mageh1
3.53401e-09	1.63484	0.468	0.17	5.09639e-05	Epidermal	Serpinb6a
3.99984e-09	1.38431	0.544	0.241	5.76817e-05	Epidermal	Exosc7
4.8058e-09	-2.18421	0.114	0.43	6.93045e-05	Epidermal	Igsf3
8.28019e-09	-2.3553	0.101	0.4	0.000119409	Epidermal	Ccnd1
1.01009e-08	-2.09311	0.152	0.46	0.000145665	Epidermal	Capn6
1.05262e-08	1.52749	0.532	0.236	0.000151799	Epidermal	Cd9
1.05603e-08	-1.46406	0.278	0.592	0.00015229	Epidermal	Calm3
1.58078e-08	1.74348	0.405	0.135	0.000227965	Epidermal	Ezr
2.71621e-08	-2.44148	0.127	0.409	0.000391705	Epidermal	Rbp1
3.02885e-08	-2.6446	0.063	0.33	0.000436791	Epidermal	Selenom
3.07224e-08	-2.87251	0.063	0.327	0.000443047	Epidermal	Nfia
3.87467e-08	-1.5429	0.253	0.563	0.000558766	Epidermal	Ccn1
4.00371e-08	-2.73564	0.051	0.31	0.000577375	Epidermal	Pdlim7
5.68251e-08	-1.89669	0.177	0.458	0.000819475	Epidermal	Septin6
1.00186e-07	1.64978	0.392	0.141	0.00144479	Epidermal	Iqgap1
1.16034e-07	-1.95391	0.063	0.321	0.00167333	Epidermal	Fgfr1
1.21067e-07	-1.75795	0.165	0.45	0.00174591	Epidermal	Myh10
1.40596e-07	1.47787	0.43	0.177	0.00202753	Epidermal	Nabp2
1.41629e-07	-1.57416	0.19	0.485	0.00204243	Epidermal	Mpc1
1.44923e-07	-2.3918	0.076	0.333	0.00208994	Epidermal	Frmd4a
1.65763e-07	1.41245	0.456	0.202	0.00239047	Epidermal	Yap1
1.92415e-07	-1.27948	0.38	0.652	0.00277481	Epidermal	Gpc3
3.46459e-07	-1.68836	0.165	0.447	0.00499628	Epidermal	Rcn3
3.52232e-07	1.25334	0.532	0.258	0.00507954	Epidermal	Sinhcaf
5.70306e-07	-1.87722	0.127	0.395	0.00822439	Epidermal	Jam3
1.40309e-06	-1.79495	0.127	0.381	0.020234	Epidermal	Cnn3
1.77283e-06	-1.61753	0.165	0.43	0.0255659	Epidermal	Fxyd6
1.83698e-06	-1.11502	0.228	0.512	0.026491	Epidermal	Znrd1
4.28559e-06	-1.25123	0.266	0.529	0.0618025	Epidermal	Acat2
4.62555e-06	-1.29202	0.253	0.512	0.066705	Epidermal	Sh3bgrl
5.27428e-06	-1.51353	0.152	0.406	0.0760604	Epidermal	Atraid
5.43912e-06	0.854664	0.658	0.387	0.0784375	Epidermal	Scp2
1.09719e-05	-1.23274	0.19	0.446	0.158226	Epidermal	Carhsp1
1.43044e-05	-1.06516	0.304	0.556	0.206284	Epidermal	Tmem50a
1.78112e-05	-1.15758	0.241	0.494	0.256855	Epidermal	Sdcbp
5.06295e-87	5.89222	0.944	0.055	7.30128e-83	Neural	Cdh6
2.56182e-80	10.238	0.972	0.003	3.6944e-76	Neural	Fabp7
3.16516e-79	7.28767	0.944	0.02	4.56448e-75	Neural	Plp1
1.30309e-77	3.49898	1	0.389	1.87919e-73	Neural	Arpc1b
3.35849e-74	8.01225	0.917	0.013	4.84327e-70	Neural	Phactr1
1.49582e-63	8.07397	0.861	0.009	2.15713e-59	Neural	Ednrb
6.15281e-63	5.29272	0.778	0.114	8.87297e-59	Neural	Gap43
1.09451e-61	5.60682	0.972	0.05	1.57839e-57	Neural	Postn
2.35662e-61	5.63656	0.75	0.041	3.39848e-57	Neural	Cd200
1.71347e-54	3.59925	0.861	0.173	2.47099e-50	Neural	Pls3
1.36873e-49	4.24383	0.889	0.101	1.97385e-45	Neural	Dpysl3
9.57174e-44	5.22878	0.806	0.032	1.38034e-39	Neural	Gpm6b
9.7793e-44	7.91108	0.639	0.004	1.41027e-39	Neural	Sox10
1.64741e-43	3.83738	0.917	0.102	2.37573e-39	Neural	Tspan7
4.04218e-39	6.9486	0.611	0.009	5.82923e-35	Neural	Vat1l
5.60038e-38	6.6158	0.611	0.013	8.07631e-34	Neural	Egfl8
2.32131e-37	8.46253	0.528	0.002	3.34756e-33	Neural	Dlx1
1.42898e-35	7.79643	0.556	0.005	2.06073e-31	Neural	Npy
1.66789e-35	4.12869	0.861	0.045	2.40526e-31	Neural	S100a16
3.86407e-35	6.1995	0.611	0.013	5.57238e-31	Neural	Spon1
3.53409e-34	6.04185	0.639	0.012	5.09652e-30	Neural	Camk2b
1.89208e-33	5.20159	0.694	0.03	2.72856e-29	Neural	Moxd1
3.60248e-33	3.48856	0.917	0.182	5.19513e-29	Neural	Tagln2
1.56673e-32	6.60937	0.556	0.008	2.25938e-28	Neural	Opcml
2.36277e-32	2.51529	0.972	0.418	3.40735e-28	Neural	Cotl1
4.62733e-32	4.73764	0.75	0.034	6.67307e-28	Neural	Gfra1
1.33074e-31	2.72192	0.944	0.401	1.91906e-27	Neural	Rbp1
1.82019e-30	4.04535	0.833	0.067	2.6249e-26	Neural	Pdlim1
2.80444e-30	3.51718	0.722	0.105	4.04428e-26	Neural	Dnajc1
2.82435e-30	3.08381	0.861	0.202	4.073e-26	Neural	Lmo4
3.20446e-30	3.71587	0.861	0.094	4.62115e-26	Neural	Zeb2
2.19103e-28	2.16238	1	0.527	3.15969e-24	Neural	Vim
1.07048e-27	5.42371	0.5	0.021	1.54374e-23	Neural	Gas7
1.24352e-27	5.10179	0.611	0.021	1.79328e-23	Neural	Megf10
3.69061e-26	6.259	0.472	0.007	5.32222e-22	Neural	Heyl
4.55208e-25	5.49446	0.528	0.015	6.56455e-21	Neural	Deptor
7.46347e-25	4.04494	0.694	0.065	1.07631e-20	Neural	Ngfr
1.33643e-24	2.97585	0.889	0.178	1.92727e-20	Neural	Kctd12
3.44969e-24	4.02458	0.583	0.052	4.97479e-20	Neural	Fign
4.77629e-24	3.89771	0.694	0.07	6.88789e-20	Neural	Akap12
1.15253e-23	2.43279	0.806	0.255	1.66207e-19	Neural	Snx1
1.92879e-23	4.63418	0.583	0.03	2.7815e-19	Neural	Erbb3
1.08113e-22	3.4551	0.75	0.072	1.55909e-18	Neural	Sorbs1
1.33817e-22	5.82183	0.444	0.009	1.92977e-18	Neural	Ptprz1
2.89276e-22	3.24248	0.583	0.11	4.17165e-18	Neural	Cnp
6.26493e-22	4.68744	0.556	0.033	9.03465e-18	Neural	Gfra3
1.99282e-21	2.92889	0.833	0.183	2.87385e-17	Neural	Mef2c
4.538e-21	10.6996	0.25	0	6.54424e-17	Neural	Gpr17
5.36343e-21	-4.61278	0.056	0.794	7.7346e-17	Neural	Mfap4
8.05044e-21	3.22848	0.611	0.106	1.16095e-16	Neural	Lbh
1.03612e-20	5.15308	0.472	0.014	1.49419e-16	Neural	Adgrg6
1.36272e-20	4.33078	0.528	0.023	1.96519e-16	Neural	Cryab
5.42673e-20	4.04061	0.472	0.019	7.82589e-16	Neural	Aldh1a3
7.19148e-20	4.69507	0.5	0.021	1.03708e-15	Neural	Rasa3
2.67682e-19	4.24312	0.389	0.031	3.86025e-15	Neural	Kif21a
3.23018e-19	3.99913	0.556	0.04	4.65824e-15	Neural	Cyp2j6
4.74044e-19	4.96777	0.417	0.018	6.83619e-15	Neural	Gask1b
8.12424e-19	2.1871	0.917	0.343	1.1716e-14	Neural	Anxa5
8.48924e-19	3.35658	0.667	0.082	1.22423e-14	Neural	Cadm1
1.48506e-18	3.89373	0.583	0.046	2.1416e-14	Neural	Itga6
3.33177e-18	4.55389	0.472	0.023	4.80475e-14	Neural	Ptpn13
6.9876e-18	5.44218	0.389	0.01	1.00768e-13	Neural	Gfra2
9.17238e-18	5.7361	0.361	0.008	1.32275e-13	Neural	Ahr
1.04286e-17	2.31578	0.861	0.288	1.50391e-13	Neural	Myl9
1.16031e-17	1.79411	0.972	0.616	1.67329e-13	Neural	Sparc
1.17218e-17	2.04393	0.944	0.36	1.6904e-13	Neural	Csrp1
2.18619e-17	3.15461	0.667	0.092	3.1527e-13	Neural	Ppp1r18
3.84202e-17	4.20772	0.472	0.031	5.54058e-13	Neural	Nkain4
7.86726e-17	5.34409	0.333	0.011	1.13454e-12	Neural	Slitrk2
1.05406e-16	4.79268	0.417	0.016	1.52006e-12	Neural	Igsf9b
1.29434e-16	5.62918	0.333	0.008	1.86657e-12	Neural	Rcan2
1.33628e-16	4.55389	0.444	0.022	1.92705e-12	Neural	Mmp15
3.16314e-16	4.84782	0.361	0.015	4.56156e-12	Neural	Metrn
6.23294e-16	4.37476	0.444	0.028	8.98852e-12	Neural	Itga4
7.09168e-16	2.14622	0.861	0.292	1.02269e-11	Neural	Ss18l2
1.13794e-15	2.89697	0.667	0.118	1.64102e-11	Neural	Cdh2
1.25077e-15	5.18861	0.361	0.011	1.80374e-11	Neural	Adam12
1.79007e-15	5.52965	0.333	0.008	2.58146e-11	Neural	Ptprj
3.08151e-15	3.60004	0.5	0.04	4.44385e-11	Neural	Kitl
9.07147e-15	4.54386	0.389	0.019	1.3082e-10	Neural	Zfp536
2.1023e-14	4.81344	0.361	0.014	3.03173e-10	Neural	Coro2b
3.56832e-14	-2.4933	0.472	0.897	5.14587e-10	Neural	Cd24a
3.65514e-14	3.60962	0.444	0.033	5.27108e-10	Neural	Mcam
5.93445e-14	2.39075	0.75	0.183	8.55807e-10	Neural	Serpine2
6.27141e-14	-3.23043	0.194	0.769	9.044e-10	Neural	Fstl1
8.78633e-14	3.36215	0.556	0.071	1.26708e-09	Neural	Tm4sf1
9.4134e-14	5.38669	0.306	0.01	1.35751e-09	Neural	Pax3
1.28115e-13	2.88854	0.611	0.095	1.84755e-09	Neural	Wdfy1
1.32634e-13	-4.77594	0.083	0.669	1.91272e-09	Neural	Egr1
2.09758e-13	2.67039	0.639	0.106	3.02492e-09	Neural	Gstp1
2.18809e-13	4.8345	0.333	0.013	3.15544e-09	Neural	Adam23
3.52563e-13	-5.58409	0	0.531	5.08432e-09	Neural	Prrx1
4.25563e-13	3.99913	0.389	0.024	6.13705e-09	Neural	Thsd7a
4.7208e-13	1.75879	0.861	0.369	6.80786e-09	Neural	Qk
5.13094e-13	2.10887	0.778	0.242	7.39932e-09	Neural	Litaf
5.89491e-13	-1.73446	0.639	0.927	8.50105e-09	Neural	Cd63
7.49983e-13	3.11461	0.528	0.065	1.08155e-08	Neural	Lama4
9.49784e-13	2.4226	0.694	0.15	1.36968e-08	Neural	Plekho1
1.04267e-12	5.00769	0.306	0.011	1.50364e-08	Neural	Pde8a
1.12193e-12	3.11871	0.528	0.067	1.61793e-08	Neural	Pxn
1.21518e-12	2.0715	0.583	0.094	1.75241e-08	Neural	Crip2
1.42108e-12	-3.56902	0.167	0.739	2.04934e-08	Neural	Ptn
3.39335e-12	1.9835	0.778	0.251	4.89355e-08	Neural	Psat1
6.50557e-12	-2.3549	0.417	0.869	9.38168e-08	Neural	Tsc22d1
7.24304e-12	2.74455	0.583	0.099	1.04452e-07	Neural	Emb
8.71837e-12	2.73307	0.583	0.103	1.25728e-07	Neural	Pcdh7
1.95513e-11	1.35557	0.889	0.56	2.81949e-07	Neural	Nhp2
2.62153e-11	4.29699	0.333	0.019	3.7805e-07	Neural	Mpz
2.71594e-11	2.68319	0.556	0.092	3.91666e-07	Neural	Cd151
3.34458e-11	1.34597	0.889	0.57	4.82322e-07	Neural	Arpc1a
5.78246e-11	2.51422	0.583	0.126	8.33889e-07	Neural	Agrn
7.15965e-11	3.5841	0.333	0.039	1.03249e-06	Neural	Ncald
7.18996e-11	2.56002	0.417	0.103	1.03686e-06	Neural	Sh3pxd2a
8.36375e-11	3.15577	0.444	0.052	1.20614e-06	Neural	Fez1
1.46884e-10	3.19813	0.417	0.057	2.11821e-06	Neural	Pdzrn3
1.52298e-10	2.65245	0.5	0.099	2.19629e-06	Neural	Hs2st1
1.75934e-10	3.35616	0.389	0.038	2.53714e-06	Neural	Plxna4
1.91854e-10	4.22384	0.306	0.017	2.76673e-06	Neural	E130114P18Rik
2.03392e-10	4.25663	0.306	0.017	2.93312e-06	Neural	Zdhhc2
2.1636e-10	3.19645	0.306	0.049	3.12013e-06	Neural	Rap2b
2.17181e-10	3.21339	0.417	0.046	3.13196e-06	Neural	Crem
2.33283e-10	3.69611	0.333	0.025	3.36417e-06	Neural	Slitrk6
2.62059e-10	4.57404	0.278	0.013	3.77915e-06	Neural	Lypd6
3.06961e-10	1.60521	0.833	0.313	4.42669e-06	Neural	S100a10
3.27657e-10	2.46084	0.583	0.131	4.72514e-06	Neural	Ubl3
3.41372e-10	3.2336	0.389	0.041	4.92293e-06	Neural	Egflam
3.46516e-10	4.52965	0.278	0.013	4.9971e-06	Neural	Fam49a
4.43594e-10	2.17702	0.611	0.168	6.39707e-06	Neural	Tbc1d7
5.19107e-10	1.80987	0.667	0.173	7.48605e-06	Neural	Sox5
6.33002e-10	2.23009	0.583	0.124	9.12853e-06	Neural	Dclk1
6.718e-10	-4.14602	0.028	0.508	9.68803e-06	Neural	Lpar1
7.14492e-10	-2.48244	0.194	0.709	1.03037e-05	Neural	Csrp2
7.73513e-10	2.73318	0.472	0.072	1.11548e-05	Neural	Sash1
1.16008e-09	2.41608	0.556	0.13	1.67295e-05	Neural	Clcn5
1.36663e-09	2.63802	0.444	0.065	1.97082e-05	Neural	Nr4a2
1.48378e-09	4.21649	0.278	0.016	2.13976e-05	Neural	Crmp1
1.78727e-09	3.28534	0.361	0.037	2.57742e-05	Neural	Fbxo7
3.24298e-09	3.74538	0.306	0.023	4.6767e-05	Neural	Atp6v0e2
3.25413e-09	2.30132	0.528	0.133	4.69278e-05	Neural	Pcbp4
3.61772e-09	2.58881	0.5	0.095	5.21712e-05	Neural	Gpx3
3.71249e-09	4.19404	0.278	0.018	5.35378e-05	Neural	Npr3
4.68832e-09	2.28933	0.472	0.085	6.76102e-05	Neural	Nes
4.71672e-09	-1.38175	0.639	0.927	6.80198e-05	Neural	Tpi1
5.0251e-09	1.89146	0.667	0.216	7.2467e-05	Neural	Mtap
5.27851e-09	2.86668	0.361	0.039	7.61214e-05	Neural	Mt1
5.82048e-09	2.66291	0.444	0.072	8.39371e-05	Neural	Frmd8
6.921e-09	-2.67148	0.194	0.651	9.98078e-05	Neural	Gpc3
8.02012e-09	1.82767	0.611	0.164	0.000115658	Neural	Ccdc50
8.69591e-09	3.48413	0.306	0.026	0.000125404	Neural	Nr2f1
1.07744e-08	2.94941	0.389	0.052	0.000155377	Neural	Klk8
1.16206e-08	3.32205	0.333	0.034	0.000167581	Neural	Afap1l1
1.19399e-08	1.86474	0.639	0.18	0.000172185	Neural	Celf2
1.30776e-08	-2.61894	0.056	0.516	0.000188591	Neural	Ebf1
1.38596e-08	-4.5306	0	0.372	0.00019987	Neural	Pdgfra
1.41512e-08	-2.22556	0.25	0.706	0.000204074	Neural	Tcf4
1.44001e-08	1.59529	0.75	0.268	0.000207664	Neural	Itgb1
1.55736e-08	1.3224	0.861	0.411	0.000224587	Neural	Ctnna1
1.64495e-08	3.34744	0.333	0.035	0.000237219	Neural	Megf9
1.82951e-08	-3.95148	0.028	0.458	0.000263833	Neural	Capn6
2.03782e-08	-3.59102	0.056	0.498	0.000293874	Neural	Hoxa10
2.36325e-08	-3.17041	0.028	0.457	0.000340805	Neural	Septin6
2.47075e-08	-3.39351	0.056	0.496	0.000356308	Neural	Gsta4
2.60306e-08	2.30924	0.5	0.126	0.000375387	Neural	Gnb4
4.02721e-08	2.26661	0.5	0.128	0.000580764	Neural	Coro1c
4.05618e-08	3.0615	0.361	0.048	0.000584941	Neural	Scarb2
4.45241e-08	2.9589	0.333	0.057	0.000642082	Neural	Map1a
4.83825e-08	1.82745	0.611	0.177	0.000697724	Neural	Sat1
5.01488e-08	3.03424	0.278	0.025	0.000723196	Neural	Scrg1
5.23753e-08	2.28503	0.5	0.109	0.000755304	Neural	Chd7
6.09224e-08	-2.51475	0.111	0.567	0.000878563	Neural	Il11ra1
7.64083e-08	3.05933	0.333	0.04	0.00110188	Neural	Tagln
7.72301e-08	1.51797	0.694	0.319	0.00111374	Neural	Dnajc19
1.46403e-07	2.83982	0.361	0.053	0.00211128	Neural	Map2k1
1.51205e-07	1.29908	0.639	0.378	0.00218052	Neural	Rac1
1.54082e-07	2.1582	0.5	0.117	0.00222201	Neural	Mrps6
1.55146e-07	2.96003	0.361	0.055	0.00223736	Neural	G0s2
1.89701e-07	-3.67002	0.028	0.42	0.00273568	Neural	Tmem119
1.9266e-07	1.76526	0.667	0.255	0.00277835	Neural	Uchl1
1.93479e-07	-1.46318	0.556	0.849	0.00279015	Neural	Maged1
1.9403e-07	1.34141	0.667	0.236	0.00279811	Neural	Ralb
2.83373e-07	1.55679	0.694	0.262	0.00408653	Neural	Limch1
3.35369e-07	-4.28467	0	0.315	0.00483636	Neural	Epha4
3.54679e-07	-1.25189	0.611	0.892	0.00511482	Neural	Ifitm2
3.56643e-07	-2.72306	0.361	0.727	0.00514314	Neural	Fos
4.09471e-07	2.20772	0.389	0.07	0.00590498	Neural	Col18a1
4.62833e-07	-1.68392	0.417	0.776	0.00667451	Neural	6330403K07Rik
4.93186e-07	1.99403	0.472	0.115	0.00711224	Neural	Klhl13
5.90483e-07	-2.99913	0.25	0.613	0.00851536	Neural	Tpm1
6.2592e-07	1.43435	0.722	0.297	0.00902639	Neural	Nras
6.33296e-07	-3.77375	0.028	0.397	0.00913276	Neural	Mecom
9.84163e-07	-2.25608	0.222	0.62	0.0141926	Neural	Col1a2
1.05497e-06	2.25111	0.417	0.088	0.0152138	Neural	Ccser2
1.11567e-06	2.47075	0.389	0.075	0.0160891	Neural	Rgs16
1.23848e-06	-1.44398	0.361	0.75	0.0178602	Neural	Aprt
1.36359e-06	1.23951	0.778	0.354	0.0196643	Neural	Lamtor4
1.42161e-06	2.44927	0.389	0.077	0.0205011	Neural	Fyn
1.7612e-06	2.12466	0.444	0.106	0.0253983	Neural	Ncstn
1.89283e-06	2.88305	0.306	0.05	0.0272965	Neural	Lamc1
2.09003e-06	2.73214	0.333	0.056	0.0301404	Neural	Dock11
2.26896e-06	2.13854	0.444	0.113	0.0327207	Neural	Rara
2.37807e-06	2.84159	0.306	0.045	0.0342942	Neural	Dip2b
3.23136e-06	2.45283	0.361	0.077	0.0465994	Neural	Gm2a
3.43384e-06	1.93561	0.472	0.146	0.0495194	Neural	Pip4p2
4.75759e-06	1.94914	0.444	0.116	0.0686092	Neural	Ndst1
4.93151e-06	2.5147	0.306	0.051	0.0711173	Neural	Ehd4
5.78295e-06	1.86668	0.472	0.132	0.0833959	Neural	Myh9
6.27215e-06	-3.85693	0	0.258	0.0904507	Neural	Emp1
7.06785e-06	2.47718	0.361	0.076	0.101925	Neural	Sfrp1
7.59796e-06	-2.66281	0.111	0.465	0.10957	Neural	Nfib
7.76272e-06	-3.27814	0.111	0.448	0.111946	Neural	Id1
8.30979e-06	2.11115	0.333	0.07	0.119835	Neural	Adamts5
8.48878e-06	1.92658	0.444	0.143	0.122417	Neural	Dag1
8.76715e-06	-2.36349	0.139	0.496	0.126431	Neural	Ssbp2
9.35845e-06	1.14023	0.833	0.48	0.134958	Neural	Tubb2b
1.001e-05	1.71801	0.389	0.099	0.144354	Neural	Nrp1
1.01486e-05	-3.45303	0.056	0.383	0.146353	Neural	Gas2
1.01708e-05	1.1454	0.778	0.391	0.146673	Neural	Vcan
1.06488e-05	1.20258	0.75	0.366	0.153566	Neural	Tmem33
1.26936e-05	1.19895	0.75	0.375	0.183054	Neural	Mrpl58
1.28262e-05	1.7741	0.5	0.182	0.184967	Neural	Nudt4
1.30791e-05	1.96622	0.389	0.098	0.188613	Neural	Spred1
1.30874e-05	0.919639	0.889	0.591	0.188733	Neural	Rtraf
1.5699e-05	-3.67452	0.028	0.335	0.226395	Neural	Col1a1
1.62014e-05	2.34744	0.333	0.068	0.23364	Neural	Pkn1
1.69321e-05	-1.53487	0.333	0.666	0.244178	Neural	Pafah1b3
2.07867e-05	-4.32807	0.028	0.327	0.299764	Neural	Col9a1
2.20638e-05	1.8119	0.417	0.115	0.318182	Neural	Sec11c
2.4681e-05	1.42811	0.583	0.225	0.355924	Neural	Rtn4
2.98864e-05	2.2336	0.333	0.072	0.430992	Neural	Notch1
3.11505e-05	0.994062	0.861	0.541	0.449221	Neural	Ppic
3.21683e-05	1.21886	0.694	0.341	0.463899	Neural	Actn4
3.29555e-05	-3.25895	0.278	0.579	0.475251	Neural	Itm2a
3.31481e-05	1.81004	0.444	0.157	0.478029	Neural	Cdc42se1
4.18419e-05	1.99018	0.389	0.103	0.603403	Neural	Mapk3
4.21815e-05	-3.1118	0.028	0.318	0.6083	Neural	Tbx5
4.44251e-05	1.70927	0.472	0.154	0.640654	Neural	Mlec
4.53132e-05	-2.65963	0.056	0.364	0.653462	Neural	Nsg1
4.98952e-05	1.97807	0.389	0.104	0.719539	Neural	Tacc1
5.12938e-05	-2.67492	0.056	0.361	0.739708	Neural	Smarca2
5.38192e-05	1.44052	0.444	0.152	0.776127	Neural	Rad50
5.88043e-05	2.03369	0.333	0.081	0.848017	Neural	Bach1
6.14547e-05	1.20315	0.5	0.187	0.886239	Neural	Msn
6.30091e-05	1.49734	0.528	0.196	0.908654	Neural	Naa15
6.45859e-05	-1.92887	0.333	0.595	0.931394	Neural	Peg3
6.96581e-05	-1.16931	0.472	0.754	1	Neural	Hsd17b10
7.0509e-05	2.21116	0.333	0.078	1	Neural	Ehd1
7.07107e-05	0.515937	0.778	0.456	1	Neural	Ppa1
7.32563e-05	1.34983	0.583	0.3	1	Neural	Kpnb1
7.34489e-05	1.81999	0.417	0.14	1	Neural	Ormdl2
7.57916e-05	-2.64486	0.083	0.388	1	Neural	Zfhx4
7.68971e-05	1.35972	0.417	0.143	1	Neural	Iqgap1
7.75809e-05	1.88478	0.417	0.127	1	Neural	Bin3
7.85778e-05	0.902559	0.861	0.547	1	Neural	Ost4
8.20567e-05	-3.30535	0.111	0.395	1	Neural	Crabp1
8.40148e-05	-2.65109	0.139	0.432	1	Neural	Zfhx3
9.29504e-05	1.40117	0.583	0.248	1	Neural	Col5a2
0.000101664	0.893257	0.861	0.561	1	Neural	Ctnnb1
0.000102694	1.03877	0.472	0.166	1	Neural	Lgmn
0.000113453	1.16041	0.556	0.231	1	Neural	Phldb2
0.000116364	-2.11381	0.111	0.427	1	Neural	Bex2
0.000118084	1.83384	0.389	0.113	1	Neural	Trub2
0.000119499	1.37945	0.361	0.11	1	Neural	Sema3c
0.000124611	1.61388	0.444	0.149	1	Neural	Cfap410
0.000133383	-2.83157	0.028	0.295	1	Neural	Flywch2
0.000136814	1.02281	0.694	0.43	1	Neural	Ywhaz
0.000138465	1.77476	0.417	0.132	1	Neural	Dennd5a
0.00014227	1.06788	0.639	0.301	1	Neural	Mrpl55
0.000142312	1.70635	0.389	0.119	1	Neural	Dhx38
0.000143227	1.03566	0.5	0.206	1	Neural	Sh3glb1
0.000151462	1.25984	0.611	0.284	1	Neural	Lmnb1
0.000156492	1.88099	0.389	0.119	1	Neural	Col4a2
0.000158139	-2.63972	0.056	0.336	1	Neural	Tnfaip8
0.000159212	1.05967	0.75	0.42	1	Neural	Hmga2
0.000161596	1.12479	0.639	0.3	1	Neural	Foxp1
0.000162152	1.62653	0.417	0.135	1	Neural	Csk
0.00017241	1.14106	0.694	0.401	1	Neural	Timm10b
0.000197871	1.39165	0.5	0.193	1	Neural	Hook3
0.000199499	1.76647	0.361	0.104	1	Neural	Gusb
0.000205846	1.04361	0.694	0.358	1	Neural	Cnih4
0.000214766	1.43772	0.444	0.157	1	Neural	Lamb1
0.000225192	-3.16326	0.028	0.281	1	Neural	Tgfbi
0.000231616	1.52402	0.389	0.125	1	Neural	Abcg2
0.000246643	1.15396	0.472	0.194	1	Neural	Acly
0.000247212	1.04012	0.75	0.442	1	Neural	Ywhab
0.000258815	1.41938	0.417	0.149	1	Neural	Lpgat1
0.000270723	1.39522	0.417	0.151	1	Neural	Dimt1
0.000275274	0.96956	0.583	0.271	1	Neural	Odc1
0.000300266	1.50337	0.417	0.144	1	Neural	Golim4
0.000333989	1.60775	0.417	0.142	1	Neural	Ctnnd1
0.000339674	1.46736	0.417	0.146	1	Neural	Asrgl1
0.00034044	1.74344	0.389	0.135	1	Neural	Mrpl44
0.000357331	1.23036	0.667	0.354	1	Neural	Timp3
0.000408169	0.77476	0.583	0.297	1	Neural	Cfl2
0.00041968	0.969147	0.5	0.228	1	Neural	Cnot6
0.000433843	1.28453	0.556	0.25	1	Neural	Ktn1
0.000442231	1.28254	0.583	0.291	1	Neural	Capza1
0.000450204	1.34846	0.528	0.229	1	Neural	Pkig
0.000452733	1.25663	0.472	0.191	1	Neural	Kif1b
0.000456292	1.61565	0.417	0.146	1	Neural	Sipa1l1
0.000457393	0.733449	0.75	0.427	1	Neural	S100a11
0.00046075	1.69255	0.389	0.128	1	Neural	Bop1
0.000473573	-1.76395	0.278	0.561	1	Neural	Ccn1
0.000561647	-2.43861	0.139	0.409	1	Neural	Map1b
0.000609836	-2.45208	0.056	0.306	1	Neural	Bcl11a
0.000619425	-2.37323	0.056	0.306	1	Neural	Cdh11
0.000690032	1.51842	0.389	0.135	1	Neural	Cemip2
0.000707874	-1.4716	0.167	0.467	1	Neural	Ip6k2
0.000731778	0.915364	0.75	0.462	1	Neural	Gnb1
0.000844862	-1.70146	0.139	0.421	1	Neural	Gsto1
0.00088045	1.25265	0.528	0.237	1	Neural	Wasf2
0.00088295	1.06912	0.667	0.379	1	Neural	Flna
0.000908475	1.44886	0.417	0.156	1	Neural	Sox12
0.00090865	1.03993	0.667	0.38	1	Neural	Rbms1
0.000922771	-1.43261	0.25	0.527	1	Neural	Acat2
0.000961531	1.05391	0.5	0.228	1	Neural	Csnk1e
0.000965827	1.25352	0.528	0.242	1	Neural	Nop16
0.00101997	0.886753	0.5	0.239	1	Neural	Tcaf1
0.00110372	1.09823	0.556	0.263	1	Neural	Wnk1
0.0011066	1.47075	0.417	0.158	1	Neural	Mtss1
0.00113159	1.54475	0.389	0.139	1	Neural	Cmtm3
0.00121321	0.919474	0.583	0.294	1	Neural	Oxct1
0.00122941	0.846653	0.778	0.485	1	Neural	Polr3k
0.00123868	0.784357	0.806	0.552	1	Neural	Lamtor2
0.0012419	1.37165	0.444	0.179	1	Neural	Adamts1
0.00126299	1.41556	0.444	0.179	1	Neural	Prrc1
0.00126984	1.13542	0.528	0.243	1	Neural	Fermt2
0.00127809	1.00295	0.667	0.382	1	Neural	Ddx39
0.00139253	1.09927	0.472	0.211	1	Neural	Itgb3bp
0.00140797	1.14922	0.556	0.29	1	Neural	Churc1
0.00142216	1.4804	0.417	0.162	1	Neural	Gipc1
0.00151701	0.768487	0.806	0.529	1	Neural	Mrpl13
0.00156857	0.791975	0.806	0.531	1	Neural	Eif4e2
0.00157033	0.744063	0.833	0.576	1	Neural	Hnrnpu
0.00158249	1.45006	0.417	0.163	1	Neural	Phf20l1
0.00162028	0.777546	0.667	0.375	1	Neural	Cnn3
0.00171773	0.762935	0.583	0.315	1	Neural	Gm11808
0.0017205	-1.44801	0.222	0.482	1	Neural	Vamp8
0.00178819	-1.19515	0.333	0.59	1	Neural	Ndufa5
0.00194959	-0.699171	0.528	0.781	1	Neural	Eif4a2
0.00202549	0.967958	0.694	0.442	1	Neural	Ankrd11
0.00224089	1.02826	0.472	0.22	1	Neural	9530068E07Rik
0.00226849	1.14115	0.528	0.254	1	Neural	Ganab
0.00252093	1.1583	0.5	0.233	1	Neural	Eif1ad
0.00314782	0.832056	0.556	0.293	1	Neural	Rangap1
0.00330798	1.07589	0.472	0.218	1	Neural	Cenpa
0.00366508	1.1205	0.5	0.24	1	Neural	Josd2
0.00370838	-1.19714	0.25	0.509	1	Neural	Znrd1
0.00376796	0.834123	0.75	0.497	1	Neural	Atp6v0e
0.00390339	0.964863	0.611	0.345	1	Neural	Sar1b
0.0039469	1.17713	0.472	0.22	1	Neural	Lasp1
0.00451955	1.04583	0.556	0.302	1	Neural	Tes
0.00507339	0.724339	0.722	0.455	1	Neural	Arpc5
0.00562567	0.58557	0.75	0.489	1	Neural	Nudcd2
0.00567255	0.712999	0.694	0.429	1	Neural	Ubxn1
0.00804599	0.73033	0.722	0.47	1	Neural	Prpf4b
0.0090667	0.800216	0.611	0.358	1	Neural	Gja1

## Sheet: E14 HL autopod
p_val	avg_log2FC	pct.1	pct.2	p_val_adj	cluster	gene
1.19489e-97	1.83696	0.632	0.258	1.69926e-93	Limb_Bud_Mesenchyme	Mecom
7.23923e-87	-2.05133	0.455	0.712	1.02949e-82	Limb_Bud_Mesenchyme	Dlk1
5.17354e-64	-2.19811	0.17	0.456	7.35729e-60	Limb_Bud_Mesenchyme	Plagl1
7.33321e-62	-1.413	0.374	0.668	1.04286e-57	Limb_Bud_Mesenchyme	S100a11
6.94204e-53	1.78071	0.385	0.129	9.87228e-49	Limb_Bud_Mesenchyme	Hoxd13
1.73529e-51	-2.2446	0.168	0.424	2.46776e-47	Limb_Bud_Mesenchyme	Crip1
1.81511e-50	-1.28797	0.306	0.595	2.58126e-46	Limb_Bud_Mesenchyme	S100a10
5.51627e-266	3.34897	0.832	0.32	7.84469e-262	Connective_Tissue	Lum
1.01227e-260	3.56869	0.796	0.221	1.43955e-256	Connective_Tissue	Dcn
5.11731e-203	2.27403	0.904	0.473	7.27733e-199	Connective_Tissue	Col3a1
7.36769e-137	1.84265	0.885	0.558	1.04776e-132	Connective_Tissue	Dlk1
3.62478e-133	2.85608	0.597	0.16	5.1548e-129	Connective_Tissue	Agtr2
3.09126e-116	2.24789	0.605	0.179	4.39608e-112	Connective_Tissue	Col6a1
3.16562e-113	2.15556	0.743	0.345	4.50183e-109	Connective_Tissue	Crabp1
5.68469e-109	1.90676	0.701	0.259	8.0842e-105	Connective_Tissue	Map1b
1.96809e-103	1.99323	0.619	0.199	2.79883e-99	Connective_Tissue	Col6a2
1.63438e-100	1.86345	0.624	0.196	2.32425e-96	Connective_Tissue	Celf2
9.98653e-93	2.12091	0.597	0.27	1.42019e-88	Connective_Tissue	Crip1
1.18511e-92	1.24111	0.853	0.469	1.68534e-88	Connective_Tissue	Col1a1
2.78627e-90	2.25916	0.57	0.214	3.96236e-86	Connective_Tissue	S100a6
7.29246e-86	1.6497	0.548	0.162	1.03706e-81	Connective_Tissue	Egfl6
9.90242e-86	1.15616	0.907	0.615	1.40822e-81	Connective_Tissue	Col1a2
1.4514e-83	2.55693	0.421	0.093	2.06404e-79	Connective_Tissue	Ly6h
4.82614e-83	4.14851	0.295	0.043	6.86325e-79	Connective_Tissue	Clec3b
1.34481e-76	1.52955	0.631	0.254	1.91246e-72	Connective_Tissue	Col5a2
7.12519e-72	2.86424	0.376	0.099	1.01327e-67	Connective_Tissue	Igf1
2.72892e-70	2.5718	0.392	0.106	3.8808e-66	Connective_Tissue	Maff
1.43535e-67	2.74643	0.298	0.045	2.04121e-63	Connective_Tissue	Adam33
1.56951e-66	-4.08526	0.051	0.324	2.232e-62	Connective_Tissue	Mia
7.56078e-66	1.25931	0.725	0.441	1.07522e-61	Connective_Tissue	S100a10
1.74454e-65	1.2819	0.78	0.5	2.48091e-61	Connective_Tissue	Tuba1a
5.23181e-62	1.31689	0.726	0.457	7.44016e-58	Connective_Tissue	Lmna
2.87877e-60	1.30188	0.668	0.34	4.0939e-56	Connective_Tissue	Emp1
5.46693e-59	1.08863	0.793	0.514	7.77453e-55	Connective_Tissue	S100a11
1.59538e-56	2.40705	0.385	0.129	2.26879e-52	Connective_Tissue	Hbegf
3.19526e-55	1.29653	0.563	0.241	4.54398e-51	Connective_Tissue	Tshz2
3.03808e-54	0.619429	0.926	0.662	4.32046e-50	Connective_Tissue	Mfap2
4.23904e-53	1.95546	0.362	0.101	6.02834e-49	Connective_Tissue	Shox2
3.40646e-51	1.13925	0.682	0.394	4.84433e-47	Connective_Tissue	Basp1
4.61984e-50	1.71005	0.398	0.13	6.56988e-46	Connective_Tissue	Dpysl3
3.60655e-49	1.42636	0.506	0.215	5.12888e-45	Connective_Tissue	Cdo1
3.18377e-48	1.47736	0.505	0.247	4.52764e-44	Connective_Tissue	Ahnak
6.58855e-48	1.86504	0.409	0.152	9.36957e-44	Connective_Tissue	Cxcl12
1.13499e-47	1.38931	0.552	0.29	1.61408e-43	Connective_Tissue	Fbln1
2.58224e-46	1.37974	0.562	0.311	3.6722e-42	Connective_Tissue	Plagl1
2.08643e-45	1.68651	0.392	0.142	2.96711e-41	Connective_Tissue	Col6a3
5.25228e-45	-1.89672	0.17	0.431	7.46926e-41	Connective_Tissue	Mecom
7.12119e-45	1.02627	0.67	0.395	1.0127e-40	Connective_Tissue	Map1lc3a
3.11364e-42	1.182	0.597	0.344	4.4279e-38	Connective_Tissue	Atp2b1
6.33021e-42	1.25361	0.529	0.268	9.0022e-38	Connective_Tissue	Lhfp
8.13396e-39	1.05152	0.52	0.25	1.15673e-34	Connective_Tissue	Ogn
2.54212e-35	0.87644	0.648	0.388	3.61515e-31	Connective_Tissue	Il11ra1
0	4.61802	0.828	0.112	0	Chondrogenic	Col9a1
0	5.04289	0.834	0.148	0	Chondrogenic	Col9a3
0	4.64169	0.815	0.135	0	Chondrogenic	Col9a2
0	5.46758	0.839	0.166	0	Chondrogenic	Col2a1
3.85638e-306	3.73126	0.861	0.223	5.48416e-302	Chondrogenic	Matn4
2.32844e-297	3.99092	0.846	0.115	3.31127e-293	Chondrogenic	Mia
1.03688e-261	3.78391	0.842	0.256	1.47455e-257	Chondrogenic	Col11a1
2.13714e-230	5.8033	0.595	0.033	3.03923e-226	Chondrogenic	Hapln1
3.09595e-203	3.55122	0.705	0.124	4.40275e-199	Chondrogenic	Wwp2
6.87191e-199	5.76759	0.542	0.033	9.77254e-195	Chondrogenic	Cnmd
2.73134e-186	4.91409	0.569	0.073	3.88423e-182	Chondrogenic	Cytl1
1.37871e-183	2.65145	0.815	0.228	1.96066e-179	Chondrogenic	Cthrc1
1.00869e-178	2.80664	0.794	0.287	1.43445e-174	Chondrogenic	Cpe
2.0793e-175	5.62701	0.501	0.034	2.95698e-171	Chondrogenic	Acan
9.30393e-169	5.98545	0.456	0.053	1.32311e-164	Chondrogenic	Matn1
8.91172e-161	5.25974	0.463	0.026	1.26734e-156	Chondrogenic	Col11a2
9.18759e-156	7.05498	0.391	0.009	1.30657e-151	Chondrogenic	Matn3
9.54062e-133	6.04962	0.4	0.035	1.35677e-128	Chondrogenic	Snorc
7.8121e-128	2.54216	0.714	0.263	1.11096e-123	Chondrogenic	Mgp
1.45056e-120	2.78351	0.576	0.138	2.06285e-116	Chondrogenic	Col27a1
1.77361e-120	5.04495	0.37	0.023	2.52225e-116	Chondrogenic	Scrg1
3.28883e-120	3.63302	0.453	0.058	4.67705e-116	Chondrogenic	Papss2
4.43162e-116	3.92299	0.413	0.039	6.3022e-112	Chondrogenic	Lgals3
6.12606e-112	2.54029	0.597	0.146	8.71187e-108	Chondrogenic	Sox9
1.06384e-111	3.50036	0.437	0.054	1.51289e-107	Chondrogenic	Chadl
7.33671e-111	2.3274	0.65	0.196	1.04335e-106	Chondrogenic	Fibin
4.31122e-100	-1.78566	0.381	0.804	6.13099e-96	Chondrogenic	Marcks
6.63094e-96	4.88214	0.286	0.012	9.42986e-92	Chondrogenic	Ncmap
3.65814e-84	4.69616	0.297	0.032	5.20224e-80	Chondrogenic	Comp
2.94174e-82	2.11416	0.545	0.196	4.18345e-78	Chondrogenic	Plod2
6.07335e-81	2.25395	0.642	0.281	8.63691e-77	Chondrogenic	Klf2
7.06138e-79	-1.25618	0.523	0.851	1.0042e-74	Chondrogenic	Marcksl1
2.2798e-75	3.55426	0.305	0.036	3.24211e-71	Chondrogenic	Gale
2.33693e-75	3.44244	0.324	0.05	3.32335e-71	Chondrogenic	S100b
1.60602e-73	2.74103	0.374	0.065	2.28392e-69	Chondrogenic	Sox5
3.50429e-72	3.21697	0.331	0.056	4.98345e-68	Chondrogenic	4930523C07Rik
6.7086e-66	2.707	0.334	0.054	9.54031e-62	Chondrogenic	Sox6
6.82351e-66	-3.76554	0.046	0.362	9.70372e-62	Chondrogenic	Celf2
7.87914e-66	-3.12944	0.182	0.504	1.12049e-61	Chondrogenic	Crabp1
3.65078e-65	-1.33079	0.465	0.801	5.19178e-61	Chondrogenic	Stmn1
4.92246e-65	-3.36865	0.123	0.464	7.00023e-61	Chondrogenic	Cxcl14
4.83977e-58	-2.41792	0.099	0.431	6.88263e-54	Chondrogenic	Map1b
8.302e-58	1.59534	0.573	0.29	1.18063e-53	Chondrogenic	Ugdh
1.11944e-57	2.46897	0.353	0.082	1.59195e-53	Chondrogenic	Rflna
4.78387e-57	-2.04912	0.333	0.637	6.80314e-53	Chondrogenic	Col3a1
4.84926e-57	1.30857	0.657	0.383	6.89613e-53	Chondrogenic	Fkbp9
3.64539e-56	1.35932	0.64	0.336	5.18411e-52	Chondrogenic	Capn6
9.88251e-56	-3.80191	0.154	0.41	1.40539e-51	Chondrogenic	Dcn
1.33361e-55	2.0923	0.398	0.128	1.89652e-51	Chondrogenic	P4ha2
1.19625e-53	-1.5112	0.401	0.689	1.70119e-49	Chondrogenic	Tpm1
1.06651e-52	-1.77541	0.194	0.529	1.51669e-48	Chondrogenic	Basp1
1.80011e-52	2.24839	0.35	0.098	2.55993e-48	Chondrogenic	Tspan4
5.76105e-49	-2.04103	0.336	0.616	8.19279e-45	Chondrogenic	Col1a1
5.48092e-46	-1.88535	0.158	0.46	7.79442e-42	Chondrogenic	Crabp2
1.67963e-44	-2.43223	0.099	0.375	2.3886e-40	Chondrogenic	Zfhx3
1.18158e-42	0.726151	0.854	0.584	1.68033e-38	Chondrogenic	Dlk1
1.41155e-41	1.20464	0.64	0.378	2.00736e-37	Chondrogenic	Cd9
4.86367e-39	-1.65565	0.201	0.482	6.91662e-35	Chondrogenic	Prrx1
1.68465e-34	-1.44852	0.25	0.5	2.39574e-30	Chondrogenic	Il11ra1
2.51564e-34	1.06576	0.588	0.319	3.5775e-30	Chondrogenic	Plagl1
3.43005e-32	-1.19824	0.214	0.481	4.87787e-28	Chondrogenic	Ddah2
5.15227e-32	-1.36516	0.172	0.427	7.32704e-28	Chondrogenic	Tle5
4.8712e-30	-1.16411	0.273	0.528	6.92734e-26	Chondrogenic	Chd3
8.75915e-127	2.32423	0.959	0.522	1.24564e-122	Connective_Tissue_2	Col1a1
1.27395e-109	5.17313	0.517	0.056	1.81168e-105	Connective_Tissue_2	Tnmd
9.99249e-95	1.84227	0.966	0.658	1.42103e-90	Connective_Tissue_2	Col1a2
1.51905e-82	1.6851	0.944	0.645	2.16024e-78	Connective_Tissue_2	Mfap4
1.08545e-79	3.2964	0.551	0.099	1.54362e-75	Connective_Tissue_2	Scx
7.5665e-71	3.12328	0.573	0.146	1.07603e-66	Connective_Tissue_2	Aspn
2.67531e-70	3.55101	0.464	0.075	3.80456e-66	Connective_Tissue_2	Htra3
6.50392e-69	1.59163	0.891	0.528	9.24922e-65	Connective_Tissue_2	Bgn
5.58348e-49	2.50247	0.491	0.11	7.94027e-45	Connective_Tissue_2	Fmod
5.16927e-39	1.81633	0.536	0.201	7.35121e-35	Connective_Tissue_2	Aebp1
1.84863e-38	2.75987	0.348	0.078	2.62894e-34	Connective_Tissue_2	Abi3bp
9.17184e-38	2.58142	0.412	0.101	1.30433e-33	Connective_Tissue_2	Ecrg4
3.35287e-36	1.63236	0.603	0.287	4.76811e-32	Connective_Tissue_2	Pcolce
2.81861e-34	2.42052	0.382	0.096	4.00835e-30	Connective_Tissue_2	Aqp1
5.17671e-34	1.19233	0.831	0.553	7.36181e-30	Connective_Tissue_2	Igfbp4
6.94904e-34	1.6514	0.625	0.285	9.88222e-30	Connective_Tissue_2	Ogn
1.13918e-33	1.29273	0.7	0.406	1.62003e-29	Connective_Tissue_2	Selenom
1.30069e-31	1.53205	0.629	0.275	1.84972e-27	Connective_Tissue_2	Gas2
7.58088e-30	1.69447	0.539	0.227	1.07808e-25	Connective_Tissue_2	Egfl6
4.15608e-28	1.85235	0.419	0.164	5.91037e-24	Connective_Tissue_2	Olfml3
1.02625e-20	1.27513	0.532	0.275	1.45943e-16	Connective_Tissue_2	Fkbp7
2.01082e-18	0.506465	0.824	0.553	2.85959e-14	Connective_Tissue_2	Col3a1
3.79655e-18	1.01895	0.517	0.247	5.39908e-14	Connective_Tissue_2	Serpinf1
1.15663e-15	1.03037	0.573	0.322	1.64484e-11	Connective_Tissue_2	Col5a2
1.35133e-84	2.63625	0.839	0.257	1.92172e-80	Proliferative	Pclaf
1.91702e-61	1.99741	0.854	0.461	2.72619e-57	Proliferative	Hmgb2
2.22263e-56	2.59767	0.661	0.154	3.1608e-52	Proliferative	Top2a
7.16273e-55	2.31765	0.708	0.197	1.01861e-50	Proliferative	Rrm2
3.94511e-49	2.14721	0.708	0.226	5.61034e-45	Proliferative	Smc4
1.49801e-48	1.64756	0.74	0.437	2.13032e-44	Proliferative	Nasp
2.38404e-46	2.85948	0.536	0.107	3.39035e-42	Proliferative	Nusap1
5.60864e-45	2.06435	0.688	0.24	7.97605e-41	Proliferative	Smc2
1.7612e-43	2.18579	0.62	0.186	2.50461e-39	Proliferative	Tyms
6.48937e-40	-1.67372	0.583	0.91	9.22853e-36	Proliferative	Sparc
1.7014e-38	2.45357	0.51	0.112	2.41956e-34	Proliferative	Spc25
1.28616e-37	2.71416	0.448	0.083	1.82905e-33	Proliferative	Pbk
1.43613e-37	1.83202	0.667	0.249	2.04231e-33	Proliferative	Lig1
2.98286e-35	2.50486	0.443	0.083	4.24193e-31	Proliferative	Tk1
3.31222e-35	1.72017	0.651	0.306	4.71031e-31	Proliferative	Pcna
3.72619e-33	3.1138	0.333	0.043	5.29901e-29	Proliferative	Esco2
4.08679e-32	1.59198	0.625	0.311	5.81182e-28	Proliferative	Dnajc9
4.19872e-32	1.93239	0.573	0.185	5.971e-28	Proliferative	Birc5
8.20077e-32	2.48956	0.391	0.089	1.16623e-27	Proliferative	Mad2l1
9.98143e-31	1.52118	0.656	0.304	1.41946e-26	Proliferative	Ezh2
7.96465e-30	2.62739	0.375	0.073	1.13265e-25	Proliferative	Fbxo5
1.55766e-29	2.52761	0.385	0.075	2.21515e-25	Proliferative	Cdca3
2.37556e-29	2.36307	0.406	0.085	3.37828e-25	Proliferative	Tpx2
4.53045e-29	2.9369	0.312	0.052	6.44275e-25	Proliferative	Rad51
7.3356e-29	1.65081	0.703	0.413	1.0432e-24	Proliferative	Arl6ip1
2.48953e-27	-1.55342	0.526	0.801	3.54036e-23	Proliferative	Mest
5.57782e-27	2.20055	0.448	0.13	7.93222e-23	Proliferative	Cdca8
8.25805e-27	1.14077	0.823	0.54	1.17438e-22	Proliferative	Nucks1
1.30589e-26	2.32029	0.396	0.09	1.85711e-22	Proliferative	Ccna2
1.87311e-26	2.05851	0.448	0.124	2.66375e-22	Proliferative	Spc24
3.47946e-26	2.22721	0.464	0.137	4.94814e-22	Proliferative	Ube2c
5.91398e-26	-2.52009	0.328	0.658	8.41028e-22	Proliferative	Dlk1
6.4621e-26	2.05865	0.438	0.123	9.18976e-22	Proliferative	Gmnn
2.67618e-25	2.46595	0.344	0.069	3.80579e-21	Proliferative	Cenph
4.43901e-25	1.81948	0.562	0.241	6.31271e-21	Proliferative	Cks2
4.21434e-24	2.41051	0.339	0.069	5.99321e-20	Proliferative	Kif20b
7.08708e-24	1.33462	0.677	0.359	1.00785e-19	Proliferative	Ccdc34
1.12073e-23	1.69245	0.536	0.218	1.59379e-19	Proliferative	H2ax
1.34044e-23	1.73737	0.469	0.144	1.90624e-19	Proliferative	Cdk1
2.15368e-23	1.40791	0.604	0.337	3.06274e-19	Proliferative	Bub3
2.84187e-23	2.14418	0.365	0.084	4.04143e-19	Proliferative	Cenpm
5.34623e-23	2.13287	0.365	0.086	7.60288e-19	Proliferative	Rfc5
6.08327e-23	2.45636	0.328	0.07	8.65102e-19	Proliferative	Hmmr
3.88994e-22	2.34101	0.333	0.082	5.53189e-18	Proliferative	Prc1
5.98112e-22	2.02433	0.385	0.103	8.50575e-18	Proliferative	Fam111a
1.33367e-21	1.92824	0.422	0.127	1.89662e-17	Proliferative	Cenpf
1.98308e-21	1.81908	0.427	0.132	2.82013e-17	Proliferative	Syce2
2.61873e-21	2.242	0.323	0.071	3.7241e-17	Proliferative	Incenp
2.01032e-20	1.76134	0.432	0.159	2.85888e-16	Proliferative	Rrm1
2.4701e-20	1.30032	0.615	0.296	3.51274e-16	Proliferative	Dut
4.63398e-20	1.13581	0.677	0.421	6.58998e-16	Proliferative	Tmpo
8.08941e-20	1.35345	0.573	0.255	1.1504e-15	Proliferative	Lmnb1
2.15222e-19	1.70326	0.453	0.169	3.06067e-15	Proliferative	Pttg1
3.80314e-19	1.41407	0.536	0.241	5.40845e-15	Proliferative	Rfc2
4.33459e-18	1.059	0.729	0.445	6.16421e-14	Proliferative	Selenoh
4.74967e-18	-3.1128	0.068	0.333	6.75451e-14	Proliferative	Ogn
1.08688e-17	1.11888	0.698	0.433	1.54566e-13	Proliferative	Jpt1
6.60266e-17	1.27824	0.536	0.28	9.38965e-13	Proliferative	Lsm2
8.95942e-17	1.18266	0.625	0.367	1.27412e-12	Proliferative	Hmgb3
1.14781e-16	1.47013	0.458	0.204	1.6323e-12	Proliferative	Mcm7
2.49601e-16	1.39347	0.531	0.259	3.54957e-12	Proliferative	Dtl
3.40488e-16	1.53039	0.422	0.166	4.84208e-12	Proliferative	Rangap1
3.46584e-16	0.971331	0.724	0.445	4.92877e-12	Proliferative	Lsm5
4.564e-16	1.17296	0.568	0.308	6.49046e-12	Proliferative	Tipin
4.66502e-15	1.37655	0.432	0.171	6.63413e-11	Proliferative	Usp1
2.53771e-14	1.04766	0.599	0.321	3.60887e-10	Proliferative	Smc1a
6.78051e-14	0.979606	0.62	0.338	9.64257e-10	Proliferative	Dtymk
2.34025e-12	1.00841	0.583	0.33	3.32807e-08	Proliferative	Sms
1.15316e-11	0.792737	0.698	0.444	1.63991e-07	Proliferative	Pa2g4
2.8573e-11	0.880473	0.594	0.344	4.06336e-07	Proliferative	Mrpl18
4.93655e-117	5.85981	0.759	0.037	7.02027e-113	Myogenic	Tnnt1
2.19108e-108	2.96075	0.854	0.223	3.11594e-104	Myogenic	Ppp1r14b
3.02425e-106	4.67678	0.759	0.044	4.30078e-102	Myogenic	Acta2
1.44209e-93	7.11679	0.547	0.006	2.0508e-89	Myogenic	Vgll2
1.39546e-83	8.47416	0.453	0.002	1.98449e-79	Myogenic	Myod1
3.2463e-82	6.95759	0.482	0.005	4.61656e-78	Myogenic	Pitx2
3.58764e-82	7.2918	0.547	0.037	5.10198e-78	Myogenic	Actc1
6.47709e-80	6.93897	0.467	0.004	9.21107e-76	Myogenic	Fitm1
2.04352e-79	7.35448	0.453	0.003	2.90609e-75	Myogenic	Ank1
7.8162e-78	4.60551	0.635	0.038	1.11154e-73	Myogenic	Des
5.22687e-75	2.3574	0.876	0.381	7.43313e-71	Myogenic	Lsm6
1.98822e-72	6.93334	0.445	0.007	2.82745e-68	Myogenic	Msc
8.49515e-71	7.03711	0.445	0.033	1.2081e-66	Myogenic	Myog
1.12009e-70	6.26571	0.445	0.007	1.59288e-66	Myogenic	Cdh15
1.95739e-69	6.75965	0.416	0.004	2.7836e-65	Myogenic	Pitx3
3.94383e-67	3.80703	0.628	0.059	5.60852e-63	Myogenic	Cep41
5.48207e-66	-2.63275	0.314	0.902	7.79605e-62	Myogenic	Ifitm2
2.2363e-64	7.41702	0.394	0.005	3.18024e-60	Myogenic	Ttn
8.57415e-64	-4.77797	0.08	0.759	1.21933e-59	Myogenic	Fstl1
1.46397e-63	7.16112	0.38	0.004	2.08192e-59	Myogenic	Neb
3.71761e-63	3.14505	0.65	0.227	5.28682e-59	Myogenic	Tpm2
5.23972e-63	4.48327	0.533	0.042	7.45141e-59	Myogenic	Kcne1l
2.36563e-62	6.08883	0.401	0.006	3.36416e-58	Myogenic	Mrln
3.63896e-59	7.83775	0.38	0.006	5.17497e-55	Myogenic	Myl1
8.83959e-59	5.61655	0.416	0.012	1.25708e-54	Myogenic	Rbm24
3.23303e-56	-2.93586	0.277	0.858	4.5977e-52	Myogenic	Ccnd2
8.83988e-55	7.76494	0.314	0.002	1.25712e-50	Myogenic	Arpp21
9.1577e-55	6.30336	0.35	0.005	1.30232e-50	Myogenic	Rapsn
1.57077e-52	2.76321	0.504	0.187	2.2338e-48	Myogenic	Spg21
7.485e-52	3.13296	0.599	0.118	1.06444e-47	Myogenic	Hes6
3.07002e-51	-2.42086	0.358	0.867	4.36587e-47	Myogenic	Cd81
3.12917e-49	-4.3706	0.109	0.714	4.44999e-45	Myogenic	Col1a2
1.26933e-48	6.60967	0.307	0.005	1.80511e-44	Myogenic	Chrna1
7.09771e-47	-3.27663	0.182	0.752	1.00937e-42	Myogenic	Mfap2
1.62934e-46	3.77925	0.504	0.051	2.31709e-42	Myogenic	Cryab
2.1082e-46	5.51013	0.328	0.008	2.99808e-42	Myogenic	Rtn2
1.90978e-45	-1.96263	0.489	0.894	2.7159e-41	Myogenic	Laptm4a
2.14128e-45	-3.2659	0.204	0.753	3.04512e-41	Myogenic	Gpc3
3.00015e-45	-3.88487	0.219	0.763	4.26651e-41	Myogenic	Ptn
3.24301e-45	7.10734	0.307	0.01	4.61189e-41	Myogenic	Tnnt2
1.4932e-44	-2.22504	0.489	0.88	2.12347e-40	Myogenic	Mdk
7.27588e-43	1.42028	0.942	0.57	1.0347e-38	Myogenic	Cox5a
2.35483e-40	-5.46244	0.051	0.586	3.3488e-36	Myogenic	Col1a1
4.38463e-40	-2.33543	0.569	0.905	6.23538e-36	Myogenic	Sparc
2.86395e-39	-3.52919	0.131	0.655	4.07282e-35	Myogenic	Rcn3
1.31032e-38	2.46323	0.533	0.08	1.86341e-34	Myogenic	Tppp3
6.34176e-38	1.76312	0.737	0.405	9.01861e-34	Myogenic	Sh3glb1
1.05627e-37	-3.43453	0.19	0.695	1.50212e-33	Myogenic	Mfap4
2.48128e-37	2.57293	0.591	0.118	3.52863e-33	Myogenic	Pdgfa
3.00418e-37	1.71578	0.781	0.341	4.27225e-33	Myogenic	C1qbp
3.24717e-37	3.17886	0.453	0.052	4.61779e-33	Myogenic	Vgll3
2.97654e-35	-2.57953	0.277	0.76	4.23294e-31	Myogenic	Tsc22d1
7.21995e-35	2.31331	0.518	0.175	1.02675e-30	Myogenic	Bin1
7.35881e-35	1.30613	0.912	0.531	1.0465e-30	Myogenic	Uqcr11
5.64607e-34	-4.19503	0.109	0.6	8.02928e-30	Myogenic	Col3a1
1.87147e-33	3.07985	0.409	0.046	2.66142e-29	Myogenic	Hoxa7
2.48968e-32	3.87382	0.314	0.02	3.54058e-28	Myogenic	Tnik
2.96341e-32	2.24052	0.467	0.078	4.21426e-28	Myogenic	Six1
1.37076e-31	3.07495	0.416	0.055	1.94936e-27	Myogenic	Nes
2.76487e-31	1.80835	0.723	0.258	3.93192e-27	Myogenic	Nrk
3.11767e-31	3.19999	0.38	0.041	4.43364e-27	Myogenic	Stbd1
3.88382e-31	-3.60035	0.073	0.543	5.52319e-27	Myogenic	6330403K07Rik
6.20968e-31	2.61042	0.299	0.023	8.83078e-27	Myogenic	Gatm
1.27635e-30	1.58455	0.788	0.378	1.8151e-26	Myogenic	Cfl2
2.3954e-30	1.29458	0.898	0.596	3.40649e-26	Myogenic	Slc25a5
2.86455e-30	-1.49648	0.577	0.878	4.07368e-26	Myogenic	Arf4
2.90697e-30	2.04385	0.606	0.189	4.13401e-26	Myogenic	Psat1
4.08036e-30	1.89458	0.679	0.254	5.80268e-26	Myogenic	Tubb2b
4.69532e-29	-2.77825	0.19	0.649	6.67722e-25	Myogenic	Cd24a
8.4201e-29	-3.22294	0.153	0.598	1.19742e-24	Myogenic	Igfbp4
9.71903e-29	2.41393	0.526	0.122	1.38214e-24	Myogenic	Nexn
1.19306e-28	-3.19525	0.131	0.581	1.69664e-24	Myogenic	Bgn
1.9714e-28	2.8016	0.401	0.092	2.80353e-24	Myogenic	Fndc5
2.91743e-28	-4.57047	0.029	0.449	4.14888e-24	Myogenic	Cd9
3.76113e-28	1.52962	0.723	0.34	5.34871e-24	Myogenic	Naa50
4.6666e-28	1.30886	0.839	0.442	6.63638e-24	Myogenic	Cct2
6.92067e-28	1.73977	0.693	0.261	9.84189e-24	Myogenic	Eif4ebp1
2.74008e-27	-2.14343	0.277	0.692	3.89667e-23	Myogenic	Tmem59
4.43327e-27	1.13157	0.905	0.558	6.30456e-23	Myogenic	Uqcrq
9.30051e-27	-5.72716	0.015	0.404	1.32263e-22	Myogenic	Cpe
3.08974e-26	0.961784	0.956	0.704	4.39392e-22	Myogenic	Atp5g2
5.59059e-26	-3.19777	0.088	0.513	7.95037e-22	Myogenic	Mmp14
2.01786e-25	-6.50823	0.015	0.388	2.8696e-21	Myogenic	Col11a1
3.28096e-25	3.08658	0.336	0.042	4.66585e-21	Myogenic	Parm1
3.54154e-25	-2.54584	0.197	0.603	5.03643e-21	Myogenic	Auts2
5.55992e-25	1.03206	0.927	0.625	7.90676e-21	Myogenic	Tcp1
7.37691e-25	-7.03065	0.007	0.365	1.04907e-20	Myogenic	Matn4
1.47946e-24	3.38911	0.285	0.03	2.10395e-20	Myogenic	Rbm38
1.65456e-24	1.77335	0.599	0.212	2.35295e-20	Myogenic	Pcbp4
1.76055e-24	3.10469	0.321	0.04	2.50368e-20	Myogenic	Rragd
2.30761e-24	-6.2838	0.007	0.359	3.28165e-20	Myogenic	Cthrc1
3.11813e-24	-2.83822	0.131	0.54	4.43429e-20	Myogenic	Ckap4
4.82965e-24	-3.39194	0.073	0.469	6.86825e-20	Myogenic	Il11ra1
5.20882e-24	-2.26958	0.234	0.621	7.40746e-20	Myogenic	Ppic
8.07825e-24	2.47862	0.387	0.067	1.14881e-19	Myogenic	Chd7
8.54326e-24	1.00694	0.912	0.604	1.21494e-19	Myogenic	Tomm20
1.10341e-23	-1.65429	0.423	0.748	1.56917e-19	Myogenic	Eid1
1.32916e-23	-1.91451	0.372	0.712	1.89019e-19	Myogenic	Rrbp1
1.82738e-23	-3.17735	0.102	0.496	2.59872e-19	Myogenic	Fbn2
2.64865e-23	1.60076	0.664	0.26	3.76664e-19	Myogenic	Akr1b3
4.60369e-23	-3.81287	0.058	0.445	6.54691e-19	Myogenic	Ebf1
5.54955e-23	2.60806	0.394	0.088	7.89201e-19	Myogenic	Ccne1
8.20194e-23	1.31405	0.766	0.384	1.1664e-18	Myogenic	Paics
1.09156e-22	-3.26729	0.066	0.45	1.5523e-18	Myogenic	Selenom
1.09392e-22	-3.09854	0.058	0.445	1.55567e-18	Myogenic	Prrx1
1.39744e-22	-4.38521	0.08	0.461	1.9873e-18	Myogenic	Lum
1.56976e-22	-1.74324	0.285	0.689	2.23235e-18	Myogenic	Maged2
2.42523e-22	1.47917	0.679	0.301	3.44892e-18	Myogenic	Dctpp1
2.72939e-22	-4.81874	0.051	0.414	3.88146e-18	Myogenic	Cxcl14
4.11244e-22	1.34383	0.701	0.28	5.8483e-18	Myogenic	Celf2
4.57471e-22	-5.46421	0.007	0.334	6.50569e-18	Myogenic	Tshz2
1.49238e-21	-4.31854	0.036	0.384	2.12232e-17	Myogenic	Mecom
2.00209e-21	-4.98797	0.029	0.376	2.84717e-17	Myogenic	Dcn
2.03216e-21	2.29356	0.416	0.096	2.88993e-17	Myogenic	Tmem123
2.78803e-21	1.03868	0.883	0.501	3.96485e-17	Myogenic	Ccnd3
3.27714e-21	1.1813	0.861	0.609	4.66043e-17	Myogenic	Hspb1
5.78121e-21	0.872467	0.956	0.661	8.22145e-17	Myogenic	Aldoa
1.25951e-20	2.135	0.438	0.108	1.79116e-16	Myogenic	Ccng2
1.53572e-20	2.42072	0.372	0.076	2.18395e-16	Myogenic	Arhgap29
2.10783e-20	-3.8282	0.102	0.457	2.99754e-16	Myogenic	Crabp1
6.40814e-20	-2.11521	0.197	0.57	9.11301e-16	Myogenic	Psap
6.60289e-20	1.77593	0.518	0.184	9.38997e-16	Myogenic	Pdlim7
1.80513e-19	-2.70989	0.19	0.558	2.56707e-15	Myogenic	Fos
5.7647e-19	1.93829	0.46	0.172	8.19799e-15	Myogenic	Bex1
7.15423e-19	-1.48061	0.467	0.732	1.0174e-14	Myogenic	Pdia3
8.67084e-19	-2.0832	0.328	0.691	1.23308e-14	Myogenic	Jun
9.01772e-19	-2.68266	0.088	0.44	1.28241e-14	Myogenic	Anxa5
1.18333e-18	1.80862	0.46	0.184	1.68282e-14	Myogenic	Jam3
1.59948e-18	1.9922	0.394	0.095	2.27461e-14	Myogenic	Ptgis
1.75094e-18	-3.02825	0.066	0.399	2.49001e-14	Myogenic	Eva1b
1.80496e-18	0.906414	0.898	0.597	2.56683e-14	Myogenic	Pgk1
2.15034e-18	1.79034	0.489	0.162	3.05799e-14	Myogenic	Ybx3
2.94919e-18	-1.38933	0.453	0.761	4.19405e-14	Myogenic	Son
2.97872e-18	-2.89533	0.139	0.475	4.23604e-14	Myogenic	Egr1
3.68072e-18	-1.52973	0.423	0.678	5.23435e-14	Myogenic	Ssr2
3.74036e-18	-3.57073	0.044	0.359	5.31916e-14	Myogenic	Col5a2
3.85202e-18	-1.39093	0.467	0.738	5.47796e-14	Myogenic	Tmed9
6.21199e-18	1.83092	0.46	0.146	8.83407e-14	Myogenic	Hacd1
9.1142e-18	1.02558	0.818	0.553	1.29613e-13	Myogenic	Cacybp
1.04962e-17	-2.41836	0.131	0.469	1.49266e-13	Myogenic	Gpx8
1.17412e-17	-3.13596	0.058	0.38	1.66972e-13	Myogenic	Lpar1
1.40376e-17	-2.52824	0.139	0.48	1.99629e-13	Myogenic	Ctsb
1.46347e-17	1.97225	0.416	0.111	2.0812e-13	Myogenic	Klhl13
2.04712e-17	1.12104	0.737	0.416	2.91122e-13	Myogenic	Uqcrfs1
2.76837e-17	-4.42568	0.029	0.321	3.9369e-13	Myogenic	Gas2
3.8469e-17	-2.77169	0.088	0.416	5.47068e-13	Myogenic	Arpc1b
3.91724e-17	-1.22137	0.547	0.804	5.5707e-13	Myogenic	Sec61b
9.86739e-17	1.19122	0.693	0.333	1.40324e-12	Myogenic	Ndufb7
1.04381e-16	-1.99053	0.204	0.552	1.4844e-12	Myogenic	H1f0
1.216e-16	2.10013	0.387	0.103	1.72927e-12	Myogenic	Crip2
1.49334e-16	1.47109	0.569	0.239	2.12368e-12	Myogenic	Prkaca
1.59864e-16	-2.43312	0.095	0.424	2.27343e-12	Myogenic	Itm2c
1.96366e-16	1.16981	0.708	0.374	2.79252e-12	Myogenic	Hspa9
2.25232e-16	0.970209	0.796	0.536	3.20303e-12	Myogenic	Cct6a
2.37638e-16	-2.40092	0.255	0.572	3.37945e-12	Myogenic	Ccn1
3.55451e-16	1.08494	0.737	0.403	5.05487e-12	Myogenic	Lsm4
3.89453e-16	1.06235	0.737	0.379	5.53841e-12	Myogenic	Capn6
5.47901e-16	-5.55762	0.015	0.27	7.7917e-12	Myogenic	Mia
6.10488e-16	-3.79102	0.022	0.293	8.68175e-12	Myogenic	Tnfaip8
6.82247e-16	-2.10831	0.197	0.502	9.70223e-12	Myogenic	Emp3
7.57902e-16	-1.30011	0.467	0.736	1.07781e-11	Myogenic	Gabarap
8.65199e-16	0.848355	0.876	0.599	1.2304e-11	Myogenic	Cct8
1.02142e-15	-5.788	0.029	0.294	1.45256e-11	Myogenic	Col9a3
1.04714e-15	-4.21296	0.036	0.313	1.48914e-11	Myogenic	S100a6
1.18432e-15	-3.09135	0.051	0.344	1.68422e-11	Myogenic	Lhfp
1.23868e-15	1.54682	0.526	0.216	1.76153e-11	Myogenic	Pdlim4
1.36786e-15	-1.17427	0.482	0.773	1.94523e-11	Myogenic	Itm2b
2.66734e-15	-3.76436	0.022	0.284	3.79322e-11	Myogenic	Kdelr3
3.49304e-15	-4.08188	0.029	0.295	4.96746e-11	Myogenic	Tgfbi
5.67876e-15	-5.71294	0.044	0.31	8.07576e-11	Myogenic	Col2a1
6.59338e-15	1.99759	0.365	0.101	9.37645e-11	Myogenic	Zdbf2
6.87878e-15	-1.33875	0.409	0.704	9.78231e-11	Myogenic	Pdia6
9.40859e-15	0.509741	0.679	0.357	1.338e-10	Myogenic	Plagl1
9.82855e-15	-3.64418	0.036	0.303	1.39772e-10	Myogenic	Col12a1
2.41079e-14	-1.96448	0.175	0.476	3.42839e-10	Myogenic	Reep5
2.43078e-14	-2.66739	0.058	0.341	3.45681e-10	Myogenic	Tmed3
3.13327e-14	-2.11119	0.182	0.472	4.45582e-10	Myogenic	Timp2
3.31666e-14	-3.52945	0.029	0.283	4.71662e-10	Myogenic	Serpinf1
3.83319e-14	-1.28695	0.409	0.67	5.45117e-10	Myogenic	Tmed10
4.13602e-14	-1.56472	0.299	0.591	5.88183e-10	Myogenic	Selenok
4.16563e-14	-1.55242	0.307	0.578	5.92395e-10	Myogenic	Clic1
5.8258e-14	0.951236	0.81	0.544	8.28486e-10	Myogenic	Cycs
7.04216e-14	-2.44862	0.08	0.364	1.00147e-09	Myogenic	Mpzl1
8.1078e-14	-2.78724	0.036	0.297	1.15301e-09	Myogenic	Fibin
9.99081e-14	1.52405	0.416	0.139	1.42079e-09	Myogenic	Efhd2
1.68342e-13	-2.30899	0.153	0.432	2.39399e-09	Myogenic	Emp1
2.17916e-13	0.676633	0.92	0.67	3.09898e-09	Myogenic	Pcbp2
2.32026e-13	-1.78665	0.219	0.503	3.29965e-09	Myogenic	P4hb
2.35908e-13	1.76494	0.38	0.119	3.35485e-09	Myogenic	Smarcd3
2.45589e-13	-2.17873	0.161	0.464	3.49252e-09	Myogenic	Ier2
2.4599e-13	1.72961	0.394	0.134	3.49823e-09	Myogenic	Acsl3
3.68078e-13	-1.84207	0.182	0.466	5.23444e-09	Myogenic	Cnpy2
5.32977e-13	-1.86031	0.182	0.464	7.57946e-09	Myogenic	Lman1
5.75535e-13	-2.88978	0.08	0.35	8.18468e-09	Myogenic	Serpine2
6.97663e-13	-2.18917	0.117	0.392	9.92147e-09	Myogenic	Tmem176b
7.71308e-13	0.797417	0.847	0.576	1.09688e-08	Myogenic	Cct7
8.35808e-13	1.7055	0.409	0.142	1.1886e-08	Myogenic	Tubb6
8.46427e-13	-2.41745	0.073	0.341	1.2037e-08	Myogenic	App
9.4782e-13	1.06499	0.664	0.374	1.34789e-08	Myogenic	Nhp2
1.00798e-12	-2.01354	0.161	0.446	1.43345e-08	Myogenic	Zfp36l1
1.20581e-12	1.52805	0.445	0.18	1.71479e-08	Myogenic	Pkig
1.50269e-12	1.35564	0.504	0.212	2.13698e-08	Myogenic	Odc1
1.55139e-12	-1.93766	0.175	0.449	2.20624e-08	Myogenic	Fkbp9
1.57461e-12	1.03465	0.679	0.39	2.23925e-08	Myogenic	Timm23
2.3607e-12	-1.91438	0.153	0.43	3.35715e-08	Myogenic	Rabac1
3.04578e-12	0.96898	0.664	0.412	4.3314e-08	Myogenic	Nudc
3.10612e-12	0.965202	0.766	0.497	4.41721e-08	Myogenic	S100a10
3.32584e-12	-1.56305	0.27	0.53	4.72968e-08	Myogenic	Ssr4
3.33641e-12	-2.27169	0.161	0.434	4.74471e-08	Myogenic	Klf6
3.35216e-12	-1.95069	0.168	0.442	4.7671e-08	Myogenic	Ldhb
3.41383e-12	-2.01149	0.139	0.408	4.8548e-08	Myogenic	Oat
3.44793e-12	-2.26192	0.088	0.352	4.90331e-08	Myogenic	Copz2
5.00001e-12	-1.72811	0.204	0.484	7.11052e-08	Myogenic	B2m
5.08605e-12	0.839033	0.759	0.461	7.23287e-08	Myogenic	Vdac2
5.09991e-12	0.73503	0.854	0.591	7.25258e-08	Myogenic	Rps18-ps5
5.37899e-12	0.826138	0.796	0.506	7.64947e-08	Myogenic	Phb2
6.33527e-12	-1.44677	0.285	0.552	9.00938e-08	Myogenic	Ap3s1
6.42082e-12	-1.68494	0.212	0.491	9.13105e-08	Myogenic	Chd3
8.1461e-12	1.13852	0.591	0.304	1.15846e-07	Myogenic	Dut
8.88072e-12	1.12162	0.599	0.314	1.26293e-07	Myogenic	Abracl
8.91026e-12	-1.84412	0.161	0.427	1.26713e-07	Myogenic	Calu
9.88386e-12	0.858855	0.766	0.486	1.40558e-07	Myogenic	Nudt21
1.00867e-11	-1.37691	0.139	0.423	1.43443e-07	Myogenic	Ctsl
1.21622e-11	-1.98199	0.109	0.377	1.72959e-07	Myogenic	Tkt
1.50824e-11	-2.66802	0.102	0.363	2.14486e-07	Myogenic	Klf2
1.59106e-11	1.06499	0.628	0.359	2.26265e-07	Myogenic	Lyar
1.62958e-11	1.10217	0.562	0.268	2.31743e-07	Myogenic	Ola1
1.93667e-11	-2.01778	0.109	0.372	2.75413e-07	Myogenic	Txndc5
2.10965e-11	1.50791	0.416	0.16	3.00013e-07	Myogenic	Glipr2
2.14459e-11	-1.68279	0.234	0.522	3.04982e-07	Myogenic	Junb
3.00109e-11	0.804671	0.781	0.511	4.26784e-07	Myogenic	Zfp706
3.39804e-11	1.12236	0.591	0.336	4.83235e-07	Myogenic	Polr2i
3.54773e-11	0.640388	0.861	0.588	5.04522e-07	Myogenic	U2af1
4.11943e-11	-1.7906	0.161	0.417	5.85824e-07	Myogenic	Yipf5
5.39537e-11	1.01281	0.526	0.245	7.67276e-07	Myogenic	Smc4
6.35823e-11	-1.7478	0.175	0.435	9.04204e-07	Myogenic	Kdelr2
6.38969e-11	1.06976	0.693	0.438	9.08678e-07	Myogenic	Jpt1
6.53239e-11	1.00717	0.599	0.308	9.28971e-07	Myogenic	Stip1
7.18043e-11	1.16794	0.496	0.222	1.02113e-06	Myogenic	Timm8a1
8.12307e-11	0.861522	0.752	0.481	1.15518e-06	Myogenic	Atp5g3
8.90136e-11	1.06264	0.562	0.282	1.26586e-06	Myogenic	Pclaf
1.05053e-10	-1.57574	0.204	0.465	1.49397e-06	Myogenic	Kdelr1
1.583e-10	0.803432	0.766	0.505	2.25119e-06	Myogenic	Vdac1
1.62406e-10	1.01148	0.613	0.345	2.30958e-06	Myogenic	Cyc1
2.63465e-10	1.24147	0.474	0.215	3.74673e-06	Myogenic	Yaf2
2.66301e-10	0.966096	0.562	0.284	3.78706e-06	Myogenic	Lsm2
4.89977e-10	-1.52945	0.19	0.442	6.96797e-06	Myogenic	Tmem50a
5.658e-10	0.830369	0.686	0.407	8.04624e-06	Myogenic	Npm3
6.68557e-10	1.0666	0.46	0.208	9.50755e-06	Myogenic	Supt16
1.04557e-09	0.919395	0.591	0.317	1.48691e-05	Myogenic	Ppid
1.07282e-09	0.658467	0.766	0.493	1.52566e-05	Myogenic	Ube2i
1.99612e-09	1.07952	0.518	0.261	2.83869e-05	Myogenic	Eif3b
2.00395e-09	0.712113	0.723	0.451	2.84982e-05	Myogenic	Lsm5
2.29235e-09	0.593735	0.686	0.413	3.25995e-05	Myogenic	Hsph1
3.76765e-09	0.891094	0.635	0.372	5.35798e-05	Myogenic	Hmgb3
4.14035e-09	0.527007	0.825	0.57	5.888e-05	Myogenic	Uba52
4.36976e-09	0.666943	0.759	0.497	6.21424e-05	Myogenic	Fbl
4.96383e-09	0.802771	0.547	0.294	7.05906e-05	Myogenic	Pin1
7.10784e-09	0.821249	0.657	0.4	0.000101081	Myogenic	Ndufs2
7.15645e-09	0.765818	0.686	0.422	0.000101772	Myogenic	Smarca5
7.94321e-09	0.738307	0.737	0.487	0.00011296	Myogenic	Ndufab1
8.73842e-09	0.88259	0.584	0.324	0.000124269	Myogenic	Snrpa1
8.76547e-09	0.835579	0.635	0.374	0.000124654	Myogenic	Snrpf
1.23203e-08	0.86901	0.606	0.348	0.000175208	Myogenic	Ndufv2
1.51086e-08	0.715029	0.708	0.452	0.000214859	Myogenic	Selenoh
1.60234e-08	0.81452	0.591	0.334	0.000227868	Myogenic	Sms
1.12022e-193	7.29076	0.944	0.043	1.59306e-189	Epidermal	Krt14
1.85125e-178	7.86336	0.935	0.012	2.63266e-174	Epidermal	Krt5
3.46703e-161	7.33762	0.887	0.036	4.93047e-157	Epidermal	Krt15
6.13195e-138	6.8916	0.847	0.018	8.72025e-134	Epidermal	Perp
7.42004e-133	6.51597	0.806	0.016	1.0552e-128	Epidermal	Wnt6
1.02164e-126	3.36246	0.903	0.375	1.45288e-122	Epidermal	Cxcl14
1.8106e-122	6.39473	0.766	0.016	2.57485e-118	Epidermal	Bcam
4.97172e-118	8.15353	0.669	0.004	7.07029e-114	Epidermal	Gjb6
5.0504e-103	6.54318	0.71	0.027	7.18217e-99	Epidermal	Sfn
5.34275e-101	-3.61605	0.379	0.974	7.59792e-97	Epidermal	Lgals1
2.5119e-90	4.17283	0.815	0.07	3.57217e-86	Epidermal	Mt1
1.73174e-84	5.08248	0.621	0.038	2.46271e-80	Epidermal	Lmo1
1.78167e-83	7.88763	0.5	0.003	2.53371e-79	Epidermal	Gjb2
2.47971e-83	4.65234	0.702	0.065	3.5264e-79	Epidermal	Lgals7
9.84132e-78	4.65664	0.661	0.038	1.39953e-73	Epidermal	Epcam
5.18433e-72	6.52306	0.476	0.007	7.37263e-68	Epidermal	Dsp
3.86772e-71	5.62067	0.524	0.016	5.50029e-67	Epidermal	Kremen2
7.87941e-71	3.36678	0.79	0.122	1.12053e-66	Epidermal	Wnt4
4.88358e-68	4.88563	0.589	0.038	6.94494e-64	Epidermal	Mt2
6.53904e-68	-3.32283	0.605	0.96	9.29917e-64	Epidermal	Cdkn1c
1.47201e-67	-2.44799	0.605	0.965	2.09334e-63	Epidermal	Serpinh1
3.32263e-67	7.04662	0.427	0.004	4.72512e-63	Epidermal	Pkp3
1.32137e-66	7.57368	0.403	0.002	1.87912e-62	Epidermal	Trp63
1.61803e-61	3.50184	0.685	0.079	2.301e-57	Epidermal	Pdlim1
2.83618e-61	-4.36052	0.129	0.811	4.03334e-57	Epidermal	Mest
3.8776e-61	3.8831	0.637	0.055	5.51433e-57	Epidermal	Meis2
9.01506e-60	7.13187	0.379	0.003	1.28203e-55	Epidermal	Trim29
2.50895e-58	1.88045	0.911	0.426	3.56797e-54	Epidermal	Txndc17
2.70357e-57	8.04662	0.339	0.001	3.84474e-53	Epidermal	Fermt1
1.00116e-56	2.90021	0.75	0.112	1.42375e-52	Epidermal	Tfap2b
5.09984e-56	-2.02126	0.605	0.957	7.25249e-52	Epidermal	Cd63
5.35205e-55	6.84498	0.355	0.003	7.61115e-51	Epidermal	Wnt7b
2.41959e-54	7.30066	0.339	0.002	3.4409e-50	Epidermal	Ripk4
5.79648e-51	3.08388	0.653	0.118	8.24318e-47	Epidermal	Pdgfa
9.56517e-49	3.86009	0.508	0.042	1.36026e-44	Epidermal	Fras1
9.84479e-49	6.13973	0.339	0.005	1.40003e-44	Epidermal	Hoxc8
4.0779e-48	-3.90859	0.121	0.743	5.79919e-44	Epidermal	Vim
7.14792e-48	1.65675	0.903	0.494	1.01651e-43	Epidermal	Mdh1
2.28644e-46	7.33041	0.306	0.003	3.25155e-42	Epidermal	Tacstd2
7.70579e-46	6.513	0.363	0.012	1.09584e-41	Epidermal	Krt17
2.33675e-45	6.01244	0.339	0.007	3.32309e-41	Epidermal	Cldn4
1.26264e-44	-4.52567	0.113	0.711	1.79561e-40	Epidermal	Col1a2
7.99414e-43	4.54651	0.395	0.02	1.13685e-38	Epidermal	Chchd10
3.27935e-42	3.43899	0.468	0.038	4.66356e-38	Epidermal	Fxyd3
6.09835e-42	4.81256	0.363	0.014	8.67247e-38	Epidermal	Rab38
8.15864e-42	-3.3018	0.202	0.751	1.16024e-37	Epidermal	Fstl1
8.59938e-42	4.93809	0.347	0.011	1.22292e-37	Epidermal	Fgfbp1
2.70198e-41	-4.03878	0.121	0.696	3.84248e-37	Epidermal	Mfap4
3.78896e-41	2.86524	0.548	0.199	5.38827e-37	Epidermal	Ifitm3
5.67367e-41	-2.9255	0.169	0.739	8.06852e-37	Epidermal	Cnn3
1.08327e-40	3.06481	0.565	0.078	1.54052e-36	Epidermal	Bcl11b
2.17474e-40	-3.21976	0.218	0.748	3.09269e-36	Epidermal	Mfap2
3.8135e-40	2.10073	0.855	0.459	5.42317e-36	Epidermal	Fabp5
8.61626e-40	3.79927	0.435	0.034	1.22532e-35	Epidermal	Irx2
2.57172e-38	6.52306	0.258	0.003	3.65724e-34	Epidermal	Col17a1
4.23679e-38	5.07945	0.315	0.01	6.02514e-34	Epidermal	Anxa8
1.5203e-36	-3.62764	0.121	0.653	2.16202e-32	Epidermal	Rcn3
1.77884e-36	1.41027	0.903	0.533	2.52969e-32	Epidermal	Uqcr11
8.16562e-36	3.77634	0.395	0.03	1.16123e-31	Epidermal	Pltp
2.95422e-35	-1.97047	0.484	0.859	4.2012e-31	Epidermal	Cd81
7.51592e-35	3.54651	0.411	0.04	1.06884e-30	Epidermal	Satb1
3.83127e-34	2.75976	0.524	0.121	5.44845e-30	Epidermal	Acaa2
6.08285e-33	4.04193	0.306	0.015	8.65042e-29	Epidermal	Hpgds
2.91898e-32	2.79315	0.5	0.086	4.15109e-28	Epidermal	Ptprf
4.1793e-32	-4.61058	0.081	0.582	5.94338e-28	Epidermal	Col1a1
1.56003e-31	-2.60546	0.323	0.745	2.21852e-27	Epidermal	Gpc3
1.8984e-31	1.95109	0.79	0.298	2.69971e-27	Epidermal	Igfbp2
2.33892e-31	2.26114	0.589	0.156	3.32618e-27	Epidermal	Nxn
2.50636e-31	4.15382	0.323	0.021	3.5643e-27	Epidermal	Igsf9
3.08545e-31	-4.16198	0.177	0.657	4.38782e-27	Epidermal	Dlk1
1.82314e-30	3.44739	0.387	0.045	2.59269e-26	Epidermal	Jup
2.37333e-30	-2.62379	0.226	0.689	3.37512e-26	Epidermal	Maged2
2.83997e-30	-5.1063	0.016	0.474	4.03872e-26	Epidermal	Pmp22
1.0265e-29	-3.45598	0.484	0.829	1.45979e-25	Epidermal	Itm2a
1.48611e-29	-1.58353	0.573	0.877	2.1134e-25	Epidermal	Arf4
1.92016e-29	4.05739	0.306	0.019	2.73065e-25	Epidermal	Tfap2a
1.11088e-28	3.08122	0.403	0.049	1.57978e-24	Epidermal	Samd5
1.45118e-28	-4.35346	0.04	0.497	2.06372e-24	Epidermal	Fbn2
5.49118e-28	3.18425	0.379	0.043	7.80901e-24	Epidermal	Mapk13
6.0979e-28	1.37069	0.887	0.569	8.67183e-24	Epidermal	Dbi
1.22451e-27	2.53569	0.492	0.106	1.74137e-23	Epidermal	Rbbp8
1.31741e-27	2.45467	0.516	0.123	1.87349e-23	Epidermal	Spint2
2.13118e-27	-3.33679	0.137	0.597	3.03075e-23	Epidermal	Igfbp4
2.25173e-27	-3.4829	0.129	0.579	3.20218e-23	Epidermal	Bgn
2.58873e-27	1.06288	0.96	0.678	3.68144e-23	Epidermal	Cox7a2l
2.72947e-27	-2.25808	0.339	0.737	3.88157e-23	Epidermal	Marcks
3.0209e-27	1.2317	0.927	0.596	4.29602e-23	Epidermal	Slc25a5
1.37023e-26	2.55958	0.444	0.073	1.94861e-22	Epidermal	Elf1
1.67391e-26	-3.59069	0.145	0.596	2.38047e-22	Epidermal	Col3a1
2.85461e-26	-4.9542	0.024	0.444	4.05954e-22	Epidermal	Prrx1
4.99339e-26	3.70489	0.298	0.023	7.1011e-22	Epidermal	Tom1l1
9.34834e-25	3.12617	0.331	0.035	1.32943e-20	Epidermal	Barx2
1.06658e-24	-2.0954	0.306	0.714	1.51679e-20	Epidermal	Rrbp1
2.64282e-24	1.02871	0.968	0.665	3.75836e-20	Epidermal	Anxa2
3.15823e-24	-6.14228	0	0.351	4.49133e-20	Epidermal	Hoxa10
6.88487e-24	3.0746	0.331	0.038	9.79097e-20	Epidermal	Capg
6.96127e-24	-4.85787	0.04	0.444	9.89962e-20	Epidermal	Ebf1
1.03258e-23	1.81218	0.581	0.21	1.46843e-19	Epidermal	Hras
1.03869e-23	1.17363	0.944	0.566	1.47712e-19	Epidermal	S100a11
5.28817e-23	2.07249	0.573	0.174	7.52031e-19	Epidermal	Sostdc1
5.80196e-23	3.30546	0.306	0.033	8.25097e-19	Epidermal	Mpzl2
1.61899e-22	2.43559	0.46	0.118	2.30237e-18	Epidermal	Klf5
3.13084e-22	-3.9574	0.032	0.417	4.45237e-18	Epidermal	Crabp2
3.14178e-22	2.46971	0.427	0.09	4.46793e-18	Epidermal	Slc2a1
5.35415e-22	1.55703	0.669	0.305	7.61413e-18	Epidermal	Wls
1.75574e-21	-5.94251	0.024	0.386	2.49684e-17	Epidermal	Col11a1
1.9801e-21	-2.68779	0.129	0.538	2.81589e-17	Epidermal	Ckap4
3.2808e-21	1.59101	0.637	0.284	4.66562e-17	Epidermal	Phgdh
4.38943e-21	3.4002	0.282	0.031	6.2422e-17	Epidermal	Frmd4b
4.76904e-21	-2.57066	0.129	0.539	6.78205e-17	Epidermal	6330403K07Rik
7.57594e-21	-4.43172	0.024	0.383	1.07737e-16	Epidermal	Mecom
1.51622e-20	-3.44244	0.073	0.457	2.15622e-16	Epidermal	Crabp1
3.26893e-20	2.51165	0.387	0.076	4.64875e-16	Epidermal	Kif21a
3.44553e-20	3.03763	0.298	0.038	4.89989e-16	Epidermal	Ddr1
5.06135e-20	-6.34654	0	0.297	7.19775e-16	Epidermal	Fibin
5.87685e-20	-2.77214	0.121	0.504	8.35746e-16	Epidermal	Emp3
1.49144e-19	-4.35052	0.097	0.459	2.12098e-15	Epidermal	Lum
4.39101e-19	-2.27965	0.177	0.555	6.24446e-15	Epidermal	Ap3s1
4.95197e-19	0.929057	0.919	0.573	7.04219e-15	Epidermal	Cox5a
6.58692e-19	-2.89178	0.097	0.466	9.36725e-15	Epidermal	Il11ra1
1.05112e-18	2.60144	0.323	0.052	1.49479e-14	Epidermal	Ass1
1.79411e-18	-2.99067	0.089	0.448	2.5514e-14	Epidermal	Selenom
1.89622e-18	2.6422	0.315	0.05	2.69662e-14	Epidermal	Ajuba
3.64467e-18	-3.89796	0.024	0.348	5.18308e-14	Epidermal	Fkbp10
6.27114e-18	-4.11538	0.024	0.344	8.9182e-14	Epidermal	Lhfp
6.74358e-18	1.7157	0.532	0.181	9.59005e-14	Epidermal	Eef1e1
9.68125e-18	-2.18936	0.218	0.583	1.37677e-13	Epidermal	Tuba1a
1.08353e-17	-3.32174	0.065	0.406	1.54088e-13	Epidermal	Csrp2
1.56908e-17	-3.98914	0.065	0.4	2.23138e-13	Epidermal	Cpe
1.80957e-17	-3.50248	0.048	0.379	2.57339e-13	Epidermal	Lpar1
1.88599e-17	1.31258	0.694	0.361	2.68207e-13	Epidermal	Mrpl23
3.22625e-17	-1.40677	0.468	0.744	4.58805e-13	Epidermal	Eid1
3.23739e-17	1.10256	0.806	0.482	4.6039e-13	Epidermal	Uqcrc1
3.35067e-17	1.42718	0.645	0.363	4.76499e-13	Epidermal	Ralbp1
4.50965e-17	1.75242	0.532	0.191	6.41318e-13	Epidermal	Gja1
4.81831e-17	-1.97639	0.25	0.598	6.85212e-13	Epidermal	Auts2
7.42519e-17	1.53856	0.621	0.266	1.05594e-12	Epidermal	Hmga2
9.45044e-17	-4.10721	0.024	0.328	1.34395e-12	Epidermal	Pcolce
1.35057e-16	1.72707	0.5	0.186	1.92065e-12	Epidermal	Hprt
1.77926e-16	-4.87862	0.056	0.361	2.53029e-12	Epidermal	Matn4
2.88202e-16	-1.74895	0.274	0.616	4.09852e-12	Epidermal	Ppib
3.86421e-16	-4.70456	0.008	0.283	5.4953e-12	Epidermal	Serpinf1
6.21065e-16	-4.30349	0.032	0.328	8.83217e-12	Epidermal	Ogn
6.50511e-16	-3.4203	0.048	0.358	9.25092e-12	Epidermal	Col5a2
6.94157e-16	1.11946	0.766	0.414	9.8716e-12	Epidermal	Ldhb
7.16036e-16	-3.78853	0.024	0.32	1.01827e-11	Epidermal	Gas2
1.00581e-15	-2.11776	0.242	0.567	1.43036e-11	Epidermal	Tcf4
1.20917e-15	-3.9074	0.024	0.313	1.71956e-11	Epidermal	Col6a2
1.70222e-15	1.28456	0.694	0.397	2.42072e-11	Epidermal	Ctsl
2.0399e-15	-5.99264	0.008	0.269	2.90094e-11	Epidermal	Mia
2.16537e-15	-2.41761	0.145	0.472	3.07937e-11	Epidermal	Timp2
2.41153e-15	-4.3151	0.016	0.291	3.42944e-11	Epidermal	Nrk
2.70529e-15	-3.11874	0.048	0.353	3.8472e-11	Epidermal	Copz2
2.92996e-15	-3.87355	0.04	0.334	4.1667e-11	Epidermal	Mef2c
3.51538e-15	0.9532	0.831	0.512	4.99922e-11	Epidermal	Hdgf
4.70571e-15	-4.33275	0.065	0.364	6.69199e-11	Epidermal	Klf2
6.27422e-15	-3.75655	0.016	0.288	8.92257e-11	Epidermal	Ncam1
6.55595e-15	1.74366	0.452	0.144	9.32322e-11	Epidermal	Ppil1
8.80134e-15	-6.04832	0.032	0.309	1.25164e-10	Epidermal	Col2a1
1.23087e-14	1.07244	0.758	0.48	1.75042e-10	Epidermal	Siva1
1.24854e-14	1.28772	0.621	0.271	1.77555e-10	Epidermal	Vps36
1.59636e-14	-5.03791	0.016	0.277	2.27019e-10	Epidermal	Agtr2
1.79739e-14	-2.61308	0.089	0.397	2.55607e-10	Epidermal	Eva1b
1.98161e-14	-4.2542	0.024	0.294	2.81804e-10	Epidermal	Tgfbi
2.35441e-14	-3.76281	0.073	0.364	3.34821e-10	Epidermal	Mgp
2.84628e-14	-2.52637	0.097	0.406	4.04769e-10	Epidermal	Rhoc
4.81723e-14	-3.56441	0.024	0.293	6.85058e-10	Epidermal	Col6a1
7.75963e-14	-3.80517	0.032	0.301	1.1035e-09	Epidermal	Rbp1
8.39454e-14	-2.42648	0.105	0.413	1.19379e-09	Epidermal	Ndn
1.081e-13	-2.94862	0.056	0.342	1.53728e-09	Epidermal	Fermt2
1.14981e-13	2.01338	0.363	0.102	1.63514e-09	Epidermal	Pdgfc
1.20785e-13	-3.15642	0.04	0.315	1.71769e-09	Epidermal	Oaf
1.50817e-13	-2.96018	0.097	0.384	2.14478e-09	Epidermal	Plagl1
2.50162e-13	-1.31587	0.403	0.674	3.55755e-09	Epidermal	Krtcap2
2.63909e-13	1.43748	0.508	0.225	3.75305e-09	Epidermal	Hat1
3.5203e-13	0.948457	0.782	0.469	5.00622e-09	Epidermal	Sf3b6
3.77381e-13	-3.57181	0.032	0.292	5.36674e-09	Epidermal	Pth1r
8.29244e-13	-2.74883	0.081	0.359	1.17927e-08	Epidermal	Prrx2
8.59153e-13	0.935506	0.79	0.473	1.2218e-08	Epidermal	Hmgb2
1.26697e-12	0.769862	0.887	0.602	1.80175e-08	Epidermal	Cox5b
1.61705e-12	1.79322	0.395	0.133	2.2996e-08	Epidermal	Gmnn
1.97302e-12	-2.87307	0.065	0.333	2.80584e-08	Epidermal	Nfia
2.20408e-12	-2.24229	0.105	0.389	3.13442e-08	Epidermal	Anxa6
2.26976e-12	0.985892	0.758	0.458	3.22782e-08	Epidermal	Nop58
2.53113e-12	-3.20875	0.089	0.36	3.59952e-08	Epidermal	Crip1
4.20915e-12	1.06071	0.677	0.377	5.98583e-08	Epidermal	Hspa9
4.81703e-12	1.54578	0.435	0.156	6.8503e-08	Epidermal	Med19
4.97864e-12	-2.97878	0.056	0.315	7.08013e-08	Epidermal	Fn1
5.04855e-12	-1.66142	0.242	0.531	7.17955e-08	Epidermal	Prdx4
7.77637e-12	-1.8817	0.161	0.448	1.10588e-07	Epidermal	Rcn2
7.88169e-12	-2.29819	0.089	0.362	1.12085e-07	Epidermal	Mpzl1
9.12001e-12	0.865667	0.798	0.521	1.29696e-07	Epidermal	Nop53
1.09916e-11	1.62949	0.395	0.132	1.56312e-07	Epidermal	Cd2ap
1.30263e-11	0.771205	0.863	0.6	1.85247e-07	Epidermal	Cct8
1.40443e-11	1.64859	0.387	0.128	1.99724e-07	Epidermal	Exosc7
1.50503e-11	1.31183	0.508	0.213	2.1403e-07	Epidermal	Pbx1
1.57785e-11	-2.72606	0.056	0.308	2.24387e-07	Epidermal	Fkbp7
1.58922e-11	-2.07438	0.161	0.45	2.26003e-07	Epidermal	Rhob
1.87592e-11	1.47209	0.452	0.186	2.66774e-07	Epidermal	Nsun2
1.9252e-11	1.05922	0.645	0.345	2.73783e-07	Epidermal	Cyc1
2.73667e-11	-1.37502	0.315	0.593	3.89182e-07	Epidermal	Grb10
2.83916e-11	0.821473	0.815	0.537	4.03757e-07	Epidermal	Tomm7
3.73368e-11	0.989289	0.726	0.417	5.30967e-07	Epidermal	Cd9
4.87177e-11	0.427985	0.895	0.617	6.92814e-07	Epidermal	Cd24a
5.04624e-11	0.817799	0.798	0.538	7.17625e-07	Epidermal	Mdh2
5.10387e-11	-2.41711	0.113	0.377	7.25822e-07	Epidermal	Map1b
5.48104e-11	0.777662	0.823	0.534	7.79458e-07	Epidermal	Aprt
7.01177e-11	-1.70057	0.177	0.458	9.97143e-07	Epidermal	Gstm5
7.92985e-11	-2.03153	0.145	0.406	1.1277e-06	Epidermal	Capn6
8.39083e-11	1.36104	0.435	0.168	1.19326e-06	Epidermal	Suclg2
8.4445e-11	1.05898	0.702	0.451	1.20089e-06	Epidermal	Ctnnb1
9.81553e-11	-1.67279	0.242	0.505	1.39587e-06	Epidermal	Mmp14
1.37982e-10	1.46142	0.403	0.147	1.96224e-06	Epidermal	Pdpn
1.42176e-10	0.796539	0.815	0.553	2.02188e-06	Epidermal	Psma6
1.48393e-10	-1.69029	0.21	0.472	2.1103e-06	Epidermal	Map1lc3a
1.51728e-10	1.06146	0.613	0.35	2.15773e-06	Epidermal	C1qbp
1.94508e-10	1.10302	0.605	0.348	2.7661e-06	Epidermal	Fam162a
3.17092e-10	-1.7559	0.161	0.425	4.50937e-06	Epidermal	Calu
3.86957e-10	0.721711	0.815	0.537	5.50291e-06	Epidermal	Cct6a
5.01903e-10	0.951062	0.694	0.44	7.13757e-06	Epidermal	Uqcrc2
5.51485e-10	0.648968	0.887	0.637	7.84266e-06	Epidermal	Nme1
5.64149e-10	0.99783	0.629	0.345	8.02277e-06	Epidermal	Knop1
7.60019e-10	-1.324	0.282	0.547	1.08082e-05	Epidermal	Rcn1
1.12463e-09	1.33354	0.419	0.168	1.59933e-05	Epidermal	Cdca7
1.43694e-09	1.03244	0.589	0.307	2.04347e-05	Epidermal	Dctpp1
1.52705e-09	0.836915	0.677	0.388	2.17162e-05	Epidermal	Ube2v2
1.54996e-09	1.15118	0.524	0.265	2.2042e-05	Epidermal	Cyb5r3
1.74167e-09	1.07156	0.589	0.331	2.47682e-05	Epidermal	Apex1
1.91061e-09	0.96315	0.645	0.376	2.71708e-05	Epidermal	Nhp2
4.53374e-09	1.18499	0.452	0.199	6.44743e-05	Epidermal	Bcl11a
6.06379e-09	0.946481	0.629	0.365	8.62332e-05	Epidermal	Ube2e1
8.80763e-09	1.03656	0.548	0.286	0.000125253	Epidermal	Lsm2
1.08123e-08	1.0218	0.476	0.224	0.000153762	Epidermal	Timm8a1
2.81322e-08	0.946025	0.516	0.262	0.000400069	Epidermal	Eif3b
2.8358e-08	0.771512	0.613	0.349	0.000403279	Epidermal	Psmd14
3.43749e-08	1.07349	0.524	0.271	0.000488846	Epidermal	Hspa1b
4.07182e-08	0.921735	0.581	0.321	0.000579053	Epidermal	Tomm22
4.52378e-08	0.95135	0.524	0.271	0.000643326	Epidermal	Isyna1
4.86571e-08	0.76092	0.677	0.414	0.000691953	Epidermal	Ssrp1
6.51485e-08	0.696266	0.75	0.497	0.000926477	Epidermal	mt-Nd5
8.31674e-08	0.874528	0.613	0.362	0.00118272	Epidermal	Hnrnpl
3.14727e-89	3.99633	0.766	0.165	4.47574e-85	Endothelial	Gng11
4.14319e-54	3.85699	0.766	0.099	5.89202e-50	Endothelial	Crip2
4.54858e-54	4.16659	0.455	0.064	6.46854e-50	Endothelial	Egfl7
1.61321e-53	4.84062	0.481	0.061	2.29415e-49	Endothelial	Cav1
2.03102e-51	6.70979	0.506	0.01	2.88831e-47	Endothelial	Ednrb
3.4364e-50	7.58455	0.429	0.007	4.8869e-46	Endothelial	Plp1
5.07448e-46	4.04502	0.506	0.088	7.21642e-42	Endothelial	Col4a1
1.3276e-43	2.77898	0.805	0.246	1.88798e-39	Endothelial	Tagln2
1.57121e-43	6.78425	0.429	0.013	2.23442e-39	Endothelial	Fabp7
6.49317e-42	2.21036	0.831	0.39	9.23394e-38	Endothelial	Arpc1b
1.86559e-41	3.73223	0.649	0.088	2.65305e-37	Endothelial	S100a16
8.38336e-41	6.60751	0.403	0.007	1.1922e-36	Endothelial	Esam
8.46383e-41	5.94625	0.416	0.015	1.20364e-36	Endothelial	Ecscr
3.76234e-40	3.25751	0.403	0.106	5.35042e-36	Endothelial	Gpm6b
6.78896e-39	8.0882	0.351	0.003	9.65458e-35	Endothelial	Cdh5
1.32063e-38	3.65351	0.545	0.099	1.87807e-34	Endothelial	Col4a2
2.15141e-37	6.43045	0.377	0.008	3.05952e-33	Endothelial	Icam2
1.37924e-36	5.79255	0.312	0.018	1.96141e-32	Endothelial	Pecam1
8.77015e-35	6.11447	0.364	0.013	1.2472e-30	Endothelial	Emcn
1.28632e-34	6.87149	0.338	0.009	1.82927e-30	Endothelial	Cldn5
3.65332e-34	4.4267	0.455	0.038	5.19539e-30	Endothelial	Col18a1
7.99998e-34	7.41626	0.312	0.004	1.13768e-29	Endothelial	Plvap
2.4759e-33	6.47506	0.338	0.01	3.52098e-29	Endothelial	Kdr
2.614e-33	8.32152	0.286	0.001	3.71737e-29	Endothelial	Gpihbp1
3.04864e-33	6.23406	0.338	0.005	4.33547e-29	Endothelial	Hoxb9
1.42249e-32	1.62833	1	0.709	2.02293e-28	Endothelial	Vim
5.4971e-32	6.31206	0.325	0.006	7.81742e-28	Endothelial	Plxnd1
5.59474e-32	7.69349	0.299	0.004	7.95628e-28	Endothelial	Cd93
1.90111e-31	3.69216	0.351	0.073	2.70357e-27	Endothelial	Cd34
1.99044e-30	3.90148	0.481	0.041	2.83061e-26	Endothelial	Cd200
4.31016e-30	7.08205	0.286	0.003	6.12949e-26	Endothelial	Myct1
1.31671e-29	7.28468	0.273	0.002	1.87249e-25	Endothelial	Tmem255a
2.75051e-29	-2.31533	0.623	0.954	3.9115e-25	Endothelial	Cdkn1c
3.9696e-28	3.9153	0.416	0.059	5.64516e-24	Endothelial	Sparcl1
5.76581e-28	3.33274	0.519	0.105	8.19956e-24	Endothelial	Gap43
4.26525e-27	3.53144	0.468	0.053	6.06561e-23	Endothelial	Itga6
3.60137e-26	2.9407	0.338	0.078	5.1215e-22	Endothelial	Prcp
1.35581e-25	5.86541	0.286	0.012	1.92809e-21	Endothelial	Ctla2a
3.12158e-25	4.70681	0.338	0.016	4.4392e-21	Endothelial	Gask1b
3.87033e-25	-2.23909	0.481	0.872	5.50399e-21	Endothelial	Mdk
6.94948e-25	4.27121	0.325	0.036	9.88285e-21	Endothelial	Col15a1
7.94113e-25	1.98549	0.753	0.281	1.12931e-20	Endothelial	Cotl1
6.2058e-24	5.77462	0.273	0.007	8.82527e-20	Endothelial	Gfra3
1.07891e-23	3.79867	0.377	0.038	1.53432e-19	Endothelial	Eng
1.23313e-23	5.44818	0.273	0.008	1.75363e-19	Endothelial	Apold1
2.53523e-23	-3.07011	0.26	0.74	3.60536e-19	Endothelial	Gpc3
6.88657e-23	3.02186	0.468	0.092	9.79338e-19	Endothelial	Tspan13
8.93358e-23	3.81415	0.377	0.032	1.27044e-18	Endothelial	Clec14a
2.34673e-22	2.19775	0.688	0.215	3.33729e-18	Endothelial	Csrp1
5.31121e-22	2.93672	0.364	0.094	7.55307e-18	Endothelial	Cdh6
6.08422e-22	3.32457	0.377	0.047	8.65237e-18	Endothelial	Cd151
1.16321e-21	5.23406	0.26	0.009	1.65421e-17	Endothelial	Rasip1
2.24014e-21	3.8011	0.338	0.035	3.18571e-17	Endothelial	Pon2
3.33285e-21	-3.48865	0.208	0.684	4.73965e-17	Endothelial	Mfap4
1.79693e-20	4.46232	0.299	0.021	2.55542e-16	Endothelial	Phactr1
3.57048e-20	2.59405	0.468	0.111	5.07758e-16	Endothelial	Abcg2
8.83979e-20	-1.24396	0.675	0.949	1.25711e-15	Endothelial	Cd63
1.17391e-19	4.16367	0.299	0.021	1.66941e-15	Endothelial	Ptprz1
2.36034e-19	2.75685	0.494	0.108	3.35663e-15	Endothelial	Tm4sf1
5.23179e-19	2.85159	0.442	0.085	7.44013e-15	Endothelial	Ets1
9.14035e-19	1.34015	0.857	0.603	1.29985e-14	Endothelial	Slc25a5
2.55425e-18	2.99527	0.429	0.062	3.6324e-14	Endothelial	Cryab
1.84285e-17	3.94648	0.299	0.025	2.62071e-13	Endothelial	Lmo2
2.40015e-17	3.47401	0.299	0.035	3.41326e-13	Endothelial	Mmrn2
5.29374e-17	3.37742	0.325	0.041	7.52822e-13	Endothelial	Anxa3
1.94267e-16	1.03755	0.961	0.682	2.76267e-12	Endothelial	Gng5
3.3117e-16	-2.64093	0.377	0.747	4.70957e-12	Endothelial	Ptn
5.39682e-16	1.11058	0.922	0.67	7.67481e-12	Endothelial	Tpm4
7.18303e-16	1.40909	0.883	0.56	1.0215e-11	Endothelial	Tuba1a
9.92594e-16	1.63904	0.753	0.31	1.41157e-11	Endothelial	Mef2c
1.41565e-15	1.62202	0.675	0.292	2.0132e-11	Endothelial	Tax1bp3
3.45444e-15	-4.18485	0.026	0.424	4.91256e-11	Endothelial	Gas1
4.32792e-15	3.6326	0.286	0.028	6.15473e-11	Endothelial	Rasgrp2
4.39628e-15	2.59204	0.519	0.233	6.25195e-11	Endothelial	Myl9
2.53128e-14	2.5787	0.338	0.079	3.59973e-10	Endothelial	Lama4
4.59723e-14	1.17098	0.883	0.58	6.53772e-10	Endothelial	Cox5a
1.77231e-13	2.0663	0.481	0.17	2.52041e-09	Endothelial	Msn
2.57186e-13	2.51981	0.403	0.105	3.65744e-09	Endothelial	Pcdh17
2.63983e-13	1.25157	0.779	0.463	3.7541e-09	Endothelial	B2m
3.52414e-13	2.43186	0.403	0.082	5.01168e-09	Endothelial	Kitl
6.26791e-13	2.30547	0.416	0.104	8.9136e-09	Endothelial	Wdfy1
6.52316e-13	2.6724	0.351	0.078	9.27658e-09	Endothelial	Ngfr
9.53893e-13	1.83229	0.494	0.184	1.35653e-08	Endothelial	Pkig
1.06389e-12	1.96295	0.442	0.151	1.51295e-08	Endothelial	Pea15a
1.0672e-12	1.67678	0.532	0.158	1.51767e-08	Endothelial	Rbpms
1.11849e-12	1.74707	0.558	0.283	1.5906e-08	Endothelial	Rbp1
1.14192e-12	2.31697	0.429	0.1	1.62392e-08	Endothelial	Tspan18
1.27422e-12	1.42416	0.584	0.308	1.81206e-08	Endothelial	Rap1a
1.36701e-12	-2.53765	0.545	0.822	1.94402e-08	Endothelial	Itm2a
1.61881e-12	1.76207	0.597	0.273	2.30211e-08	Endothelial	Timp3
1.69914e-12	2.994	0.299	0.044	2.41635e-08	Endothelial	Trp53i11
1.98074e-12	1.84618	0.532	0.187	2.81681e-08	Endothelial	Litaf
2.24345e-12	2.79014	0.325	0.057	3.19041e-08	Endothelial	Tgfb1
3.14894e-12	2.14242	0.403	0.136	4.47811e-08	Endothelial	H2-D1
3.58459e-12	2.51889	0.351	0.064	5.09764e-08	Endothelial	Sipa1
3.59186e-12	-1.63376	0.416	0.736	5.10799e-08	Endothelial	Fstl1
6.48647e-12	-2.46638	0.182	0.571	9.22441e-08	Endothelial	Col1a1
6.49672e-12	-2.14131	0.364	0.694	9.23898e-08	Endothelial	Col1a2
7.75242e-12	2.45561	0.364	0.074	1.10247e-07	Endothelial	Chd7
7.79847e-12	-2.20102	0.273	0.638	1.10902e-07	Endothelial	Cd24a
9.09482e-12	-4.37297	0.065	0.406	1.29337e-07	Endothelial	Cxcl14
9.62054e-12	-4.91633	0.013	0.324	1.36814e-07	Endothelial	Ogn
1.0652e-11	-2.65164	0.052	0.404	1.51483e-07	Endothelial	Capn6
1.73989e-11	1.25262	0.623	0.37	2.4743e-07	Endothelial	Rab11a
2.06805e-11	-5.52333	0	0.262	2.94098e-07	Endothelial	Egfl6
2.13556e-11	-3.84454	0.026	0.345	3.03698e-07	Endothelial	Hoxa10
3.95406e-11	2.16211	0.364	0.109	5.62307e-07	Endothelial	Hspg2
4.01867e-11	2.28119	0.351	0.087	5.71496e-07	Endothelial	Adam10
4.16922e-11	1.87051	0.494	0.188	5.92905e-07	Endothelial	Zeb2
6.01463e-11	-4.52545	0.156	0.451	8.5534e-07	Endothelial	Lum
7.44959e-11	-5.02064	0.052	0.368	1.05941e-06	Endothelial	Dcn
7.55826e-11	1.57789	0.558	0.209	1.07486e-06	Endothelial	Nras
8.08096e-11	-3.50319	0.039	0.356	1.14919e-06	Endothelial	Prrx2
1.60119e-10	2.25379	0.377	0.097	2.27705e-06	Endothelial	Pdlim1
1.78393e-10	-2.15109	0.182	0.531	2.53693e-06	Endothelial	6330403K07Rik
2.08448e-10	-3.01466	0.052	0.374	2.96434e-06	Endothelial	Lpar1
2.30722e-10	-1.48285	0.481	0.744	3.2811e-06	Endothelial	Tsc22d1
2.73763e-10	-4.2264	0.013	0.293	3.89318e-06	Endothelial	Cdo1
4.51494e-10	1.8117	0.442	0.145	6.42069e-06	Endothelial	Mapk3
5.27862e-10	-2.40438	0.13	0.459	7.50673e-06	Endothelial	Il11ra1
8.61638e-10	1.50752	0.494	0.225	1.22534e-05	Endothelial	Rsu1
9.98475e-10	-1.3557	0.455	0.712	1.41993e-05	Endothelial	Maged1
1.06623e-09	1.21233	0.727	0.469	1.51629e-05	Endothelial	Fabp5
1.78334e-09	-4.91251	0.013	0.273	2.53609e-05	Endothelial	Agtr2
2.65742e-09	1.85263	0.403	0.125	3.77911e-05	Endothelial	Coro1c
3.02088e-09	-5.66404	0.026	0.289	4.296e-05	Endothelial	Col9a3
3.5125e-09	-3.88683	0.039	0.314	4.99512e-05	Endothelial	Gas2
3.5999e-09	1.62313	0.519	0.214	5.11942e-05	Endothelial	Sat1
3.95667e-09	-2.13432	0.169	0.487	5.62678e-05	Endothelial	Fbn2
4.60657e-09	1.23894	0.597	0.319	6.551e-05	Endothelial	Arpc4
4.7857e-09	-2.5382	0.13	0.435	6.80575e-05	Endothelial	Prrx1
6.80605e-09	-1.58863	0.338	0.645	9.67889e-05	Endothelial	Dlk1
7.5521e-09	-2.16021	0.143	0.468	0.000107398	Endothelial	Egr1
9.33548e-09	-3.54073	0.052	0.326	0.00013276	Endothelial	Igfbp2
1.36136e-08	-1.63671	0.312	0.591	0.000193599	Endothelial	Auts2
1.71593e-08	1.17228	0.61	0.346	0.000244023	Endothelial	Itgb1
2.29056e-08	1.4814	0.416	0.137	0.00032574	Endothelial	Nrp1
2.91432e-08	1.33607	0.532	0.269	0.000414446	Endothelial	Qk
3.25264e-08	1.38161	0.558	0.26	0.000462558	Endothelial	Arpc1a
3.69016e-08	-5.33732	0.052	0.304	0.000524778	Endothelial	Col2a1
4.07839e-08	1.29497	0.558	0.273	0.000579988	Endothelial	Wdr1
4.46998e-08	-1.86062	0.208	0.504	0.000635675	Endothelial	Nfib
5.65842e-08	-1.66992	0.299	0.571	0.000804684	Endothelial	Peg3
6.5701e-08	0.75325	0.857	0.566	0.000934334	Endothelial	Uqcrq
7.34837e-08	-1.8343	0.195	0.486	0.00104501	Endothelial	Chd3
7.63563e-08	1.33319	0.532	0.268	0.00108586	Endothelial	Ctnna1
9.52005e-08	-1.86831	0.169	0.467	0.00135385	Endothelial	Timp2
1.21986e-07	-1.9184	0.117	0.409	0.00173477	Endothelial	Crabp2
1.70181e-07	-3.4216	0.117	0.378	0.00242014	Endothelial	Col11a1
3.13904e-07	1.05449	0.584	0.282	0.00446402	Endothelial	Actn4
3.70933e-07	0.99013	0.662	0.369	0.00527504	Endothelial	Prkar1a
5.24681e-07	1.44193	0.39	0.139	0.00746148	Endothelial	Ccser2
6.97022e-07	-1.89093	0.13	0.395	0.00991235	Endothelial	Pfn2
1.03777e-06	0.362742	0.922	0.671	0.0147581	Endothelial	Anxa2
1.07211e-06	1.45489	0.636	0.341	0.0152465	Endothelial	Crip1
1.2869e-06	0.967804	0.623	0.33	0.0183009	Endothelial	Nrep
1.4726e-06	1.41477	0.429	0.176	0.0209419	Endothelial	Ubald2
1.61485e-06	1.23579	0.506	0.237	0.0229648	Endothelial	Sypl
2.63795e-06	0.769118	0.779	0.501	0.0375143	Endothelial	Dync1i2
2.6617e-06	1.18804	0.506	0.238	0.037852	Endothelial	Nudt4
3.62241e-06	-1.20889	0.273	0.547	0.0515143	Endothelial	Ap3s1
5.26131e-06	0.855911	0.701	0.424	0.0748211	Endothelial	Arl6ip1
6.06469e-06	1.15423	0.506	0.251	0.086246	Endothelial	Smc4
7.44707e-06	1.00066	0.584	0.325	0.105905	Endothelial	Tomm22
7.8529e-06	1.00487	0.506	0.246	0.111676	Endothelial	Ppp1r14b
8.6872e-06	0.988503	0.584	0.322	0.123541	Endothelial	Trp53
8.81265e-06	-1.20457	0.299	0.567	0.125325	Endothelial	Bgn
9.85926e-06	1.18094	0.468	0.218	0.140208	Endothelial	Phf20l1
1.57059e-05	0.810133	0.675	0.413	0.223354	Endothelial	Sh3glb1
1.85747e-05	0.946571	0.545	0.288	0.26415	Endothelial	Pclaf
2.1873e-05	0.670615	0.792	0.542	0.311056	Endothelial	Uqcr11

## Sheet: 2WT
p_val	avg_log2FC	pct.1	pct.2	p_val_adj	cluster	gene
0	3.17571	0.889	0.216	0	Connective_Tissue	Aspn
0	3.05993	0.951	0.423	0	Connective_Tissue	Mfap4
0	1.90787	0.991	0.561	0	Connective_Tissue	Col1a1
0	-5.74101	0.55	0.913	0	Connective_Tissue	Col2a1
0	2.51129	1	0.728	0	Connective_Tissue	Lgals1
0	1.63867	0.993	0.71	0	Connective_Tissue	Col1a2
1.286e-300	-6.29145	0.027	0.544	1.7793e-296	Connective_Tissue	Col11a2
3.23324e-297	2.56168	0.9	0.363	4.47351e-293	Connective_Tissue	Col3a1
4.05478e-294	-3.65884	0.218	0.713	5.61019e-290	Connective_Tissue	Acan
8.46763e-292	2.74898	0.815	0.229	1.17158e-287	Connective_Tissue	Fbn2
5.86968e-290	-5.31863	0.037	0.558	8.12129e-286	Connective_Tissue	Col9a1
4.32797e-276	-2.60976	0.529	0.846	5.98818e-272	Connective_Tissue	Hapln1
7.08934e-265	-5.04798	0.056	0.557	9.80881e-261	Connective_Tissue	Tgm2
3.56689e-264	1.77796	0.938	0.536	4.93515e-260	Connective_Tissue	Cald1
1.09799e-254	3.20143	0.707	0.146	1.51917e-250	Connective_Tissue	Igfbp4
5.86038e-242	-3.34765	0.141	0.632	8.10842e-238	Connective_Tissue	Papss2
1.13606e-235	3.87819	0.659	0.169	1.57185e-231	Connective_Tissue	Lum
1.37909e-234	-5.79796	0.029	0.465	1.90811e-230	Connective_Tissue	Comp
4.15326e-228	-2.81259	0.184	0.695	5.74645e-224	Connective_Tissue	Scrg1
6.47863e-226	1.92312	0.858	0.413	8.96384e-222	Connective_Tissue	Fstl1
1.06121e-215	-3.45031	0.098	0.57	1.46828e-211	Connective_Tissue	Lgals3
5.57508e-211	2.7441	0.689	0.177	7.71368e-207	Connective_Tissue	Olfml3
4.49461e-207	2.66314	0.712	0.213	6.21874e-203	Connective_Tissue	Ogn
1.99128e-203	2.05851	0.815	0.356	2.75513e-199	Connective_Tissue	Postn
1.65287e-190	-3.3179	0.084	0.517	2.28691e-186	Connective_Tissue	Anxa3
3.31233e-182	-4.44297	0.031	0.406	4.58293e-178	Connective_Tissue	Colgalt2
1.57403e-181	1.94105	0.765	0.297	2.17783e-177	Connective_Tissue	Thbs2
1.36914e-178	-3.97471	0.075	0.461	1.89435e-174	Connective_Tissue	Col9a2
1.14019e-174	-2.10286	0.305	0.743	1.57756e-170	Connective_Tissue	Sox9
2.31567e-170	-4.02127	0.064	0.444	3.20396e-166	Connective_Tissue	Col9a3
2.46328e-161	-2.53405	0.186	0.59	3.40819e-157	Connective_Tissue	Isg20
9.31794e-158	-3.15814	0.068	0.45	1.28923e-153	Connective_Tissue	S100b
2.05165e-155	-3.50409	0.059	0.421	2.83866e-151	Connective_Tissue	Susd5
1.69908e-151	-3.44315	0.032	0.369	2.35084e-147	Connective_Tissue	Cp
7.96341e-150	1.82711	0.623	0.179	1.10182e-145	Connective_Tissue	Ifitm3
2.58202e-146	1.70807	0.712	0.276	3.57248e-142	Connective_Tissue	Mmp2
2.71023e-146	-3.51048	0.077	0.432	3.74988e-142	Connective_Tissue	Dlk1
3.57524e-138	1.61984	0.751	0.356	4.9467e-134	Connective_Tissue	Timp2
6.29398e-138	-3.17474	0.101	0.458	8.70836e-134	Connective_Tissue	Cd24a
1.02798e-135	4.80782	0.349	0.026	1.42232e-131	Connective_Tissue	Dpep1
9.41359e-135	3.75105	0.366	0.032	1.30246e-130	Connective_Tissue	Tnn
3.67702e-129	2.94725	0.453	0.086	5.08753e-125	Connective_Tissue	Myl9
2.68482e-128	2.42655	0.498	0.118	3.71471e-124	Connective_Tissue	Cdh11
6.34236e-128	2.02674	0.617	0.219	8.77529e-124	Connective_Tissue	Ctsk
1.44523e-127	-4.56496	0.014	0.278	1.99962e-123	Connective_Tissue	Zfp385b
4.85379e-126	2.21922	0.543	0.157	6.7157e-122	Connective_Tissue	Fndc1
1.16673e-125	-1.75038	0.357	0.682	1.61429e-121	Connective_Tissue	Ss18l2
4.15569e-125	-2.94507	0.049	0.365	5.74982e-121	Connective_Tissue	F13a1
1.25004e-124	-2.61461	0.099	0.443	1.72955e-120	Connective_Tissue	Fry
4.64757e-124	-1.51573	0.427	0.766	6.43037e-120	Connective_Tissue	Wwp2
2.48038e-121	3.2156	0.378	0.049	3.43185e-117	Connective_Tissue	Lgr5
2.64676e-120	2.08232	0.534	0.151	3.66206e-116	Connective_Tissue	Fbln5
1.76222e-117	1.32709	0.685	0.285	2.43821e-113	Connective_Tissue	Col8a1
3.93224e-116	-3.93859	0.024	0.287	5.44065e-112	Connective_Tissue	Cystm1
5.84062e-116	-1.92316	0.227	0.572	8.08108e-112	Connective_Tissue	Me1
1.80211e-114	-3.32122	0.043	0.327	2.4934e-110	Connective_Tissue	Kcna6
3.03873e-113	-1.7596	0.41	0.743	4.20438e-109	Connective_Tissue	Anxa8
1.01719e-111	1.86923	0.578	0.203	1.40739e-107	Connective_Tissue	Penk
3.78756e-111	-1.56638	0.32	0.682	5.24047e-107	Connective_Tissue	Msmo1
1.01124e-109	-3.45473	0.115	0.432	1.39916e-105	Connective_Tissue	Serpina3n
8.18443e-109	3.33865	0.329	0.036	1.1324e-104	Connective_Tissue	Gas2
1.74938e-108	-1.63047	0.429	0.716	2.42045e-104	Connective_Tissue	Plagl1
2.61581e-108	2.74193	0.391	0.071	3.61923e-104	Connective_Tissue	Mfap2
1.35492e-106	-1.96567	0.208	0.539	1.87467e-102	Connective_Tissue	Ivns1abp
2.02745e-106	1.18657	0.832	0.567	2.80518e-102	Connective_Tissue	Gpx8
2.16872e-106	-2.15948	0.214	0.523	3.00064e-102	Connective_Tissue	Ero1l
3.34872e-106	-2.20809	0.243	0.56	4.63328e-102	Connective_Tissue	Fhl1
6.69029e-106	2.52807	0.38	0.065	9.25668e-102	Connective_Tissue	Igsf10
1.03243e-105	-1.8786	0.213	0.554	1.42846e-101	Connective_Tissue	Slc2a1
1.19652e-104	1.518	0.665	0.305	1.6555e-100	Connective_Tissue	Pcolce
5.05416e-100	2.07573	0.486	0.148	6.99294e-96	Connective_Tissue	Col8a2
3.6668e-97	2.63435	0.376	0.074	5.07338e-93	Connective_Tissue	Igfbp3
8.32947e-97	2.01505	0.495	0.16	1.15247e-92	Connective_Tissue	Tnc
8.77356e-97	-3.25716	0.053	0.312	1.21391e-92	Connective_Tissue	Cpm
9.20917e-97	3.51371	0.3	0.035	1.27418e-92	Connective_Tissue	Lrrc17
1.96366e-95	-3.14197	0.045	0.299	2.71692e-91	Connective_Tissue	Rab11fip4
2.09638e-95	1.73058	0.585	0.241	2.90055e-91	Connective_Tissue	Crabp2
6.4615e-95	-2.64485	0.072	0.345	8.94013e-91	Connective_Tissue	Xylt1
1.36408e-94	1.68778	0.695	0.407	1.88735e-90	Connective_Tissue	Sdc2
6.86972e-93	1.93613	0.571	0.254	9.50495e-89	Connective_Tissue	Arid5b
7.43055e-93	0.947166	0.814	0.494	1.02809e-88	Connective_Tissue	Col5a2
1.58397e-92	-2.24816	0.126	0.42	2.19158e-88	Connective_Tissue	Vamp5
1.78865e-91	-2.22331	0.155	0.446	2.47477e-87	Connective_Tissue	Loxl3
1.97463e-91	1.67242	0.573	0.262	2.73209e-87	Connective_Tissue	Foxp1
1.56307e-90	-1.88709	0.301	0.59	2.16267e-86	Connective_Tissue	Ndrg2
4.52584e-89	1.11513	0.782	0.471	6.26195e-85	Connective_Tissue	Vim
6.42098e-88	-1.45638	0.293	0.613	8.88407e-84	Connective_Tissue	Pfkp
3.63331e-87	1.12609	0.791	0.533	5.02705e-83	Connective_Tissue	Fkbp7
4.75095e-87	1.63226	0.585	0.251	6.57341e-83	Connective_Tissue	Eln
5.41956e-87	1.93852	0.495	0.19	7.49851e-83	Connective_Tissue	Fbn1
2.88401e-86	1.70392	0.551	0.229	3.99032e-82	Connective_Tissue	Marcks
1.15871e-85	2.81889	0.322	0.057	1.60319e-81	Connective_Tissue	Nell2
6.84191e-85	-2.02724	0.47	0.726	9.46647e-81	Connective_Tissue	Fxyd6
1.91501e-84	1.33689	0.663	0.38	2.6496e-80	Connective_Tissue	Abracl
1.52071e-83	-1.79651	0.201	0.493	2.10406e-79	Connective_Tissue	Slc29a1
6.61498e-82	-1.15688	0.446	0.719	9.15249e-78	Connective_Tissue	Bnip3l
1.34079e-81	-1.68329	0.421	0.678	1.85511e-77	Connective_Tissue	Mt1
6.43707e-81	-1.64115	0.356	0.646	8.90633e-77	Connective_Tissue	Chad
1.88056e-80	-1.08151	0.452	0.753	2.60194e-76	Connective_Tissue	Bnip3
2.5921e-80	1.90599	0.335	0.07	3.58643e-76	Connective_Tissue	Igf1
5.30172e-78	1.37214	0.553	0.234	7.33546e-74	Connective_Tissue	Ltbp1
4.10086e-77	1.42608	0.612	0.36	5.67395e-73	Connective_Tissue	Lmna
6.10527e-77	1.75366	0.487	0.188	8.44726e-73	Connective_Tissue	Col12a1
5.85311e-76	2.05027	0.422	0.141	8.09837e-72	Connective_Tissue	Col4a1
8.48143e-75	1.96649	0.395	0.117	1.17349e-70	Connective_Tissue	Serpinf1
1.03255e-74	1.52214	0.548	0.259	1.42864e-70	Connective_Tissue	Wls
3.51788e-74	2.33544	0.341	0.085	4.86734e-70	Connective_Tissue	Lima1
6.9719e-74	-1.6855	0.142	0.422	9.64632e-70	Connective_Tissue	Hbegf
1.41968e-72	-1.76038	0.178	0.438	1.96427e-68	Connective_Tissue	Cspg4
8.92437e-70	1.9623	0.382	0.119	1.23478e-65	Connective_Tissue	Pdgfrb
1.70071e-69	-1.45458	0.254	0.536	2.35311e-65	Connective_Tissue	Arf2
1.22238e-68	1.99407	0.376	0.116	1.69128e-64	Connective_Tissue	Nid1
6.15648e-68	1.3427	0.482	0.191	8.51811e-64	Connective_Tissue	Itgbl1
2.02564e-67	-1.26888	0.411	0.663	2.80268e-63	Connective_Tissue	Paics
6.0639e-66	1.50006	0.569	0.298	8.39002e-62	Connective_Tissue	Enpp2
1.86002e-64	-1.52166	0.211	0.47	2.57352e-60	Connective_Tissue	Stk38l
3.55233e-64	1.55582	0.426	0.156	4.915e-60	Connective_Tissue	Htra1
6.72804e-64	0.933121	0.675	0.382	9.30891e-60	Connective_Tissue	Tagln2
4.70781e-59	-1.29879	0.259	0.514	6.51373e-55	Connective_Tissue	Tmem43
1.1205e-58	1.09907	0.456	0.189	1.55032e-54	Connective_Tissue	Tagln
4.57909e-56	1.16088	0.583	0.328	6.33563e-52	Connective_Tissue	Tpm2
0	5.07409	0.686	0.052	0	Chondrogenic	Col9a1
0	5.33801	0.655	0.048	0	Chondrogenic	Col11a2
0	6.25432	0.604	0.028	0	Chondrogenic	Comp
0	2.86363	0.957	0.525	0	Chondrogenic	Hapln1
0	5.12943	0.967	0.575	0	Chondrogenic	Col2a1
0	-2.47492	0.67	0.988	0	Chondrogenic	Lgals1
3.45651e-256	4.40087	0.593	0.071	4.78243e-252	Chondrogenic	Col9a2
3.78377e-248	2.65896	0.792	0.25	5.23522e-244	Chondrogenic	Acan
3.30881e-238	-2.77028	0.438	0.874	4.57807e-234	Chondrogenic	Mfap4
4.72305e-233	-2.75112	0.235	0.792	6.53482e-229	Chondrogenic	Aspn
1.2825e-229	4.30336	0.559	0.066	1.77447e-225	Chondrogenic	Col9a3
2.18616e-226	2.73062	0.709	0.174	3.02477e-222	Chondrogenic	Papss2
1.29193e-200	-4.15435	0.088	0.603	1.78751e-196	Chondrogenic	Ifitm3
3.80305e-200	-1.74147	0.487	0.906	5.26191e-196	Chondrogenic	Cald1
6.85823e-190	2.03621	0.835	0.417	9.48905e-186	Chondrogenic	Plagl1
1.08564e-179	3.64792	0.521	0.086	1.50209e-175	Chondrogenic	Dlk1
8.08864e-172	-1.42332	0.573	0.929	1.11914e-167	Chondrogenic	Col1a1
3.80918e-169	2.13146	0.798	0.33	5.27038e-165	Chondrogenic	Chad
1.68608e-168	1.85252	0.731	0.236	2.33285e-164	Chondrogenic	Scrg1
5.14779e-167	1.78112	0.577	0.114	7.12249e-163	Chondrogenic	Tgm2
2.95374e-162	-2.24775	0.371	0.783	4.0868e-158	Chondrogenic	Vim
4.13985e-157	-2.26821	0.266	0.722	5.7279e-153	Chondrogenic	Fbn2
4.13489e-151	-2.87029	0.17	0.623	5.72103e-147	Chondrogenic	Igfbp4
2.90517e-150	2.18888	0.716	0.299	4.01959e-146	Chondrogenic	Fxyd5
3.45954e-148	-3.42801	0.185	0.588	4.78662e-144	Chondrogenic	Lum
3.4693e-148	-1.77011	0.417	0.798	4.80013e-144	Chondrogenic	Fstl1
1.42916e-146	1.74727	0.596	0.148	1.97738e-142	Chondrogenic	Lgals3
1.14326e-145	2.66133	0.559	0.146	1.58182e-141	Chondrogenic	Loxl3
2.42205e-145	2.22323	0.629	0.214	3.35115e-141	Chondrogenic	Ivns1abp
1.99281e-144	5.89376	0.3	0.01	2.75726e-140	Chondrogenic	Cnmd
8.57471e-143	-2.08884	0.415	0.808	1.1864e-138	Chondrogenic	Col3a1
2.25872e-135	3.53584	0.383	0.043	3.12516e-131	Chondrogenic	Rab11fip4
2.34019e-134	-2.40804	0.181	0.62	3.23789e-130	Chondrogenic	Olfml3
4.7613e-132	2.97481	0.433	0.069	6.58773e-128	Chondrogenic	Colgalt2
7.88759e-129	2.09869	0.624	0.225	1.09133e-124	Chondrogenic	Isg20
2.43681e-125	2.1308	0.59	0.199	3.37158e-121	Chondrogenic	Slc29a1
6.82267e-123	-1.91956	0.272	0.682	9.43984e-119	Chondrogenic	Tagln2
2.62043e-122	-1.65227	0.303	0.721	3.62563e-118	Chondrogenic	Timp2
1.32085e-119	-4.4725	0.048	0.403	1.82753e-115	Chondrogenic	Ptn
3.23141e-119	3.62982	0.323	0.03	4.47098e-115	Chondrogenic	Zfp385b
1.29692e-118	2.42581	0.454	0.092	1.79441e-114	Chondrogenic	Susd5
4.09785e-116	3.09326	0.377	0.06	5.66979e-112	Chondrogenic	Kcna6
5.18374e-116	2.04838	0.523	0.138	7.17222e-112	Chondrogenic	Anxa3
5.7472e-116	-3.82159	0.059	0.417	7.95183e-112	Chondrogenic	Myl9
9.3883e-116	2.35274	0.488	0.126	1.29897e-111	Chondrogenic	Fry
5.57709e-114	1.52668	0.752	0.359	7.71646e-110	Chondrogenic	Sox9
5.83454e-114	-2.25591	0.248	0.632	8.07266e-110	Chondrogenic	Ogn
6.11314e-109	3.92115	0.28	0.021	8.45814e-105	Chondrogenic	Meltf
7.24203e-108	4.29202	0.269	0.019	1.00201e-103	Chondrogenic	Pcsk6
8.19518e-108	3.07147	0.369	0.069	1.13388e-103	Chondrogenic	H2-Ab1
2.56757e-106	1.8037	0.465	0.112	3.55249e-102	Chondrogenic	S100b
5.99326e-105	-2.49217	0.176	0.531	8.29228e-101	Chondrogenic	Marcks
2.27062e-103	1.98035	0.577	0.233	3.14163e-99	Chondrogenic	Ero1l
3.39002e-102	1.3076	0.8	0.457	4.69043e-98	Chondrogenic	Wwp2
1.26407e-100	3.436	0.314	0.045	1.74897e-96	Chondrogenic	Nes
3.00689e-100	2.07646	0.395	0.078	4.16033e-96	Chondrogenic	F13a1
3.12425e-100	-3.61286	0.04	0.35	4.32272e-96	Chondrogenic	Igfbp3
8.82404e-100	-1.5655	0.395	0.738	1.22089e-95	Chondrogenic	Postn
5.75597e-98	-2.76466	0.107	0.455	7.96396e-94	Chondrogenic	Tagln
7.75488e-97	0.688976	0.808	0.426	1.07297e-92	Chondrogenic	Anxa8
5.6432e-95	-4.53832	0.025	0.307	7.80793e-91	Chondrogenic	Dpep1
6.70906e-95	2.4479	0.394	0.088	9.28265e-91	Chondrogenic	Xylt1
1.43414e-93	-3.05939	0.06	0.373	1.98428e-89	Chondrogenic	Rbp1
6.64601e-91	-3.37385	0.034	0.322	9.19542e-87	Chondrogenic	Tnn
2.09606e-90	-2.27111	0.214	0.546	2.90011e-86	Chondrogenic	Arid5b
3.48177e-87	1.61857	0.59	0.265	4.81738e-83	Chondrogenic	Me1
6.94056e-87	1.72315	0.545	0.214	9.60296e-83	Chondrogenic	Stk38l
2.07272e-86	-1.4736	0.341	0.684	2.86781e-82	Chondrogenic	Thbs2
2.14784e-86	-3.54291	0.048	0.333	2.97176e-82	Chondrogenic	Dclk1
1.97917e-85	2.25169	0.436	0.148	2.73837e-81	Chondrogenic	Klf3
2.73122e-84	-1.55967	0.339	0.643	3.77892e-80	Chondrogenic	Abracl
5.17885e-84	-1.13813	0.535	0.811	7.16546e-80	Chondrogenic	Gpx8
4.44518e-83	2.28151	0.347	0.073	6.15035e-79	Chondrogenic	Cpm
9.0473e-83	1.37952	0.694	0.395	1.25178e-78	Chondrogenic	Ss18l2
2.6144e-81	1.54502	0.563	0.227	3.61729e-77	Chondrogenic	Lgr6
7.27796e-81	1.66076	0.355	0.083	1.00698e-76	Chondrogenic	Cp
2.23557e-79	-1.76437	0.228	0.561	3.09313e-75	Chondrogenic	Ctsk
3.04804e-76	-2.73066	0.057	0.331	4.21727e-72	Chondrogenic	Lgr5
5.53783e-76	1.74643	0.49	0.19	7.66214e-72	Chondrogenic	Cspg4
5.68824e-76	2.06711	0.388	0.11	7.87025e-72	Chondrogenic	Gpc6
2.29187e-75	1.40183	0.598	0.324	3.17103e-71	Chondrogenic	Plp2
1.82276e-74	1.17959	0.734	0.404	2.52197e-70	Chondrogenic	Mia
3.49261e-74	2.04644	0.384	0.107	4.83237e-70	Chondrogenic	Stc2
3.63548e-73	2.08529	0.378	0.109	5.03005e-69	Chondrogenic	Zfand2a
3.64847e-73	-1.9936	0.137	0.44	5.04802e-69	Chondrogenic	Cdh11
2.41616e-72	-2.93983	0.05	0.309	3.343e-68	Chondrogenic	Igf1
4.34579e-72	1.45704	0.568	0.252	6.01284e-68	Chondrogenic	Slc2a1
8.16573e-72	1.6033	0.463	0.162	1.12981e-67	Chondrogenic	Hbegf
2.39924e-71	-1.94591	0.339	0.603	3.31959e-67	Chondrogenic	Anxa1
2.33402e-69	-1.71937	0.168	0.477	3.22935e-65	Chondrogenic	Fbln5
3.93394e-69	-1.62782	0.404	0.659	5.44301e-65	Chondrogenic	Sdc2
2.22525e-68	-2.4126	0.079	0.346	3.07886e-64	Chondrogenic	Mfap2
3.14283e-68	1.05269	0.685	0.367	4.34842e-64	Chondrogenic	Msmo1
2.47354e-67	2.00448	0.376	0.115	3.42239e-63	Chondrogenic	Tob1
1.31413e-66	-1.76164	0.185	0.48	1.81823e-62	Chondrogenic	Fndc1
2.01406e-66	-2.18238	0.073	0.336	2.78665e-62	Chondrogenic	Igsf10
1.94918e-65	1.79118	0.432	0.159	2.69689e-61	Chondrogenic	Vamp5
2.4646e-63	-2.62567	0.106	0.357	3.41002e-59	Chondrogenic	Cav1
4.58954e-63	1.32967	0.541	0.259	6.35008e-59	Chondrogenic	Gfpt1
1.15323e-62	1.75612	0.4	0.14	1.5956e-58	Chondrogenic	Sh3kbp1
5.55893e-62	-1.23367	0.333	0.631	7.69134e-58	Chondrogenic	Mmp2
5.89819e-60	1.13248	0.623	0.33	8.16074e-56	Chondrogenic	Pfkp
8.24935e-60	1.28401	0.541	0.249	1.14138e-55	Chondrogenic	4930523C07Rik
4.95267e-59	1.62093	0.466	0.206	6.85251e-55	Chondrogenic	Capg
3.74396e-58	1.47632	0.454	0.199	5.18014e-54	Chondrogenic	Clint1
2.6091e-57	-1.68619	0.173	0.445	3.60995e-53	Chondrogenic	Tnc
4.00072e-57	-1.46135	0.242	0.517	5.5354e-53	Chondrogenic	Wls
6.19252e-57	1.47586	0.485	0.216	8.56798e-53	Chondrogenic	Herpud1
6.44565e-57	-0.955664	0.319	0.618	8.9182e-53	Chondrogenic	Col8a1
1.4474e-55	0.733746	0.77	0.485	2.00262e-51	Chondrogenic	Bnip3
1.92996e-54	-1.34396	0.256	0.539	2.6703e-50	Chondrogenic	Eln
5.79819e-52	-1.18388	0.338	0.604	8.02237e-48	Chondrogenic	Pcolce
1.37931e-51	1.09581	0.614	0.343	1.90842e-47	Chondrogenic	Raph1
1.15247e-50	-1.63009	0.178	0.428	1.59455e-46	Chondrogenic	Col8a2
3.07845e-50	-1.35061	0.246	0.51	4.25935e-46	Chondrogenic	Penk
2.97908e-194	3.82082	0.981	0.549	4.12185e-190	Mesoderm	Fxyd6
2.63618e-191	8.08881	0.843	0.013	3.64741e-187	Mesoderm	T
3.62402e-186	6.23473	0.855	0.08	5.01419e-182	Mesoderm	Ptgs1
8.85416e-160	2.95803	0.975	0.518	1.22506e-155	Mesoderm	Anxa8
8.69689e-155	7.59776	0.748	0.015	1.2033e-150	Mesoderm	Krt8
3.31631e-146	2.53217	0.912	0.489	4.58844e-142	Mesoderm	Paics
2.54514e-144	3.81481	0.899	0.208	3.52146e-140	Mesoderm	Cd24a
5.37315e-143	4.38451	0.912	0.117	7.43429e-139	Mesoderm	Mgst1
7.2086e-131	4.6348	0.881	0.206	9.97382e-127	Mesoderm	Serpina3n
8.60984e-131	5.54968	0.818	0.071	1.19126e-126	Mesoderm	Plet1
7.62978e-125	5.09259	0.723	0.049	1.05566e-120	Mesoderm	Ablim1
1.21796e-124	4.51728	0.792	0.087	1.68517e-120	Mesoderm	Pde1a
5.46853e-124	3.73697	0.811	0.162	7.56625e-120	Mesoderm	Smim1
2.42216e-123	6.16375	0.66	0.023	3.3513e-119	Mesoderm	Rab38
1.62345e-122	3.10742	0.868	0.341	2.24621e-118	Mesoderm	Fhl1
8.10708e-118	3.74213	0.761	0.186	1.1217e-113	Mesoderm	Gng2
3.70807e-116	7.96162	0.553	0.004	5.13049e-112	Mesoderm	Pde1c
2.30624e-112	2.06319	0.918	0.589	3.19092e-108	Mesoderm	Reep5
6.89927e-112	6.67305	0.597	0.014	9.54583e-108	Mesoderm	Trim29
7.27299e-110	3.52433	0.918	0.218	1.00629e-105	Mesoderm	Tgm2
7.99651e-110	4.94824	0.711	0.047	1.1064e-105	Mesoderm	Perp
5.73055e-109	8.03438	0.522	0.003	7.92878e-105	Mesoderm	Adgrd1
3.77756e-106	3.1656	0.805	0.377	5.22663e-102	Mesoderm	Ccdc80
1.37477e-103	5.67909	0.623	0.039	1.90213e-99	Mesoderm	Lyst
1.01918e-101	4.16157	0.654	0.174	1.41014e-97	Mesoderm	Sbsn
3.1092e-101	6.7959	0.547	0.013	4.30189e-97	Mesoderm	Tmem106a
2.5406e-100	3.70245	0.686	0.13	3.51518e-96	Mesoderm	Tshz2
1.98057e-94	2.85536	0.755	0.066	2.74031e-90	Mesoderm	Fabp7
9.88958e-92	2.98355	0.836	0.254	1.36832e-87	Mesoderm	Lgals3
2.0031e-90	4.8974	0.591	0.025	2.77149e-86	Mesoderm	Gstm2
1.10083e-85	3.62816	0.881	0.236	1.52311e-81	Mesoderm	Cryab
1.30297e-85	6.32111	0.484	0.01	1.8028e-81	Mesoderm	Serpina3m
9.79814e-84	9.07057	0.44	0.009	1.35567e-79	Mesoderm	Car3
2.82573e-81	2.19996	0.83	0.385	3.90968e-77	Mesoderm	Taldo1
2.87887e-80	1.83395	0.969	0.718	3.9832e-76	Mesoderm	Dbi
4.67859e-78	-3.4927	0.503	0.902	6.4733e-74	Mesoderm	Col1a2
9.89324e-78	7.51099	0.403	0.005	1.36883e-73	Mesoderm	Krt19
4.88265e-74	5.2607	0.497	0.027	6.75563e-70	Mesoderm	Lrrn3
1.15796e-73	7.3284	0.384	0.004	1.60216e-69	Mesoderm	Krt18
4.91205e-73	3.23994	0.635	0.187	6.79631e-69	Mesoderm	Aig1
4.92786e-69	8.4804	0.327	0.001	6.81819e-65	Mesoderm	Chrm2
1.18648e-68	4.98636	0.472	0.025	1.64161e-64	Mesoderm	C1s1
1.37648e-68	4.82566	0.478	0.024	1.90449e-64	Mesoderm	Mlph
3.93903e-65	1.89277	0.83	0.411	5.45004e-61	Mesoderm	Anxa4
3.3033e-64	4.54376	0.484	0.034	4.57045e-60	Mesoderm	Nipal1
5.91761e-64	3.16332	0.648	0.104	8.18761e-60	Mesoderm	Cd151
5.3947e-63	2.40708	0.711	0.259	7.46411e-59	Mesoderm	Cd109
7.63678e-63	8.59905	0.296	0.001	1.05663e-58	Mesoderm	Slc15a5
1.31902e-62	3.63248	0.553	0.082	1.825e-58	Mesoderm	Retreg1
2.95832e-62	4.37281	0.509	0.046	4.09313e-58	Mesoderm	Flt1
6.25626e-62	2.141	0.855	0.391	8.65615e-58	Mesoderm	Ndrg2
7.73432e-62	2.9919	0.692	0.123	1.07012e-57	Mesoderm	Hspb1
1.6474e-60	7.06733	0.34	0.006	2.27934e-56	Mesoderm	Car2
9.0666e-57	2.13142	0.881	0.45	1.25445e-52	Mesoderm	Tuba1b
1.48225e-56	1.86011	0.799	0.375	2.05084e-52	Mesoderm	Tmbim1
1.04553e-54	2.05723	0.755	0.455	1.4466e-50	Mesoderm	Itga5
6.95965e-54	2.72354	0.635	0.101	9.62938e-50	Mesoderm	Cystm1
8.80304e-54	5.70476	0.302	0.004	1.21799e-49	Mesoderm	Art3
1.05485e-53	2.35927	0.78	0.226	1.45949e-49	Mesoderm	Anxa3
1.09347e-53	2.3282	0.799	0.258	1.51293e-49	Mesoderm	Cav1
1.81949e-53	1.8131	0.792	0.4	2.51745e-49	Mesoderm	Serpinb6a
1.02295e-51	3.14623	0.566	0.088	1.41535e-47	Mesoderm	Dsp
1.87795e-51	3.7427	0.465	0.047	2.59833e-47	Mesoderm	Bdh2
2.0841e-51	6.54376	0.283	0.004	2.88356e-47	Mesoderm	Vwce
4.46895e-51	7.6488	0.258	0.002	6.18324e-47	Mesoderm	Myh11
1.12904e-50	4.6874	0.365	0.022	1.56214e-46	Mesoderm	Adcy5
1.36245e-50	-3.12093	0.296	0.768	1.88509e-46	Mesoderm	Mfap4
1.61883e-50	-1.77113	0.604	0.931	2.23982e-46	Mesoderm	H3f3b
3.93604e-50	-3.50351	0.164	0.716	5.4459e-46	Mesoderm	Col5a2
8.34474e-50	-3.77104	0.164	0.717	1.15458e-45	Mesoderm	Mest
7.01758e-49	2.69757	0.648	0.205	9.70952e-45	Mesoderm	Fbln2
8.43124e-49	4.453	0.396	0.034	1.16655e-44	Mesoderm	Slc43a3
1.42014e-48	-4.2034	0.201	0.716	1.96491e-44	Mesoderm	Col3a1
2.32712e-48	6.45964	0.27	0.004	3.21981e-44	Mesoderm	Tmem163
4.28457e-48	1.92588	0.799	0.353	5.92812e-44	Mesoderm	Ahnak2
1.48231e-47	2.69681	0.61	0.161	2.05093e-43	Mesoderm	Cbr2
1.03701e-46	2.81671	0.566	0.153	1.43481e-42	Mesoderm	Abhd2
1.6515e-46	2.68815	0.509	0.137	2.28501e-42	Mesoderm	Rell1
5.25871e-46	1.9738	0.862	0.388	7.27595e-42	Mesoderm	Acan
7.83286e-46	2.3733	0.667	0.215	1.08375e-41	Mesoderm	Cpe
2.11383e-45	2.61155	0.604	0.152	2.9247e-41	Mesoderm	Nudt4
1.4009e-44	4.67305	0.321	0.015	1.93829e-40	Mesoderm	Ampd3
1.98533e-44	6.39948	0.264	0.006	2.7469e-40	Mesoderm	Mpzl2
2.87516e-44	1.31456	0.874	0.613	3.97807e-40	Mesoderm	Ube2n
7.43026e-44	1.40457	0.906	0.574	1.02805e-39	Mesoderm	Sar1b
2.29217e-43	4.19731	0.352	0.025	3.17144e-39	Mesoderm	Snx10
3.03524e-43	2.47794	0.66	0.195	4.19956e-39	Mesoderm	S100b
6.72136e-43	4.31265	0.34	0.021	9.29968e-39	Mesoderm	Aif1l
9.26806e-43	3.56452	0.428	0.056	1.28233e-38	Mesoderm	Clip4
1.14119e-42	2.50312	0.541	0.145	1.57894e-38	Mesoderm	Got1
1.50806e-42	-3.78007	0.088	0.607	2.08656e-38	Mesoderm	Thbs2
4.3805e-42	-4.15579	0.101	0.611	6.06086e-38	Mesoderm	Fbn2
6.37286e-42	3.35112	0.453	0.073	8.81749e-38	Mesoderm	Rrm1
2.60382e-41	-3.69337	0.151	0.651	3.60265e-37	Mesoderm	Aspn
5.84541e-41	4.79653	0.289	0.014	8.08772e-37	Mesoderm	Plekhb1
6.95909e-41	1.36876	0.786	0.259	9.6286e-37	Mesoderm	Gstm1
7.99906e-41	-1.73367	0.585	0.903	1.10675e-36	Mesoderm	Serpinh1
1.11986e-40	3.44366	0.453	0.063	1.54943e-36	Mesoderm	Prss23
1.37823e-40	1.97641	0.711	0.346	1.90691e-36	Mesoderm	Arf2
4.60574e-39	-4.47567	0.031	0.511	6.3725e-35	Mesoderm	Igfbp4
1.62931e-38	-3.32748	0.069	0.566	2.25431e-34	Mesoderm	Mmp2
2.47696e-38	1.65319	0.855	0.504	3.42712e-34	Mesoderm	Mt1
3.57761e-37	2.25816	0.597	0.157	4.94997e-33	Mesoderm	Lgmn
3.95887e-37	5.2301	0.289	0.018	5.47749e-33	Mesoderm	Ptgds
4.89603e-37	-3.7599	0.226	0.656	6.77414e-33	Mesoderm	Postn
5.75598e-37	2.25086	0.516	0.196	7.96397e-33	Mesoderm	Dhcr7
8.73857e-37	1.89412	0.597	0.273	1.20907e-32	Mesoderm	Ddr2
1.46149e-36	4.60746	0.277	0.021	2.02211e-32	Mesoderm	Calr3
4.54302e-36	5.05156	0.27	0.015	6.28572e-32	Mesoderm	Bex2
2.23281e-34	-2.24222	0.252	0.712	3.08931e-30	Mesoderm	Fkbp7
4.21729e-34	2.39692	0.491	0.129	5.83504e-30	Mesoderm	Mbd2
1.50984e-33	2.66662	0.44	0.094	2.08901e-29	Mesoderm	St3gal4
4.87368e-33	3.84145	0.289	0.025	6.74323e-29	Mesoderm	Cela1
8.31619e-33	3.42852	0.333	0.034	1.15063e-28	Mesoderm	Lims2
1.08661e-32	4.24678	0.277	0.021	1.50343e-28	Mesoderm	Mgst2
1.45174e-32	3.63405	0.321	0.031	2.00862e-28	Mesoderm	Serpinb8
1.60714e-32	2.94902	0.39	0.069	2.22364e-28	Mesoderm	Arhgef28
3.20721e-32	3.52428	0.528	0.153	4.43749e-28	Mesoderm	Acta2
5.44577e-32	-3.52281	0.107	0.551	7.53476e-28	Mesoderm	Col8a1
1.21248e-31	-3.07895	0.075	0.522	1.67759e-27	Mesoderm	Mia
1.49365e-31	4.14331	0.277	0.021	2.06662e-27	Mesoderm	Pkp1
4.55485e-31	2.09657	0.572	0.237	6.30209e-27	Mesoderm	Ndrg1
9.71362e-31	1.43881	0.748	0.435	1.34398e-26	Mesoderm	Qk
2.73304e-30	3.38027	0.321	0.037	3.78144e-26	Mesoderm	Cdh2
3.52756e-30	-1.56022	0.409	0.811	4.88074e-26	Mesoderm	Lox
7.42383e-30	1.86929	0.528	0.275	1.02716e-25	Mesoderm	Map1lc3a
9.99216e-30	3.12259	0.34	0.045	1.38251e-25	Mesoderm	Gnai1
1.05542e-29	2.29981	0.478	0.145	1.46027e-25	Mesoderm	Rassf1
1.17022e-29	-2.80589	0.101	0.539	1.61912e-25	Mesoderm	Ogn
1.26548e-29	-3.47912	0.057	0.475	1.75092e-25	Mesoderm	Eln
3.35363e-29	1.67966	0.616	0.287	4.64009e-25	Mesoderm	Cyb5r3
6.6507e-29	2.15397	0.522	0.153	9.20191e-25	Mesoderm	Zbtb38
2.15274e-28	1.6059	0.748	0.462	2.97853e-24	Mesoderm	Sox9
2.60035e-28	1.51398	0.629	0.359	3.59785e-24	Mesoderm	Wnk1
3.40932e-28	-2.12717	0.252	0.663	4.71714e-24	Mesoderm	Trps1
4.39163e-28	2.46359	0.39	0.12	6.07626e-24	Mesoderm	Gpc1
4.48615e-28	-4.61226	0.025	0.4	6.20704e-24	Mesoderm	Srpx2
1.10407e-27	2.08059	0.56	0.182	1.52759e-23	Mesoderm	Susd5
1.25714e-27	-2.42289	0.182	0.608	1.73938e-23	Mesoderm	Fibin
1.70921e-27	-5.11852	0.013	0.367	2.36486e-23	Mesoderm	Cdh11
2.25016e-27	-4.09315	0.094	0.487	3.11332e-23	Mesoderm	Chad
2.79055e-27	2.24901	0.629	0.282	3.861e-23	Mesoderm	Ptn
5.59528e-27	2.53905	0.421	0.094	7.74164e-23	Mesoderm	Arhgdib
6.76537e-27	-1.98009	0.277	0.671	9.36056e-23	Mesoderm	Plod2
1.09565e-26	-3.93911	0.063	0.45	1.51594e-22	Mesoderm	Penk
1.8271e-26	-4.94961	0.006	0.342	2.52798e-22	Mesoderm	Lgr6
2.33487e-26	1.38947	0.704	0.387	3.23053e-22	Mesoderm	Tax1bp3
2.89972e-26	-4.46314	0.113	0.487	4.01205e-22	Mesoderm	Lum
3.23006e-26	-1.95575	0.585	0.843	4.46911e-22	Mesoderm	Hspa5
3.36279e-26	-1.51678	0.509	0.815	4.65276e-22	Mesoderm	Ppib
4.95579e-26	1.58622	0.648	0.344	6.85683e-22	Mesoderm	Csrp1
5.99707e-26	-3.94637	0.044	0.41	8.29754e-22	Mesoderm	Fndc1
1.26234e-25	2.93818	0.333	0.058	1.74657e-21	Mesoderm	Tmem140
1.53645e-25	-6.73391	0.013	0.345	2.12583e-21	Mesoderm	Dcn
3.03805e-25	1.52587	0.704	0.325	4.20345e-21	Mesoderm	Isg20
3.22205e-25	-3.9683	0.031	0.387	4.45803e-21	Mesoderm	Col12a1
6.51223e-25	-3.92675	0.038	0.393	9.01032e-21	Mesoderm	Fbn1
9.01732e-25	-3.30658	0.019	0.354	1.24764e-20	Mesoderm	Qpct
9.7746e-25	2.26003	0.516	0.155	1.35241e-20	Mesoderm	F13a1
1.39004e-24	1.18686	0.849	0.547	1.92326e-20	Mesoderm	Tagln2
1.97259e-24	1.30018	0.774	0.463	2.72928e-20	Mesoderm	Agpat4
2.978e-24	1.77143	0.541	0.207	4.12036e-20	Mesoderm	Cfl2
3.40844e-24	-1.59363	0.409	0.758	4.71591e-20	Mesoderm	Col6a2
4.55767e-24	1.1341	0.805	0.54	6.30599e-20	Mesoderm	Bnip3l
4.70347e-24	-4.29334	0.031	0.37	6.50772e-20	Mesoderm	Pcsk5
1.41641e-23	-1.35105	0.522	0.829	1.95975e-19	Mesoderm	Ptma
2.36434e-23	1.95151	0.528	0.178	3.2713e-19	Mesoderm	Atf3
3.10601e-23	1.76422	0.591	0.263	4.29748e-19	Mesoderm	Gpc3
3.21001e-23	-3.06352	0.145	0.507	4.44137e-19	Mesoderm	Olfml3
3.91258e-23	2.12295	0.478	0.148	5.41344e-19	Mesoderm	Cp
7.93761e-23	2.52669	0.34	0.072	1.09825e-18	Mesoderm	Nt5c3
1.10321e-22	-3.13726	0.107	0.468	1.5264e-18	Mesoderm	Crabp2
1.15889e-22	2.41178	0.371	0.082	1.60345e-18	Mesoderm	Cobll1
1.9189e-22	-5.15151	0.025	0.341	2.65499e-18	Mesoderm	Omd
2.26658e-22	-2.369	0.082	0.447	3.13604e-18	Mesoderm	Ltbp1
2.77925e-22	1.47088	0.358	0.073	3.84537e-18	Mesoderm	Mylk
2.86656e-22	-2.49726	0.101	0.47	3.96618e-18	Mesoderm	Foxp1
3.62342e-22	-2.69674	0.164	0.529	5.01336e-18	Mesoderm	Bpgm
3.90466e-22	1.11779	0.755	0.495	5.40249e-18	Mesoderm	Dynlt3
4.80761e-22	-3.53818	0.057	0.394	6.6518e-18	Mesoderm	Enpp1
5.53814e-22	1.71612	0.409	0.101	7.66257e-18	Mesoderm	Tspan7
1.14013e-21	-1.73478	0.358	0.701	1.57749e-17	Mesoderm	Fstl1
1.17284e-21	2.26272	0.39	0.099	1.62274e-17	Mesoderm	Dhx32
1.72069e-21	-5.81052	0.019	0.319	2.38075e-17	Mesoderm	Sparcl1
3.21161e-21	-3.80074	0.057	0.38	4.44359e-17	Mesoderm	Tnc
4.95575e-21	-2.90049	0.063	0.401	6.85678e-17	Mesoderm	Fbln5
5.04239e-21	-3.03309	0.044	0.369	6.97665e-17	Mesoderm	Col8a2
6.79569e-21	-2.81619	0.094	0.442	9.40252e-17	Mesoderm	Marcks
1.29745e-20	-4.13068	0.013	0.298	1.79515e-16	Mesoderm	Ptges
1.33315e-20	2.47665	0.333	0.07	1.84454e-16	Mesoderm	Cdh6
1.37265e-20	1.17091	0.717	0.433	1.89919e-16	Mesoderm	Atp6v1d
2.37923e-20	1.36924	0.767	0.499	3.2919e-16	Mesoderm	Fdps
2.4505e-20	1.42912	0.635	0.356	3.39052e-16	Mesoderm	Mgst3
3.49038e-20	1.52999	0.572	0.231	4.82929e-16	Mesoderm	Tpp1
4.8381e-20	-3.14355	0.069	0.398	6.694e-16	Mesoderm	Igfbp5
6.09728e-20	-2.8911	0.019	0.3	8.43619e-16	Mesoderm	Serpinf1
8.70636e-20	2.4525	0.321	0.07	1.20461e-15	Mesoderm	Klf5
9.77822e-20	1.80555	0.465	0.147	1.35291e-15	Mesoderm	Ifi35
1.12852e-19	1.47913	0.572	0.281	1.56142e-15	Mesoderm	Elovl1
1.42649e-19	1.7275	0.503	0.195	1.9737e-15	Mesoderm	Pvr
1.53077e-19	1.38842	0.736	0.466	2.11797e-15	Mesoderm	Peg3
2.83928e-19	1.49518	0.535	0.256	3.92842e-15	Mesoderm	Pef1
3.34697e-19	1.91308	0.409	0.146	4.63087e-15	Mesoderm	Dynlt1f
4.08977e-19	1.30895	0.604	0.335	5.6586e-15	Mesoderm	Trappc1
4.63988e-19	1.31521	0.654	0.385	6.41973e-15	Mesoderm	Sgce
6.51638e-19	-5.01666	0.006	0.262	9.01606e-15	Mesoderm	Lgr5
6.52263e-19	2.36193	0.321	0.068	9.02472e-15	Mesoderm	Pon3
9.6318e-19	1.62455	0.535	0.263	1.33266e-14	Mesoderm	Tuba1c
1.58551e-18	-2.97894	0.101	0.411	2.19371e-14	Mesoderm	Cd200
1.85552e-18	2.07491	0.396	0.124	2.5673e-14	Mesoderm	Ehd3
4.63498e-18	1.4482	0.56	0.229	6.41296e-14	Mesoderm	Pea15a
4.80035e-18	1.05917	0.767	0.485	6.64176e-14	Mesoderm	Pdcd10
1.08934e-17	-3.6545	0.025	0.294	1.50722e-13	Mesoderm	Lsp1
1.87252e-17	-1.28667	0.497	0.765	2.59082e-13	Mesoderm	Tmem45a
2.48129e-17	-2.60526	0.082	0.383	3.43311e-13	Mesoderm	Ext1
4.70059e-17	-1.39007	0.44	0.698	6.50374e-13	Mesoderm	Eif3h
5.88397e-17	1.78037	0.377	0.107	8.14107e-13	Mesoderm	Smoc1
6.7873e-17	1.25232	0.591	0.325	9.39091e-13	Mesoderm	Tor1aip2
1.1905e-16	-2.83376	0.025	0.279	1.64717e-12	Mesoderm	Mfap2
1.56441e-16	1.86999	0.384	0.127	2.16451e-12	Mesoderm	Vps26a
2.44479e-16	-3.52934	0.044	0.314	3.38261e-12	Mesoderm	Rgs2
4.08863e-16	-3.26996	0.044	0.313	5.65702e-12	Mesoderm	Fam180a
7.56427e-16	-1.40793	0.321	0.624	1.04659e-11	Mesoderm	Fkbp9
8.80893e-16	-2.04673	0.151	0.454	1.2188e-11	Mesoderm	Ccdc12
1.15069e-15	1.49774	0.491	0.204	1.59209e-11	Mesoderm	Fkbp5
1.1826e-15	-2.99982	0.057	0.325	1.63625e-11	Mesoderm	Col4a1
4.00093e-15	-2.41482	0.132	0.431	5.53568e-11	Mesoderm	Inhba
4.07951e-15	-2.79778	0.038	0.29	5.64441e-11	Mesoderm	Dab2
4.87033e-15	1.61466	0.44	0.164	6.73859e-11	Mesoderm	Colgalt2
7.36987e-15	1.52996	0.447	0.19	1.0197e-10	Mesoderm	Dcps
9.06549e-15	-1.77358	0.164	0.465	1.2543e-10	Mesoderm	Med13l
9.63221e-15	-2.48177	0.082	0.352	1.33271e-10	Mesoderm	Sdc1
1.04148e-14	1.11628	0.616	0.36	1.441e-10	Mesoderm	Cnih4
1.2911e-14	-1.78052	0.164	0.462	1.78637e-10	Mesoderm	Fkbp10
1.29481e-14	-1.62102	0.258	0.548	1.7915e-10	Mesoderm	Col5a1
1.6462e-14	0.957994	0.761	0.504	2.27769e-10	Mesoderm	Mrpl51
2.40349e-14	-1.39313	0.277	0.572	3.32547e-10	Mesoderm	Pdia3
2.92836e-14	-2.59864	0.094	0.364	4.05168e-10	Mesoderm	Gng11
3.93856e-14	-1.21221	0.314	0.623	5.44939e-10	Mesoderm	Egr1
4.15281e-14	-2.21923	0.126	0.403	5.74583e-10	Mesoderm	Nr4a1
6.20907e-14	1.15725	0.591	0.333	8.59087e-10	Mesoderm	Snx6
7.48005e-14	-1.7434	0.145	0.435	1.03494e-09	Mesoderm	Fxyd5
1.09897e-13	-1.71379	0.314	0.597	1.52054e-09	Mesoderm	Sdc2
1.6252e-13	1.48662	0.44	0.182	2.24862e-09	Mesoderm	Tns1
1.62895e-13	-1.90244	0.195	0.461	2.25381e-09	Mesoderm	Top1
1.88482e-13	1.32332	0.547	0.267	2.60784e-09	Mesoderm	Rbp1
2.19826e-13	-1.78315	0.17	0.445	3.04151e-09	Mesoderm	Ppic
2.91731e-13	-2.01314	0.138	0.402	4.0364e-09	Mesoderm	Pdgfrl
3.13638e-13	0.987461	0.673	0.406	4.33949e-09	Mesoderm	Eif2s1
4.94815e-13	1.05667	0.629	0.337	6.84626e-09	Mesoderm	Litaf
1.01785e-12	-2.02175	0.132	0.387	1.4083e-08	Mesoderm	Zfand5
1.87944e-12	-1.45439	0.258	0.529	2.60039e-08	Mesoderm	Plod1
1.94994e-12	1.37683	0.44	0.19	2.69794e-08	Mesoderm	Myadm
2.1685e-12	-1.71766	0.164	0.428	3.00034e-08	Mesoderm	Rcn3
2.93329e-12	-1.17922	0.352	0.629	4.0585e-08	Mesoderm	Srsf7
5.52262e-12	1.13202	0.497	0.227	7.6411e-08	Mesoderm	Vamp5
8.71856e-12	-1.82695	0.138	0.39	1.2063e-07	Mesoderm	Itm2c
1.06322e-11	-1.71189	0.214	0.466	1.47107e-07	Mesoderm	Tsc22d1
1.87304e-11	-1.70731	0.132	0.386	2.59154e-07	Mesoderm	Pam
2.73095e-11	-1.31394	0.277	0.537	3.77855e-07	Mesoderm	Pcolce
1.75136e-10	-1.10831	0.321	0.577	2.42318e-06	Mesoderm	Picalm
1.81026e-10	0.869672	0.66	0.41	2.50468e-06	Mesoderm	Zwint
9.80687e-219	3.41066	0.904	0.64	1.35688e-214	Offtarget	Prdx6
2.67884e-211	5.92441	0.898	0.091	3.70644e-207	Offtarget	Gpm6b
6.61194e-202	4.48827	0.898	0.254	9.14828e-198	Offtarget	Gstm1
3.53733e-165	3.95165	0.86	0.215	4.89425e-161	Offtarget	Pea15a
3.31538e-159	9.58091	0.726	0.009	4.58716e-155	Offtarget	Mt3
4.04417e-147	8.93506	0.688	0.007	5.59551e-143	Offtarget	Atp1b2
5.764e-135	6.76794	0.688	0.029	7.97508e-131	Offtarget	Atp1a2
1.37505e-125	9.91886	0.618	0.011	1.90252e-121	Offtarget	Gfap
5.25016e-124	5.59029	0.796	0.064	7.26412e-120	Offtarget	Fabp7
2.71428e-123	2.90671	0.917	0.501	3.75548e-119	Offtarget	Mt1
7.3631e-122	4.11262	0.745	0.11	1.01876e-117	Offtarget	Syt11
4.38461e-120	6.73705	0.624	0.01	6.06654e-116	Offtarget	Nrxn1
1.32706e-119	2.82814	0.854	0.495	1.83612e-115	Offtarget	Aldoc
1.54143e-118	6.02197	0.688	0.037	2.13273e-114	Offtarget	Plat
7.33662e-117	5.26097	0.713	0.052	1.01509e-112	Offtarget	Slc1a3
4.92523e-116	3.26994	0.701	0.201	6.81455e-112	Offtarget	Dhrs1
7.44691e-114	10.0638	0.529	0.002	1.03035e-109	Offtarget	Ncan
1.15227e-111	10.7131	0.51	0.002	1.59428e-107	Offtarget	Aqp4
1.2072e-111	3.95156	0.834	0.279	1.67028e-107	Offtarget	Sparcl1
1.05778e-104	7.64684	0.548	0.009	1.46354e-100	Offtarget	Agt
2.15521e-104	2.79996	0.873	0.391	2.98195e-100	Offtarget	Ndrg2
1.97842e-103	9.12516	0.49	0.002	2.73734e-99	Offtarget	Rtn1
9.94457e-102	9.49955	0.465	0.001	1.37593e-97	Offtarget	Mlc1
4.38934e-98	7.45	0.503	0.006	6.07309e-94	Offtarget	Aldh1a1
9.46737e-98	5.38049	0.618	0.048	1.3099e-93	Offtarget	Apoe
1.5908e-93	10.5894	0.42	0	2.20103e-89	Offtarget	Hepacam
2.26561e-89	7.37777	0.471	0.007	3.1347e-85	Offtarget	Chl1
3.09736e-86	9.67202	0.414	0.002	4.28551e-82	Offtarget	Pvalb
3.30072e-84	10.7101	0.369	0	4.56688e-80	Offtarget	Rfx4
9.15615e-84	7.63331	0.408	0.002	1.26684e-79	Offtarget	Ptprz1
3.01909e-81	6.11623	0.478	0.013	4.17722e-77	Offtarget	Fez1
1.4946e-77	8.07071	0.376	0.002	2.06793e-73	Offtarget	Rab6b
2.91645e-77	3.15557	0.605	0.139	4.0352e-73	Offtarget	Arl8a
8.33213e-77	7.56905	0.389	0.003	1.15283e-72	Offtarget	Mmd2
1.8046e-76	8.94013	0.357	0.001	2.49684e-72	Offtarget	Gpm6a
9.76969e-76	-3.42838	0.567	0.899	1.35173e-71	Offtarget	Col1a2
6.17237e-74	4.41891	0.548	0.047	8.5401e-70	Offtarget	Atp6v0e2
1.08012e-73	2.12248	0.924	0.442	1.49446e-69	Offtarget	Arl6ip1
1.2829e-73	2.68714	0.815	0.495	1.77502e-69	Offtarget	Cst3
3.64756e-73	5.97231	0.446	0.016	5.04676e-69	Offtarget	Ttyh1
7.47435e-73	8.49129	0.35	0.001	1.03415e-68	Offtarget	Nsg2
1.60226e-72	5.24942	0.497	0.027	2.21688e-68	Offtarget	Pcp4
1.22471e-71	4.16864	0.541	0.048	1.69451e-67	Offtarget	Celf2
1.64179e-71	3.10611	0.605	0.134	2.27158e-67	Offtarget	Ank2
5.9917e-71	8.13108	0.357	0.002	8.29011e-67	Offtarget	Slc1a2
1.84196e-70	5.74878	0.439	0.017	2.54854e-66	Offtarget	Nrcam
4.52947e-68	3.64996	0.535	0.1	6.26698e-64	Offtarget	Map1b
3.25724e-65	7.3178	0.344	0.004	4.50671e-61	Offtarget	Padi2
6.57415e-65	2.97521	0.726	0.126	9.096e-61	Offtarget	Mgst1
2.40407e-64	-3.6903	0.433	0.843	3.32628e-60	Offtarget	Col1a1
2.62095e-64	3.59426	0.586	0.093	3.62635e-60	Offtarget	Tspan7
4.08126e-63	9.49955	0.293	0	5.64683e-59	Offtarget	Ntsr2
5.12788e-62	-3.09045	0.51	0.921	7.09494e-58	Offtarget	Col11a1
7.83023e-62	6.68013	0.35	0.006	1.08339e-57	Offtarget	Timp4
1.86389e-60	3.22788	0.631	0.102	2.57888e-56	Offtarget	Cystm1
3.60362e-60	9.32447	0.28	0	4.98597e-56	Offtarget	Phyhipl
4.49345e-60	2.03805	0.866	0.576	6.21714e-56	Offtarget	Fth1
9.69018e-59	8.37027	0.28	0.001	1.34073e-54	Offtarget	Mapk10
1.33796e-58	4.74283	0.401	0.033	1.8512e-54	Offtarget	Ckb
3.14344e-58	4.97726	0.401	0.018	4.34926e-54	Offtarget	Npas3
8.86239e-58	2.17939	0.803	0.211	1.2262e-53	Offtarget	Serpina3n
4.35622e-57	5.60293	0.376	0.03	6.02727e-53	Offtarget	Gng3
8.72013e-56	8.98498	0.261	0	1.20652e-51	Offtarget	Pipox
2.10722e-55	6.32963	0.312	0.005	2.91555e-51	Offtarget	Adgrg1
2.54362e-55	4.11873	0.478	0.046	3.51935e-51	Offtarget	Ntrk2
3.68538e-54	3.66983	0.484	0.055	5.09909e-50	Offtarget	Cav2
4.15087e-54	1.78662	0.764	0.434	5.74315e-50	Offtarget	Qk
5.11892e-54	5.44491	0.363	0.032	7.08254e-50	Offtarget	Chst2
8.16865e-54	5.45516	0.338	0.009	1.13021e-49	Offtarget	Dtna
6.52453e-53	6.61128	0.287	0.003	9.02734e-49	Offtarget	Nr2f1
7.61074e-53	4.75968	0.376	0.021	1.05302e-48	Offtarget	Mfsd2a
1.75964e-52	-3.0842	0.376	0.866	2.43463e-48	Offtarget	Itm2a
2.48088e-52	7.01413	0.274	0.002	3.43255e-48	Offtarget	Sox2
1.12273e-51	4.01436	0.446	0.056	1.5534e-47	Offtarget	Tubb2b
1.64958e-51	3.08407	0.535	0.095	2.28236e-47	Offtarget	Morn2
1.85785e-51	3.73284	0.471	0.043	2.57052e-47	Offtarget	Spon1
2.49962e-51	6.4958	0.28	0.003	3.45847e-47	Offtarget	Slc14a1
3.27113e-51	2.51166	0.535	0.154	4.52593e-47	Offtarget	Abhd4
3.61541e-51	5.29365	0.338	0.016	5.00228e-47	Offtarget	Paqr8
2.89077e-50	7.02235	0.261	0.002	3.99967e-46	Offtarget	Astn1
3.14084e-50	4.92148	0.414	0.07	4.34566e-46	Offtarget	Mylk
5.70986e-50	6.37027	0.28	0.004	7.90016e-46	Offtarget	Ildr2
6.06427e-49	5.45516	0.312	0.009	8.39053e-45	Offtarget	Trim9
1.23655e-48	3.0113	0.503	0.132	1.71089e-44	Offtarget	Fas
3.94299e-48	4.70042	0.357	0.019	5.45552e-44	Offtarget	Ntn1
6.66581e-48	6.61128	0.261	0.003	9.22282e-44	Offtarget	Fam183b
1.43522e-47	2.73161	0.561	0.136	1.98577e-43	Offtarget	Snrpn
1.50392e-47	4.85837	0.35	0.023	2.08083e-43	Offtarget	Sfxn5
1.81917e-47	-2.41556	0.631	0.937	2.517e-43	Offtarget	Mgp
2.2583e-47	2.09914	0.592	0.231	3.12458e-43	Offtarget	Rtn3
3.58842e-47	2.73681	0.478	0.125	4.96494e-43	Offtarget	Lrig1
6.06165e-47	6.01073	0.287	0.006	8.38689e-43	Offtarget	Gpld1
9.07021e-47	2.28608	0.554	0.227	1.25495e-42	Offtarget	Rida
3.90011e-46	4.64679	0.344	0.02	5.3962e-42	Offtarget	Tmod2
8.9383e-46	-1.81045	0.599	0.937	1.2367e-41	Offtarget	Col6a1
8.99529e-46	5.39017	0.293	0.011	1.24459e-41	Offtarget	Pacrg
1.14934e-45	2.94778	0.459	0.118	1.59022e-41	Offtarget	Hspb8
2.13273e-45	1.74774	0.726	0.357	2.95085e-41	Offtarget	Rnf13
3.81068e-44	2.86438	0.541	0.11	5.27246e-40	Offtarget	Cd151
8.50944e-44	-1.94563	0.242	0.778	1.17737e-39	Offtarget	Tmem45a
1.11112e-43	-3.33031	0.197	0.715	1.53735e-39	Offtarget	Col3a1
1.5513e-43	5.45044	0.28	0.01	2.14638e-39	Offtarget	C4b
2.10554e-43	2.47686	0.605	0.157	2.91323e-39	Offtarget	Lgmn
4.72658e-43	2.73063	0.567	0.154	6.5397e-39	Offtarget	Nudt4
5.09336e-43	1.7419	0.707	0.342	7.04718e-39	Offtarget	Cbx5
2.74049e-42	2.08756	0.618	0.284	3.79174e-38	Offtarget	Cnn3
4.36353e-42	-2.85951	0.204	0.713	6.03738e-38	Offtarget	Col5a2
1.32175e-41	3.79049	0.382	0.038	1.82878e-37	Offtarget	Tom1l1
2.19841e-41	2.20754	0.535	0.217	3.04172e-37	Offtarget	Nr2c2ap
3.27967e-41	2.84501	0.465	0.109	4.53775e-37	Offtarget	Psat1
6.27199e-41	-3.84147	0.159	0.65	8.67792e-37	Offtarget	Aspn
8.73707e-41	3.93855	0.363	0.033	1.20886e-36	Offtarget	Slc4a4
1.20139e-40	2.47044	0.548	0.148	1.66224e-36	Offtarget	Basp1
2.27768e-40	-2.04007	0.459	0.843	3.1514e-36	Offtarget	Emp3
3.83712e-40	5.04834	0.274	0.01	5.30904e-36	Offtarget	E130114P18Rik
3.96271e-40	-3.32268	0.223	0.714	5.48281e-36	Offtarget	Mest
1.58264e-39	3.84189	0.369	0.033	2.18975e-35	Offtarget	Ednrb
1.6535e-39	-3.95626	0.185	0.675	2.28778e-35	Offtarget	Hapln1
1.84814e-39	4.96692	0.274	0.012	2.55709e-35	Offtarget	Prkag2
3.28815e-39	4.74878	0.28	0.011	4.54948e-35	Offtarget	Cntn1
5.33999e-39	1.73095	0.675	0.308	7.38842e-35	Offtarget	Rab6a
5.35687e-39	2.16102	0.758	0.364	7.41177e-35	Offtarget	Scrg1
6.32198e-39	-2.93054	0.159	0.668	8.74709e-35	Offtarget	Col6a3
6.3601e-39	3.96558	0.344	0.038	8.79984e-35	Offtarget	Zcchc18
1.07044e-38	5.06215	0.274	0.011	1.48106e-34	Offtarget	Lcat
1.3903e-38	1.61702	0.694	0.353	1.92362e-34	Offtarget	Commd6
3.31628e-38	-3.72028	0.121	0.61	4.5884e-34	Offtarget	Fbn2
8.26631e-38	3.31828	0.363	0.064	1.14373e-33	Offtarget	Nme5
4.76357e-37	-1.78576	0.35	0.813	6.59087e-33	Offtarget	Lox
1.31555e-36	4.18079	0.299	0.019	1.8202e-32	Offtarget	Fzd3
1.35014e-36	-2.25909	0.318	0.762	1.86805e-32	Offtarget	Col6a2
2.04087e-36	1.92341	0.637	0.286	2.82375e-32	Offtarget	Dpysl2
3.95206e-36	2.53569	0.478	0.182	5.46807e-32	Offtarget	Lxn
5.69554e-36	3.42837	0.363	0.035	7.88035e-32	Offtarget	Cdh2
7.1426e-36	3.25891	0.338	0.052	9.8825e-32	Offtarget	Rsph9
7.53921e-36	3.55764	0.318	0.04	1.04313e-31	Offtarget	Tnfrsf21
2.74448e-35	-1.83467	0.561	0.894	3.79727e-31	Offtarget	Nupr1
3.28134e-35	3.87182	0.306	0.026	4.54007e-31	Offtarget	Megf9
5.75877e-35	2.22844	0.471	0.147	7.96783e-31	Offtarget	Clip3
6.36157e-35	-5.44645	0.032	0.471	8.80186e-31	Offtarget	Crabp2
9.79114e-35	-3.75117	0.089	0.561	1.3547e-30	Offtarget	Anxa8
1.40265e-34	2.94303	0.389	0.077	1.94071e-30	Offtarget	Thbs3
1.60475e-34	1.86166	0.745	0.414	2.22033e-30	Offtarget	Id2
5.48084e-34	2.82391	0.408	0.081	7.58329e-30	Offtarget	Tsc22d4
2.0752e-33	-4.13395	0.573	0.851	2.87125e-29	Offtarget	Spp1
2.10184e-33	2.52743	0.465	0.105	2.90811e-29	Offtarget	4930402H24Rik
3.59241e-33	3.1575	0.357	0.071	4.97046e-29	Offtarget	Atp1b1
3.65968e-33	1.71956	0.745	0.406	5.06353e-29	Offtarget	Zwint
5.32379e-33	1.69968	0.732	0.366	7.36599e-29	Offtarget	Nfia
2.747e-32	1.62835	0.694	0.245	3.80075e-28	Offtarget	Cryab
4.41994e-32	3.97541	0.28	0.02	6.11543e-28	Offtarget	1500009L16Rik
4.88289e-32	3.02175	0.35	0.061	6.75597e-28	Offtarget	Ttyh3
5.29221e-32	-3.38701	0.236	0.656	7.3223e-28	Offtarget	Postn
2.32903e-31	2.70925	0.433	0.092	3.22245e-27	Offtarget	Sorbs1
2.82456e-31	-4.1944	0.057	0.482	3.90807e-27	Offtarget	Ctsk
3.34485e-31	2.06542	0.42	0.154	4.62793e-27	Offtarget	Enpp5
5.59148e-31	2.59665	0.446	0.111	7.73637e-27	Offtarget	Tubb2a
8.19491e-31	-3.71207	0.108	0.538	1.13385e-26	Offtarget	Ogn
9.42672e-31	1.66793	0.739	0.328	1.30428e-26	Offtarget	Serpine2
1.54417e-30	1.76036	0.567	0.26	2.13651e-26	Offtarget	Kif1b
3.3048e-30	1.70842	0.656	0.302	4.57252e-26	Offtarget	Gdi1
3.77521e-30	2.92222	0.369	0.061	5.22338e-26	Offtarget	Cxxc5
4.85039e-30	-2.72137	0.452	0.76	6.711e-26	Offtarget	Mfap4
7.27461e-30	1.52789	0.605	0.319	1.00652e-25	Offtarget	Sirt2
7.56307e-30	2.10499	0.586	0.249	1.04643e-25	Offtarget	Fos
1.12911e-29	-2.80289	0.121	0.563	1.56223e-25	Offtarget	Mmp2
1.9203e-29	2.17416	0.529	0.223	2.65693e-25	Offtarget	Glul
2.32345e-29	3.04012	0.338	0.051	3.21473e-25	Offtarget	Itpkb
1.68778e-28	-4.46452	0.045	0.44	2.33522e-24	Offtarget	Fxyd5
3.99673e-28	-2.82503	0.121	0.545	5.52987e-24	Offtarget	Pcolce
5.58018e-28	2.18472	0.433	0.127	7.72074e-24	Offtarget	Pbxip1
6.89405e-28	1.97047	0.49	0.169	9.5386e-24	Offtarget	Ift22
7.15709e-28	3.0077	0.344	0.06	9.90254e-24	Offtarget	Fgfr3
7.81259e-28	1.80892	0.548	0.226	1.08095e-23	Offtarget	Mpdu1
8.08559e-28	-1.82095	0.42	0.798	1.11872e-23	Offtarget	P4ha2
8.19175e-28	1.97305	0.427	0.16	1.13341e-23	Offtarget	1110032A03Rik
1.00048e-27	2.79731	0.459	0.134	1.38426e-23	Offtarget	Hspb1
1.75628e-27	3.06309	0.312	0.044	2.42999e-23	Offtarget	Nxt2
4.43122e-27	1.72274	0.618	0.277	6.13103e-23	Offtarget	Tmx2
4.84542e-27	2.96902	0.338	0.059	6.70413e-23	Offtarget	Alcam
8.52343e-27	2.97224	0.331	0.062	1.1793e-22	Offtarget	Rgs17
2.5226e-26	-2.70291	0.223	0.6	3.49027e-22	Offtarget	Thbs2
2.85434e-26	-1.5306	0.484	0.816	3.94926e-22	Offtarget	Ppib
3.32382e-26	-1.8974	0.318	0.709	4.59883e-22	Offtarget	Fkbp7
4.74978e-26	2.48845	0.389	0.089	6.5718e-22	Offtarget	Tmem47
5.25622e-26	1.6907	0.522	0.237	7.2725e-22	Offtarget	Sptssa
5.94554e-26	1.76071	0.465	0.201	8.22625e-22	Offtarget	Ptpra
1.09759e-25	1.79565	0.529	0.208	1.51863e-21	Offtarget	0610009B22Rik
1.10168e-25	1.40733	0.726	0.362	1.52428e-21	Offtarget	Ube2v2
1.4583e-25	-4.55477	0.057	0.427	2.0177e-21	Offtarget	Acan
2.06577e-25	-4.76656	0.127	0.486	2.8582e-21	Offtarget	Lum
4.32582e-25	-3.62345	0.07	0.45	5.98521e-21	Offtarget	Penk
5.05482e-25	1.11355	0.847	0.557	6.99385e-21	Offtarget	Sf3b6
1.32603e-24	-2.50403	0.108	0.507	1.83469e-20	Offtarget	Igfbp4
1.46167e-24	1.35267	0.662	0.387	2.02236e-20	Offtarget	Rsu1
2.4553e-24	1.60963	0.497	0.235	3.39715e-20	Offtarget	Tpp1
2.62153e-24	-3.85795	0.025	0.37	3.62715e-20	Offtarget	Pcsk5
2.74543e-24	2.21534	0.363	0.108	3.79858e-20	Offtarget	Erbin
3.49858e-24	-3.2693	0.102	0.481	4.84064e-20	Offtarget	Enpp2
3.76398e-24	-3.51903	0.038	0.394	5.20784e-20	Offtarget	Enpp1
4.12888e-24	-2.33965	0.159	0.552	5.71272e-20	Offtarget	Col5a1
1.61137e-23	2.14671	0.433	0.111	2.22949e-19	Offtarget	Trappc2
1.96777e-23	1.98918	0.484	0.157	2.7226e-19	Offtarget	Nfib
2.14027e-23	2.42935	0.344	0.087	2.96128e-19	Offtarget	Mtss2
3.36501e-23	-2.48007	0.14	0.524	4.65583e-19	Offtarget	Aopep
1.63185e-22	1.83616	0.49	0.221	2.25783e-18	Offtarget	Pbx1
2.04291e-22	2.34077	0.529	0.172	2.82656e-18	Offtarget	Stmn1
2.74099e-22	-1.50009	0.42	0.739	3.79243e-18	Offtarget	Hdlbp
3.22835e-22	1.78462	0.624	0.267	4.46674e-18	Offtarget	Cav1
3.60565e-22	2.30834	0.408	0.105	4.98877e-18	Offtarget	Smoc1
3.86823e-22	2.7273	0.312	0.058	5.35208e-18	Offtarget	Mrps6
5.10076e-22	-5.11354	0.006	0.298	7.05742e-18	Offtarget	Ptges
8.0287e-22	-3.26684	0.057	0.399	1.11085e-17	Offtarget	Srpx2
1.50778e-21	-1.57531	0.318	0.698	2.08616e-17	Offtarget	Tpm1
1.63757e-21	-2.36153	0.248	0.605	2.26575e-17	Offtarget	Fibin
4.00789e-21	1.82226	0.58	0.233	5.54532e-17	Offtarget	Dclk1
4.71929e-21	1.39689	0.688	0.359	6.5296e-17	Offtarget	Ncam1
5.7869e-21	1.23097	0.669	0.397	8.00676e-17	Offtarget	Fam32a
6.69622e-21	-3.30569	0.032	0.348	9.26489e-17	Offtarget	Nrk
6.95341e-21	2.78074	0.376	0.1	9.62074e-17	Offtarget	Gap43
1.81818e-20	1.8986	0.427	0.165	2.51564e-16	Offtarget	Nfasc
1.98376e-20	2.0245	0.42	0.125	2.74473e-16	Offtarget	Pfn2
2.67893e-20	-3.34092	0.032	0.341	3.70656e-16	Offtarget	Lgr6
2.71853e-20	1.52603	0.586	0.265	3.76136e-16	Offtarget	Ssbp2
3.05246e-20	1.62593	0.535	0.197	4.22338e-16	Offtarget	Cby1
4.52972e-20	-2.42095	0.217	0.556	6.26732e-16	Offtarget	Plagl1
4.6762e-20	1.2019	0.669	0.405	6.46999e-16	Offtarget	Zranb2
6.2238e-20	2.50237	0.325	0.066	8.61125e-16	Offtarget	Gsta4
6.9205e-20	1.96099	0.471	0.157	9.57521e-16	Offtarget	Selenbp1
7.96672e-20	-2.35579	0.102	0.448	1.10228e-15	Offtarget	Ppic
1.13427e-19	-3.11556	0.064	0.386	1.56937e-15	Offtarget	Col12a1
1.44817e-19	-1.61778	0.331	0.671	2.00369e-15	Offtarget	Btg1
3.37939e-19	-3.17662	0.07	0.384	4.67573e-15	Offtarget	Itgbl1
3.51909e-19	-1.91575	0.452	0.754	4.86901e-15	Offtarget	Timp1
3.57853e-19	-2.98931	0.07	0.386	4.95125e-15	Offtarget	Ccn4
8.93809e-19	-2.62651	0.185	0.505	1.23667e-14	Offtarget	Olfml3
1.06208e-18	-2.93097	0.057	0.369	1.46949e-14	Offtarget	Col8a2
1.13424e-18	2.01977	0.439	0.146	1.56933e-14	Offtarget	Ecrg4
1.18205e-18	-3.42706	0.108	0.432	1.63548e-14	Offtarget	Inhba
1.28091e-18	-1.66005	0.293	0.625	1.77227e-14	Offtarget	Fkbp9
1.45985e-18	1.10325	0.745	0.463	2.01984e-14	Offtarget	Dync1i2
1.60126e-18	1.25706	0.631	0.371	2.21551e-14	Offtarget	Tmed4
2.11604e-18	-1.78724	0.197	0.546	2.92775e-14	Offtarget	Iqgap1
2.22662e-18	-3.12667	0.064	0.364	3.08074e-14	Offtarget	Col27a1
2.35825e-18	1.8098	0.433	0.152	3.26288e-14	Offtarget	Appl2
2.47591e-18	-2.41728	0.21	0.54	3.42566e-14	Offtarget	Anxa1
2.54662e-18	-2.67297	0.089	0.407	3.5235e-14	Offtarget	Fndc1
5.14535e-18	-1.40122	0.395	0.7	7.11911e-14	Offtarget	Eif3h
6.0334e-18	1.68845	0.376	0.101	8.34782e-14	Offtarget	Igfbp2
1.20448e-17	1.89923	0.389	0.131	1.66652e-13	Offtarget	Ckap5
1.25893e-17	1.98263	0.395	0.122	1.74186e-13	Offtarget	Slc5a3
1.34916e-17	1.78798	0.42	0.141	1.8667e-13	Offtarget	Acox1
2.15682e-17	1.7157	0.452	0.182	2.98417e-13	Offtarget	Kif1a
3.21604e-17	1.03782	0.771	0.476	4.44972e-13	Offtarget	2610001J05Rik
3.29937e-17	-2.24578	0.115	0.431	4.56501e-13	Offtarget	Rcn3
5.42053e-17	1.48085	0.529	0.246	7.49985e-13	Offtarget	Acsl3
1.19347e-16	-1.60021	0.255	0.575	1.65129e-12	Offtarget	Fndc3b
1.48241e-16	-1.21887	0.471	0.744	2.05107e-12	Offtarget	Rrbp1
1.75469e-16	-0.926854	0.599	0.855	2.42779e-12	Offtarget	Cox4i2
2.20688e-16	-2.59634	0.07	0.36	3.05344e-12	Offtarget	Nucb2
3.74594e-16	-3.27255	0.032	0.292	5.18289e-12	Offtarget	Pdgfrb
4.87551e-16	1.12106	0.682	0.371	6.74576e-12	Offtarget	Scoc
7.77375e-16	-2.85614	0.057	0.334	1.07558e-11	Offtarget	Tgfbi
8.40978e-16	-1.89026	0.185	0.498	1.16358e-11	Offtarget	Tpm2
1.17561e-15	1.38651	0.535	0.243	1.62657e-11	Offtarget	Acadm
1.99638e-15	1.46515	0.516	0.256	2.76219e-11	Offtarget	Sulf2
2.75035e-15	-3.93351	0.115	0.389	3.80539e-11	Offtarget	Fabp4
3.0137e-15	1.64182	0.439	0.164	4.16976e-11	Offtarget	Ephx1
3.24323e-15	1.51497	0.459	0.178	4.48733e-11	Offtarget	Pigp
3.56618e-15	-3.36698	0.038	0.29	4.93417e-11	Offtarget	Dab2
4.41634e-15	1.01254	0.694	0.431	6.11044e-11	Offtarget	Arl3
4.62647e-15	1.616	0.42	0.146	6.40119e-11	Offtarget	Dynlt1f
1.30429e-14	1.44041	0.478	0.214	1.80462e-10	Offtarget	Idh3a
1.4892e-14	-3.14901	0.089	0.351	2.06046e-10	Offtarget	Ptgs2
6.00295e-14	-1.93627	0.185	0.452	8.30569e-10	Offtarget	Ccdc12
7.41796e-14	1.17974	0.573	0.302	1.02635e-09	Offtarget	Cetn2
7.72105e-14	1.15211	0.592	0.295	1.06828e-09	Offtarget	B230118H07Rik
8.48886e-14	0.98624	0.707	0.412	1.17452e-09	Offtarget	Marcks
1.53679e-13	-1.27254	0.446	0.697	2.1263e-09	Offtarget	Fstl1
1.5442e-13	1.01178	0.682	0.407	2.13656e-09	Offtarget	Ppp2r1a
1.60018e-13	0.894537	0.771	0.508	2.21401e-09	Offtarget	Eif4e
1.83921e-13	-1.24129	0.382	0.657	2.54474e-09	Offtarget	Trps1
2.10252e-13	1.47048	0.439	0.183	2.90904e-09	Offtarget	Selenot
2.11379e-13	-1.23657	0.248	0.544	2.92464e-09	Offtarget	Col8a1
2.47402e-13	-2.27976	0.102	0.362	3.42305e-09	Offtarget	Cdh11
2.85078e-13	1.27397	0.516	0.235	3.94433e-09	Offtarget	Enah
3.41628e-13	1.26914	0.478	0.2	4.72677e-09	Offtarget	Gng2
8.08138e-13	-2.04389	0.134	0.398	1.11814e-08	Offtarget	Fbln5
1.15211e-12	-1.68993	0.166	0.442	1.59406e-08	Offtarget	Ltbp1
1.56179e-12	-1.86622	0.14	0.398	2.16089e-08	Offtarget	Tbrg1
1.91775e-12	-1.42793	0.229	0.508	2.6534e-08	Offtarget	Fam114a1
3.45669e-12	1.14429	0.548	0.293	4.78268e-08	Offtarget	Phpt1
7.79947e-12	-1.56904	0.127	0.389	1.07913e-07	Offtarget	Zfhx3
1.00576e-11	-1.58296	0.21	0.464	1.39157e-07	Offtarget	Foxp1
1.1982e-11	1.16112	0.529	0.276	1.65784e-07	Offtarget	Snap47
1.65454e-11	0.889353	0.726	0.468	2.28922e-07	Offtarget	Ccn1
2.24121e-11	-1.24045	0.325	0.577	3.10093e-07	Offtarget	Picalm
2.39369e-11	-1.71837	0.146	0.402	3.3119e-07	Offtarget	Uap1
2.8475e-11	-1.40312	0.134	0.389	3.9398e-07	Offtarget	Sec31a
5.02e-11	-1.3864	0.217	0.476	6.94567e-07	Offtarget	Lman1
6.67944e-11	-1.74716	0.229	0.48	9.24167e-07	Offtarget	Chad
2.66364e-10	-1.27713	0.248	0.503	3.68542e-06	Offtarget	Pmepa1
2.02435e-09	-1.05405	0.268	0.52	2.80089e-05	Offtarget	Rbms1

## Sheet: 2WT_I
p_val	avg_log2FC	pct.1	pct.2	p_val_adj	cluster	gene
0	3.59169	0.934	0.427	0	Connective_Tissue	Postn
0	3.90578	0.868	0.371	0	Connective_Tissue	Col1a1
5.95108e-300	3.71584	0.838	0.291	8.0286e-296	Connective_Tissue	Col3a1
6.05059e-241	4.42111	0.658	0.102	8.16285e-237	Connective_Tissue	Fbn2
2.94875e-232	2.26504	0.887	0.437	3.97816e-228	Connective_Tissue	Fstl1
4.58307e-230	2.69707	0.819	0.327	6.18302e-226	Connective_Tissue	Thbs2
3.57116e-213	-1.81035	0.703	0.958	4.81785e-209	Connective_Tissue	Acan
8.60424e-203	3.14216	0.872	0.487	1.1608e-198	Connective_Tissue	Fabp4
4.02777e-202	-3.04334	0.226	0.728	5.43386e-198	Connective_Tissue	Cd24a
2.53768e-194	2.66782	0.833	0.387	3.42359e-190	Connective_Tissue	Mfap4
7.44251e-192	3.15146	0.649	0.141	1.00407e-187	Connective_Tissue	Col12a1
3.15529e-179	3.63737	0.621	0.144	4.2568e-175	Connective_Tissue	Penk
3.88466e-177	1.51478	0.954	0.703	5.24079e-173	Connective_Tissue	Col5a2
9.66202e-171	3.87197	0.494	0.054	1.3035e-166	Connective_Tissue	Itgbl1
1.62617e-164	5.12114	0.452	0.043	2.19387e-160	Connective_Tissue	Aspn
2.16589e-163	5.28033	0.433	0.033	2.922e-159	Connective_Tissue	Abi3bp
4.46303e-154	-2.21749	0.481	0.864	6.02108e-150	Connective_Tissue	Tgm2
1.18776e-148	3.76027	0.456	0.054	1.60241e-144	Connective_Tissue	Fndc1
1.0628e-146	3.39222	0.505	0.086	1.43383e-142	Connective_Tissue	Fbln5
6.0447e-138	-3.85223	0.061	0.449	8.1549e-134	Connective_Tissue	Cystm1
3.11321e-136	-4.32309	0.325	0.71	4.20003e-132	Connective_Tissue	Serpina3n
2.46535e-135	-1.1782	0.611	0.932	3.326e-131	Connective_Tissue	Papss2
4.70515e-135	4.06239	0.444	0.068	6.34772e-131	Connective_Tissue	Olfml3
3.80209e-128	1.9609	0.688	0.264	5.1294e-124	Connective_Tissue	Mmp2
1.12086e-125	2.00234	0.815	0.509	1.51215e-121	Connective_Tissue	Thbs1
1.70637e-121	-2.1886	0.312	0.663	2.30207e-117	Connective_Tissue	Isg20
1.70848e-121	3.09268	0.487	0.108	2.30491e-117	Connective_Tissue	Ogn
4.12708e-121	2.09087	0.697	0.283	5.56784e-117	Connective_Tissue	Tm4sf1
4.38771e-119	-1.25724	0.486	0.865	5.91946e-115	Connective_Tissue	Col11a2
3.39048e-118	2.02181	0.689	0.369	4.57409e-114	Connective_Tissue	Timp2
2.39046e-114	2.20057	0.517	0.126	3.22497e-110	Connective_Tissue	Ifitm3
6.58471e-114	-1.52245	0.431	0.813	8.88343e-110	Connective_Tissue	Comp
2.8363e-113	3.0481	0.587	0.23	3.82645e-109	Connective_Tissue	Lum
2.53009e-112	3.55686	0.471	0.114	3.41335e-108	Connective_Tissue	Igfbp5
1.47354e-110	4.00117	0.356	0.039	1.98795e-106	Connective_Tissue	Igfbp4
4.69982e-108	1.73412	0.752	0.432	6.34052e-104	Connective_Tissue	Cald1
1.59188e-107	2.6745	0.463	0.104	2.1476e-103	Connective_Tissue	Gxylt2
3.39934e-106	1.9713	0.655	0.295	4.58605e-102	Connective_Tissue	Pcolce
6.77429e-105	-2.80601	0.105	0.46	9.13919e-101	Connective_Tissue	Cp
9.10611e-103	3.09558	0.391	0.064	1.22851e-98	Connective_Tissue	Tnc
1.74108e-100	3.52976	0.333	0.037	2.34889e-96	Connective_Tissue	F2r
2.20551e-99	2.92441	0.502	0.158	2.97545e-95	Connective_Tissue	Col8a1
5.33745e-99	2.62084	0.461	0.121	7.20075e-95	Connective_Tissue	Mfap2
1.34996e-98	-1.1118	0.49	0.839	1.82123e-94	Connective_Tissue	Lgals3
1.47752e-97	2.28798	0.53	0.175	1.99332e-93	Connective_Tissue	Csrp2
9.68509e-97	2.60754	0.431	0.098	1.30662e-92	Connective_Tissue	Marcks
1.17861e-96	3.63244	0.318	0.035	1.59007e-92	Connective_Tissue	Cdh11
1.31685e-96	3.9971	0.311	0.031	1.77657e-92	Connective_Tissue	Ly6e
1.66848e-95	-1.48614	0.406	0.74	2.25095e-91	Connective_Tissue	Arf2
3.50005e-91	2.06266	0.51	0.166	4.72191e-87	Connective_Tissue	Fbn1
4.9889e-89	-4.15298	0.02	0.275	6.73053e-85	Connective_Tissue	Snorc
2.94362e-88	3.43209	0.304	0.037	3.97123e-84	Connective_Tissue	Mdk
1.69995e-87	2.69097	0.392	0.086	2.2934e-83	Connective_Tissue	Col8a2
3.35217e-86	-1.69242	0.262	0.612	4.52241e-82	Connective_Tissue	Colgalt2
7.74907e-85	3.82945	0.292	0.034	1.04543e-80	Connective_Tissue	Vcam1
1.46603e-84	-3.29146	0.116	0.415	1.97783e-80	Connective_Tissue	Krt16
3.12954e-84	-1.31147	0.43	0.752	4.22206e-80	Connective_Tissue	S100b
4.23627e-84	4.17145	0.391	0.107	5.71515e-80	Connective_Tissue	Eln
1.26587e-83	3.499	0.306	0.043	1.70778e-79	Connective_Tissue	Gas6
7.92601e-83	2.25648	0.47	0.151	1.0693e-78	Connective_Tissue	Pdpn
3.2019e-82	-3.22814	0.059	0.336	4.31969e-78	Connective_Tissue	Folr2
3.43279e-81	1.54063	0.737	0.441	4.63118e-77	Connective_Tissue	Sdc2
5.55387e-80	2.26361	0.429	0.122	7.49273e-76	Connective_Tissue	Aebp1
1.61769e-79	-1.8107	0.315	0.63	2.18243e-75	Connective_Tissue	Fhl1
3.79358e-78	2.43595	0.372	0.085	5.11792e-74	Connective_Tissue	P4ha3
1.49116e-75	-1.70002	0.149	0.474	2.01172e-71	Connective_Tissue	Pcsk6
4.1293e-75	-1.16252	0.557	0.807	5.57083e-71	Connective_Tissue	Adk
5.76969e-75	-1.24884	0.448	0.747	7.78389e-71	Connective_Tissue	Msmo1
6.08137e-75	-1.59889	0.185	0.518	8.20438e-71	Connective_Tissue	F13a1
6.37619e-75	1.67135	0.564	0.272	8.60212e-71	Connective_Tissue	Wls
1.02026e-74	-1.67023	0.448	0.71	1.37643e-70	Connective_Tissue	Gpx3
7.59451e-74	1.40093	0.67	0.365	1.02458e-69	Connective_Tissue	Nrk
2.07779e-73	-1.85019	0.133	0.444	2.80315e-69	Connective_Tissue	Eps8l2
2.33862e-73	2.18718	0.382	0.096	3.15503e-69	Connective_Tissue	Plxdc2
7.66672e-73	-1.12432	0.551	0.827	1.03432e-68	Connective_Tissue	Col9a1
2.09655e-72	1.5229	0.593	0.283	2.82845e-68	Connective_Tissue	Efna5
1.69918e-71	2.02771	0.52	0.24	2.29236e-67	Connective_Tissue	Icam1
1.08288e-69	1.53553	0.577	0.278	1.46091e-65	Connective_Tissue	Foxp1
8.82648e-69	2.26619	0.38	0.104	1.19078e-64	Connective_Tissue	Vcan
2.69701e-67	1.61275	0.532	0.23	3.63853e-63	Connective_Tissue	Dab2
1.41644e-66	1.48829	0.589	0.278	1.91092e-62	Connective_Tissue	Ptgs2
9.19776e-65	-2.01318	0.181	0.48	1.24087e-60	Connective_Tissue	Ucma
3.81812e-63	1.4789	0.539	0.251	5.15102e-59	Connective_Tissue	Sh3bgrl
1.79418e-62	2.03731	0.391	0.125	2.42053e-58	Connective_Tissue	Chrdl1
1.03822e-61	-1.11687	0.252	0.565	1.40066e-57	Connective_Tissue	Meltf
5.27038e-61	1.39693	0.572	0.304	7.11027e-57	Connective_Tissue	Mtch1
2.10849e-60	1.43058	0.574	0.288	2.84457e-56	Connective_Tissue	Pdgfrl
5.37018e-59	1.71141	0.441	0.172	7.24491e-55	Connective_Tissue	Mmp14
5.44466e-57	1.6267	0.456	0.182	7.34539e-53	Connective_Tissue	Ltbp1
1.72969e-56	1.66271	0.424	0.159	2.33352e-52	Connective_Tissue	Cyth3
6.02384e-53	1.35634	0.519	0.257	8.12676e-49	Connective_Tissue	Fat1
2.36944e-52	-1.18567	0.326	0.601	3.19661e-48	Connective_Tissue	Stc2
3.85856e-52	-1.59724	0.189	0.444	5.20558e-48	Connective_Tissue	Ino80c
5.88659e-52	-1.27273	0.342	0.593	7.9416e-48	Connective_Tissue	Rhob
6.08448e-52	-1.36821	0.277	0.551	8.20858e-48	Connective_Tissue	Dlk1
7.16981e-50	-1.08044	0.391	0.651	9.67279e-46	Connective_Tissue	Susd5
1.29509e-48	1.11275	0.561	0.287	1.74721e-44	Connective_Tissue	Sod3
6.17237e-48	-1.08409	0.2	0.463	8.32715e-44	Connective_Tissue	Medag
6.19775e-47	-1.25907	0.264	0.522	8.36139e-43	Connective_Tissue	Dhx32
8.32845e-47	1.29793	0.537	0.286	1.12359e-42	Connective_Tissue	Fkbp11
1.11162e-46	-0.390441	0.433	0.182	1.49968e-42	Connective_Tissue	Lcn2
4.22861e-45	1.204	0.499	0.249	5.70482e-41	Connective_Tissue	C1qtnf6
1.31772e-44	-1.07206	0.325	0.578	1.77774e-40	Connective_Tissue	Asns
2.46508e-42	1.10592	0.49	0.238	3.32565e-38	Connective_Tissue	Lsp1
3.41827e-42	-1.02703	0.327	0.579	4.61159e-38	Connective_Tissue	Kcna6
2.60344e-39	-0.885352	0.357	0.608	3.51231e-35	Connective_Tissue	Fry
7.55809e-261	-4.02334	0.34	0.797	1.01966e-256	Chondrogenic	Col1a1
1.37226e-192	-3.07023	0.492	0.789	1.85131e-188	Chondrogenic	Postn
1.75767e-172	-3.1918	0.329	0.706	2.37127e-168	Chondrogenic	Col3a1
1.35504e-158	-4.3584	0.058	0.494	1.82809e-154	Chondrogenic	Ifitm3
8.98989e-148	-3.88595	0.119	0.54	1.21283e-143	Chondrogenic	Fbn2
1.59799e-138	1.50192	0.874	0.457	2.15585e-134	Chondrogenic	Comp
5.00548e-130	-1.91149	0.461	0.783	6.75289e-126	Chondrogenic	Fstl1
3.27873e-121	-2.17136	0.379	0.685	4.42333e-117	Chondrogenic	Thbs2
1.1325e-120	-3.56387	0.05	0.413	1.52786e-116	Chondrogenic	Itgbl1
1.2443e-119	-1.97146	0.368	0.739	1.67868e-115	Chondrogenic	Cald1
7.61495e-116	-4.59007	0.048	0.387	1.02733e-111	Chondrogenic	Olfml3
5.81794e-115	1.19704	0.892	0.538	7.84898e-111	Chondrogenic	Col11a2
9.3661e-113	-2.152	0.314	0.67	1.26358e-108	Chondrogenic	Timp2
1.50461e-112	-4.90904	0.035	0.356	2.02986e-108	Chondrogenic	Abi3bp
2.16899e-110	-2.65949	0.164	0.535	2.92618e-106	Chondrogenic	Col12a1
1.06482e-107	-4.58237	0.049	0.369	1.43655e-103	Chondrogenic	Aspn
1.34373e-107	1.57331	0.754	0.35	1.81282e-103	Chondrogenic	Cnmd
2.10273e-101	-3.09993	0.17	0.511	2.83679e-97	Chondrogenic	Penk
1.91757e-98	0.836389	0.944	0.662	2.587e-94	Chondrogenic	Papss2
3.25184e-98	2.21591	0.555	0.18	4.38706e-94	Chondrogenic	Ucma
1.61e-97	1.8081	0.639	0.263	2.17205e-93	Chondrogenic	Dlk1
2.37453e-95	-1.81215	0.397	0.711	3.20347e-91	Chondrogenic	Vim
5.907e-94	-3.25011	0.063	0.373	7.96913e-90	Chondrogenic	Fndc1
5.9589e-94	-2.14149	0.441	0.707	8.03915e-90	Chondrogenic	Mfap4
1.24731e-91	1.88419	0.53	0.168	1.68275e-87	Chondrogenic	Pcsk6
4.23409e-91	-3.14556	0.057	0.362	5.71221e-87	Chondrogenic	Smoc1
1.12961e-87	-2.86207	0.1	0.415	1.52396e-83	Chondrogenic	Fbln5
3.10084e-84	-2.92434	0.082	0.38	4.18334e-80	Chondrogenic	Marcks
6.3945e-84	1.23166	0.853	0.583	8.62682e-80	Chondrogenic	Col9a1
1.22363e-82	2.97087	0.414	0.145	1.6508e-78	Chondrogenic	Fxyd2
3.80841e-78	-3.28173	0.113	0.403	5.13793e-74	Chondrogenic	Igfbp5
3.0306e-77	-3.76797	0.127	0.428	4.08859e-73	Chondrogenic	Lcn2
3.647e-75	-1.77979	0.285	0.595	4.92016e-71	Chondrogenic	Pcolce
1.15488e-74	-1.58722	0.316	0.63	1.55805e-70	Chondrogenic	Tagln2
2.11774e-74	-2.70405	0.062	0.335	2.85704e-70	Chondrogenic	P4ha3
2.87531e-71	-1.9214	0.303	0.604	3.87908e-67	Chondrogenic	Tm4sf1
4.2482e-71	-2.5592	0.122	0.405	5.73125e-67	Chondrogenic	Ogn
1.22407e-64	-2.21278	0.141	0.417	1.65139e-60	Chondrogenic	Pdpn
1.27169e-64	-2.19023	0.108	0.382	1.71564e-60	Chondrogenic	Aebp1
3.14332e-64	-2.24162	0.115	0.386	4.24065e-60	Chondrogenic	Gxylt2
4.96125e-61	-1.58533	0.22	0.508	6.69322e-57	Chondrogenic	Sh3bgrl
8.46944e-61	0.746823	0.677	0.36	1.14261e-56	Chondrogenic	Cd24a
3.62059e-59	-1.45379	0.302	0.579	4.88454e-55	Chondrogenic	Mmp2
1.73159e-58	-1.34588	0.334	0.6	2.33608e-54	Chondrogenic	Abracl
2.95377e-58	0.980777	0.771	0.502	3.98493e-54	Chondrogenic	Col9a2
1.27399e-57	1.21823	0.635	0.353	1.71874e-53	Chondrogenic	Stc2
1.73475e-55	0.676631	0.833	0.56	2.34035e-51	Chondrogenic	Lgals3
9.62247e-54	-1.90134	0.196	0.447	1.29817e-49	Chondrogenic	Csrp2
1.05373e-53	-1.51013	0.262	0.516	1.42158e-49	Chondrogenic	Wls
8.05964e-52	-1.67028	0.174	0.428	1.08733e-47	Chondrogenic	Mxra8
1.79171e-48	1.69358	0.439	0.188	2.4172e-44	Chondrogenic	Fgf21
5.37535e-44	1.01071	0.608	0.353	7.25188e-40	Chondrogenic	Kcna6
4.83893e-43	0.547036	0.72	0.457	6.52819e-39	Chondrogenic	Lgr6
2.70358e-42	0.917648	0.57	0.308	3.64741e-38	Chondrogenic	Meltf
1.04138e-41	1.06247	0.484	0.233	1.40492e-37	Chondrogenic	Medag
0	5.11439	0.996	0.486	0	Mesoderm	Serpina3n
3.69785e-253	3.02188	0.996	0.657	4.98877e-249	Mesoderm	Tgm2
1.62736e-167	9.36513	0.594	0.003	2.19547e-163	Mesoderm	Serpina3m
2.99319e-152	2.9226	0.876	0.275	4.03811e-148	Mesoderm	Cpe
7.16956e-128	3.90008	0.785	0.17	9.67245e-124	Mesoderm	Sbsn
1.31463e-125	7.52643	0.486	0.005	1.77356e-121	Mesoderm	T
5.25207e-124	3.52879	0.781	0.206	7.08556e-120	Mesoderm	Ptgs1
2.78746e-123	4.99091	0.606	0.035	3.76057e-119	Mesoderm	Hpgd
1.01096e-118	5.6119	0.665	0.131	1.36389e-114	Mesoderm	Col10a1
1.10826e-115	4.41929	0.614	0.043	1.49516e-111	Mesoderm	Mlph
9.19248e-114	6.60982	0.47	0.008	1.24016e-109	Mesoderm	Krt8
2.98724e-111	9.2121	0.418	0.002	4.03009e-107	Mesoderm	Art3
7.59018e-111	-3.20793	0.255	0.876	1.02399e-106	Mesoderm	Col5a2
1.84509e-108	3.39844	0.705	0.136	2.48921e-104	Mesoderm	Tshz2
1.27223e-107	2.70471	0.845	0.415	1.71636e-103	Mesoderm	Ccdc80
3.25792e-107	4.31326	0.59	0.055	4.39527e-103	Mesoderm	Ablim1
8.10639e-107	2.34903	0.912	0.556	1.09363e-102	Mesoderm	Gpx3
2.00302e-105	2.65182	0.733	0.272	2.70227e-101	Mesoderm	Smim1
1.5543e-104	2.68944	0.845	0.241	2.09691e-100	Mesoderm	Cp
1.63953e-103	2.19422	0.96	0.45	2.21188e-99	Mesoderm	Cd24a
1.99925e-102	3.20754	0.721	0.189	2.69719e-98	Mesoderm	Hspb1
1.33903e-97	-2.5784	0.454	0.921	1.80649e-93	Mesoderm	Mia
1.43022e-96	-3.52322	0.275	0.853	1.92951e-92	Mesoderm	Mest
8.15494e-96	2.03789	0.916	0.46	1.10018e-91	Mesoderm	Isg20
1.1835e-94	-3.37993	0.438	0.901	1.59666e-90	Mesoderm	Col1a2
6.57729e-94	5.50879	0.454	0.027	8.87342e-90	Mesoderm	Pde1a
5.42765e-93	4.96351	0.482	0.034	7.32244e-89	Mesoderm	Gpc3
1.56314e-90	2.67478	0.765	0.217	2.10883e-86	Mesoderm	Cd109
4.34354e-88	4.93651	0.51	0.057	5.85987e-84	Mesoderm	Fxyd3
5.35252e-88	5.61316	0.422	0.016	7.22108e-84	Mesoderm	Lrrn3
1.43911e-86	3.47776	0.526	0.042	1.9415e-82	Mesoderm	Fabp7
4.79851e-85	3.7873	0.538	0.059	6.47367e-81	Mesoderm	Perp
7.57285e-85	2.32571	0.809	0.216	1.02165e-80	Mesoderm	Cystm1
2.052e-84	4.05299	0.498	0.039	2.76836e-80	Mesoderm	Plekhb1
2.38626e-84	-5.10901	0.12	0.715	3.2193e-80	Mesoderm	Postn
7.88684e-84	4.16994	0.514	0.047	1.06401e-79	Mesoderm	Mgst1
8.4019e-82	4.44741	0.458	0.033	1.1335e-77	Mesoderm	Mgst2
2.0995e-79	3.38318	0.614	0.13	2.83243e-75	Mesoderm	Hspb7
3.00408e-77	7.86761	0.303	0.002	4.0528e-73	Mesoderm	Pde1c
6.30088e-73	1.58309	0.904	0.55	8.50052e-69	Mesoderm	Agpat4
1.49946e-72	5.23026	0.371	0.018	2.02292e-68	Mesoderm	Rab38
1.32152e-71	-2.80949	0.506	0.893	1.78286e-67	Mesoderm	Itm2a
4.40698e-71	3.47423	0.494	0.075	5.94546e-67	Mesoderm	Gcnt2
3.02018e-69	4.65057	0.355	0.014	4.07452e-65	Mesoderm	Stxbp6
8.58433e-69	2.55529	0.681	0.25	1.15811e-64	Mesoderm	Mgst3
1.23604e-66	2.83714	0.57	0.101	1.66754e-62	Mesoderm	Dsp
1.4655e-66	3.19365	0.514	0.082	1.97711e-62	Mesoderm	Bdh2
2.07692e-66	-4.50462	0.076	0.602	2.80197e-62	Mesoderm	Thbs2
2.98479e-65	2.02232	0.845	0.449	4.02678e-61	Mesoderm	Fhl1
3.6217e-65	1.51707	0.9	0.494	4.88603e-61	Mesoderm	Susd5
4.86959e-65	5.14219	0.323	0.011	6.56957e-61	Mesoderm	Gstm2
1.44863e-64	7.80507	0.259	0.002	1.95435e-60	Mesoderm	Azgp1
1.7983e-64	6.194	0.287	0.006	2.42609e-60	Mesoderm	Cldn10
4.52e-64	-4.48818	0.124	0.64	6.09794e-60	Mesoderm	Mfap4
3.45185e-63	4.77462	0.359	0.027	4.65689e-59	Mesoderm	Trim29
4.54668e-63	2.83284	0.53	0.082	6.13392e-59	Mesoderm	Gjc3
8.40106e-63	2.36192	0.649	0.152	1.13339e-58	Mesoderm	Cav1
5.60036e-62	6.17806	0.303	0.015	7.55545e-58	Mesoderm	Tmem106a
2.08692e-61	2.67592	0.514	0.163	2.81546e-57	Mesoderm	Gpc1
9.43598e-61	1.9743	0.805	0.32	1.27301e-56	Mesoderm	F13a1
1.30379e-60	-3.85887	0.064	0.568	1.75894e-56	Mesoderm	Pcsk5
2.77137e-57	-4.71293	0.088	0.569	3.73885e-53	Mesoderm	Cnmd
1.29689e-56	2.01658	0.777	0.407	1.74963e-52	Mesoderm	Lmcd1
1.31618e-56	3.21387	0.434	0.056	1.77565e-52	Mesoderm	Tspan13
1.54135e-55	2.92589	0.618	0.161	2.07944e-51	Mesoderm	Cryab
5.21589e-55	-4.22597	0.263	0.705	7.03676e-51	Mesoderm	Fabp4
1.23576e-54	-4.63157	0.124	0.585	1.66716e-50	Mesoderm	Col3a1
1.56005e-54	2.45666	0.554	0.117	2.10466e-50	Mesoderm	Snorc
1.01862e-52	2.40465	0.422	0.055	1.37422e-48	Mesoderm	Mylk
6.5621e-52	2.36767	0.566	0.132	8.85293e-48	Mesoderm	Retreg1
1.70783e-51	2.01995	0.653	0.228	2.30404e-47	Mesoderm	Cd151
2.27387e-51	1.54646	0.817	0.39	3.06768e-47	Mesoderm	Ccnd2
7.91004e-49	-2.71665	0.231	0.671	1.06714e-44	Mesoderm	Slc20a1
5.5329e-48	-4.86728	0.032	0.448	7.46444e-44	Mesoderm	Fam180a
5.15134e-46	2.95185	0.386	0.053	6.94967e-42	Mesoderm	Nipal1
9.16387e-46	-2.67459	0.283	0.681	1.2363e-41	Mesoderm	Fstl1
9.75168e-46	3.39354	0.323	0.031	1.3156e-41	Mesoderm	Ank3
5.76047e-45	2.61121	0.434	0.103	7.77144e-41	Mesoderm	Sash1
8.17838e-45	1.44144	0.809	0.485	1.10334e-40	Mesoderm	Ndrg2
1.04743e-44	2.13045	0.57	0.267	1.41309e-40	Mesoderm	Steap4
5.1127e-44	4.23465	0.299	0.029	6.89754e-40	Mesoderm	Tmem37
2.03748e-43	-5.98005	0.02	0.393	2.74876e-39	Mesoderm	Fbn2
6.09613e-43	3.56871	0.303	0.029	8.22429e-39	Mesoderm	Snx10
1.1125e-42	2.40951	0.506	0.146	1.50088e-38	Mesoderm	Fbln2
2.27579e-42	-6.25001	0.028	0.398	3.07027e-38	Mesoderm	Penk
2.67246e-42	3.05813	0.518	0.146	3.60541e-38	Mesoderm	Plet1
4.55627e-42	3.83018	0.275	0.024	6.14686e-38	Mesoderm	Dcaf4
3.55107e-41	1.43309	0.793	0.417	4.79075e-37	Mesoderm	Colgalt2
4.89776e-41	-4.52424	0.036	0.409	6.60756e-37	Mesoderm	Col12a1
9.52572e-41	-2.90421	0.143	0.542	1.28511e-36	Mesoderm	Nrk
2.78684e-39	2.75132	0.367	0.059	3.75973e-35	Mesoderm	Cnksr1
1.10497e-38	-3.52499	0.116	0.51	1.49071e-34	Mesoderm	Tm4sf1
5.39126e-38	-3.05635	0.112	0.495	7.27335e-34	Mesoderm	Mmp2
9.61272e-38	3.1881	0.351	0.058	1.29685e-33	Mesoderm	Dmkn
1.06001e-37	0.911663	0.912	0.583	1.43007e-33	Mesoderm	Prdx6
9.46256e-37	2.56322	0.378	0.07	1.27659e-32	Mesoderm	Scube1
1.01884e-36	1.13202	0.904	0.573	1.37451e-32	Mesoderm	S100b
1.355e-36	1.25298	0.813	0.439	1.82803e-32	Mesoderm	Anxa3
8.13444e-36	-2.87561	0.076	0.447	1.09742e-31	Mesoderm	Sod3
2.58928e-35	1.31618	0.857	0.594	3.4932e-31	Mesoderm	Ccn1
1.10941e-34	-2.83819	0.092	0.459	1.49671e-30	Mesoderm	Efna5
1.44133e-34	2.52227	0.61	0.32	1.9445e-30	Mesoderm	Ecrg4
1.9167e-34	1.38177	0.677	0.36	2.58583e-30	Mesoderm	Slc6a8
2.66603e-34	2.17836	0.43	0.105	3.59674e-30	Mesoderm	Atp1b1
3.47456e-34	-4.56439	0.08	0.427	4.68752e-30	Mesoderm	Lum
3.59142e-34	1.1685	0.857	0.559	4.84518e-30	Mesoderm	Arf2
5.06235e-34	0.942064	0.936	0.652	6.82962e-30	Mesoderm	Lgals3
6.93249e-34	1.57417	0.625	0.279	9.35263e-30	Mesoderm	Lgmn
9.53237e-34	-1.79303	0.343	0.663	1.28601e-29	Mesoderm	Ccdc12
9.8046e-34	1.47828	0.645	0.316	1.32274e-29	Mesoderm	Fam20b
1.98335e-33	2.31817	0.382	0.108	2.67574e-29	Mesoderm	Uck2
2.95725e-33	2.41717	0.378	0.09	3.98963e-29	Mesoderm	Arhgef28
3.77494e-33	1.4458	0.677	0.313	5.09277e-29	Mesoderm	Tmco3
3.92292e-33	1.42976	0.641	0.348	5.29242e-29	Mesoderm	Ptpn2
4.84063e-33	2.60143	0.331	0.057	6.53049e-29	Mesoderm	Il6ra
1.17671e-32	-5.0899	0.032	0.345	1.5875e-28	Mesoderm	Col8a1
1.19467e-32	-1.65132	0.43	0.733	1.61173e-28	Mesoderm	Plod1
2.06721e-32	-3.53182	0.052	0.384	2.78887e-28	Mesoderm	Lsp1
2.37294e-32	-4.93548	0.012	0.304	3.20133e-28	Mesoderm	Mfap2
3.34073e-32	1.98483	0.41	0.139	4.50697e-28	Mesoderm	Becn1
3.84088e-32	2.42211	0.359	0.079	5.18173e-28	Mesoderm	Wdr60
4.37979e-32	1.94905	0.466	0.161	5.90877e-28	Mesoderm	Ak4
2.6294e-31	-4.86295	0.016	0.306	3.54732e-27	Mesoderm	Fbln5
3.79597e-31	1.95019	0.442	0.122	5.12114e-27	Mesoderm	Lbh
4.56089e-31	1.20725	0.789	0.511	6.15309e-27	Mesoderm	Ahnak2
1.11794e-30	1.94005	0.434	0.119	1.50821e-26	Mesoderm	Lims2
1.37915e-30	1.53739	0.594	0.257	1.86061e-26	Mesoderm	Nbeal1
3.39242e-30	-2.31316	0.295	0.606	4.57672e-26	Mesoderm	Sdc2
3.39875e-30	1.37418	0.657	0.293	4.58526e-26	Mesoderm	Ino80c
3.50113e-30	-3.49275	0.044	0.353	4.72338e-26	Mesoderm	Fbn1
4.07273e-30	2.2728	0.378	0.105	5.49452e-26	Mesoderm	Tmem140
4.35317e-30	2.41305	0.39	0.114	5.87286e-26	Mesoderm	Lbp
1.46604e-29	-5.2925	0.008	0.272	1.97783e-25	Mesoderm	Chrdl1
2.40593e-29	-2.5704	0.112	0.447	3.24583e-25	Mesoderm	Foxp1
4.60567e-29	-1.75239	0.343	0.667	6.2135e-25	Mesoderm	Enpp1
4.92304e-29	-3.61946	0.06	0.367	6.64167e-25	Mesoderm	Csrp2
5.28414e-29	2.29256	0.398	0.124	7.12883e-25	Mesoderm	Cited2
1.10421e-28	1.28237	0.653	0.376	1.48969e-24	Mesoderm	Zbtb38
2.04759e-28	-2.4183	0.167	0.499	2.7624e-24	Mesoderm	Ank
2.62938e-28	-5.386	0.008	0.263	3.54729e-24	Mesoderm	Fndc1
6.54011e-28	-2.32535	0.124	0.458	8.82327e-24	Mesoderm	Nrep
6.94588e-28	-1.70327	0.259	0.602	9.37069e-24	Mesoderm	Lgr6
1.26641e-27	1.41608	0.673	0.364	1.70851e-23	Mesoderm	Enah
2.04697e-27	1.65236	0.57	0.259	2.76157e-23	Mesoderm	Ndrg1
2.94872e-27	-2.31489	0.367	0.678	3.97812e-23	Mesoderm	Thbs1
4.37543e-27	1.75939	0.442	0.137	5.9029e-23	Mesoderm	Cisd3
7.73531e-27	1.64307	0.486	0.206	1.04357e-22	Mesoderm	Fkbp5
9.12077e-27	0.880212	0.622	0.273	1.23048e-22	Mesoderm	Fgf1
1.1795e-26	1.2181	0.618	0.269	1.59126e-22	Mesoderm	Eps8l2
1.38255e-26	0.968485	0.825	0.548	1.8652e-22	Mesoderm	Tmbim1
1.39994e-26	1.86408	0.414	0.127	1.88866e-22	Mesoderm	Galnt7
1.58213e-26	-4.56787	0.04	0.308	2.13445e-22	Mesoderm	Ogn
2.32244e-26	2.06221	0.319	0.069	3.13321e-22	Mesoderm	Cav2
2.60215e-26	2.04174	0.382	0.117	3.51056e-22	Mesoderm	Pdgfa
2.64299e-26	1.27199	0.693	0.374	3.56566e-22	Mesoderm	Dhx32
6.94479e-26	1.20967	0.669	0.389	9.36921e-22	Mesoderm	Litaf
1.72487e-25	1.1724	0.665	0.388	2.32702e-21	Mesoderm	Insig2
2.16806e-25	-2.221	0.175	0.496	2.92493e-21	Mesoderm	Enpp2
7.75917e-25	-1.36207	0.402	0.692	1.04679e-20	Mesoderm	Fkbp10
3.81296e-24	1.82884	0.398	0.127	5.14407e-20	Mesoderm	Emb
1.42255e-23	1.10851	0.685	0.417	1.91916e-19	Mesoderm	Atp1b3
1.46169e-23	1.29403	0.602	0.303	1.97197e-19	Mesoderm	Hspg2
2.54155e-23	1.67341	0.406	0.156	3.4288e-19	Mesoderm	Rbm17
3.58694e-23	1.31172	0.61	0.347	4.83915e-19	Mesoderm	Csrp1
1.05363e-22	1.62246	0.418	0.141	1.42146e-18	Mesoderm	Sorbs1
1.21411e-22	0.957383	0.61	0.287	1.63796e-18	Mesoderm	Mustn1
2.37916e-22	1.01647	0.777	0.525	3.20972e-18	Mesoderm	Ugdh
1.15612e-21	-2.59167	0.068	0.332	1.55972e-17	Mesoderm	Ltbp1
1.35851e-21	-2.11121	0.112	0.396	1.83276e-17	Mesoderm	Dab2
6.25662e-21	-1.1839	0.478	0.743	8.44081e-17	Mesoderm	Egr1
6.98905e-21	1.24035	0.582	0.304	9.42892e-17	Mesoderm	Pxdc1
9.39931e-21	0.879644	0.673	0.359	1.26806e-16	Mesoderm	Snrpn
3.44974e-20	1.23123	0.61	0.358	4.65404e-16	Mesoderm	Ehd3
6.65388e-20	1.45102	0.442	0.175	8.97675e-16	Mesoderm	Pak1
9.59235e-20	1.08188	0.665	0.386	1.2941e-15	Mesoderm	Col4a2
1.12842e-19	-2.07678	0.116	0.378	1.52236e-15	Mesoderm	Sdc1
2.2122e-19	0.89361	0.769	0.491	2.98449e-15	Mesoderm	Uap1
4.75793e-19	-2.11597	0.183	0.446	6.41892e-15	Mesoderm	Ptgs2
5.11506e-19	1.1636	0.57	0.283	6.90072e-15	Mesoderm	Atp2b4
1.15525e-18	1.25681	0.498	0.234	1.55855e-14	Mesoderm	Slc35f5
1.47168e-18	1.48268	0.45	0.197	1.98544e-14	Mesoderm	Cpm
1.57475e-18	1.18459	0.554	0.284	2.1245e-14	Mesoderm	Mef2c
2.84747e-18	-1.21157	0.398	0.653	3.84152e-14	Mesoderm	Ifi27
5.87298e-18	-1.30454	0.323	0.583	7.92323e-14	Mesoderm	Rcn3
8.32018e-18	1.11678	0.498	0.226	1.12248e-13	Mesoderm	Sulf2
1.70213e-17	1.25515	0.518	0.267	2.29634e-13	Mesoderm	Dhrs7
2.26189e-17	-1.7412	0.159	0.411	3.05152e-13	Mesoderm	Chsy1
2.47173e-17	1.28708	0.462	0.205	3.33461e-13	Mesoderm	Mgat4a
4.06019e-17	-1.7518	0.191	0.443	5.47761e-13	Mesoderm	Pdgfrl
5.75713e-17	1.00293	0.462	0.207	7.76694e-13	Mesoderm	Smoc1
5.10237e-16	1.04561	0.57	0.317	6.8836e-12	Mesoderm	Abi1
1.18259e-14	0.68851	0.729	0.471	1.59543e-10	Mesoderm	Tagln2
2.82279e-139	4.29463	0.932	0.608	3.80823e-135	Offtarget	Prdx6
3.63994e-90	3.67567	0.886	0.316	4.91064e-86	Offtarget	Pea15a
1.46093e-82	4.75519	0.864	0.189	1.97095e-78	Offtarget	Gstm1
3.13796e-78	4.83075	0.841	0.146	4.23342e-74	Offtarget	Gpm6b
2.1085e-70	9.60448	0.841	0.014	2.84458e-66	Offtarget	Mt3
1.59906e-68	9.7208	0.841	0.017	2.15729e-64	Offtarget	Gfap
1.57491e-65	3.63766	0.841	0.242	2.12471e-61	Offtarget	Dhrs1
1.76841e-65	3.34315	0.682	0.425	2.38576e-61	Offtarget	Aldoc
6.07667e-65	3.87721	0.795	0.201	8.19804e-61	Offtarget	Lxn
1.40457e-56	3.56485	0.659	0.156	1.89491e-52	Offtarget	Arl8a
1.33847e-51	4.05799	0.659	0.126	1.80573e-47	Offtarget	Hspb8
3.86443e-51	10.4386	0.636	0.002	5.21351e-47	Offtarget	Aqp4
4.01308e-51	6.97841	0.682	0.026	5.41405e-47	Offtarget	Plat
6.78387e-48	5.25859	0.841	0.074	9.15212e-44	Offtarget	Fabp7
4.32904e-47	7.71189	0.636	0.011	5.84031e-43	Offtarget	Atp1b2
2.17819e-42	6.46503	0.545	0.039	2.93859e-38	Offtarget	Agt
5.80127e-41	4.34529	0.636	0.078	7.8265e-37	Offtarget	Syt11
1.81456e-40	3.11375	0.795	0.402	2.44803e-36	Offtarget	Sparcl1
9.64031e-40	8.90809	0.523	0.004	1.30057e-35	Offtarget	Ncan
1.37153e-39	11.184	0.455	0	1.85033e-35	Offtarget	Rfx4
5.14537e-39	-3.28056	0.591	0.987	6.94162e-35	Offtarget	Col11a1
3.89319e-38	8.39553	0.523	0.003	5.2523e-34	Offtarget	Ttyh1
1.62261e-37	6.49798	0.568	0.013	2.18907e-33	Offtarget	Fez1
2.92228e-37	5.60252	0.636	0.079	3.94244e-33	Offtarget	Mylk
2.36937e-35	9.14556	0.455	0.001	3.19651e-31	Offtarget	Mlc1
2.9478e-35	4.04054	0.841	0.077	3.97688e-31	Offtarget	Mgst1
5.47052e-35	7.9361	0.477	0.002	7.38028e-31	Offtarget	Hepacam
8.93347e-35	4.88426	0.591	0.05	1.20521e-30	Offtarget	Slc1a3
1.17042e-34	8.97173	0.455	0.001	1.57902e-30	Offtarget	Ednrb
1.23486e-34	9.56413	0.477	0.003	1.66595e-30	Offtarget	Pvalb
1.85255e-34	2.37025	0.636	0.319	2.49927e-30	Offtarget	Rnf13
2.86556e-34	7.19914	0.5	0.005	3.86593e-30	Offtarget	Nrxn1
1.25491e-33	5.3189	0.636	0.045	1.693e-29	Offtarget	Atp1a2
1.27699e-33	2.33943	0.795	0.51	1.72278e-29	Offtarget	Ndrg2
1.96326e-33	5.13892	0.659	0.028	2.64863e-29	Offtarget	Atp6v0e2
2.33311e-33	7.67307	0.477	0.003	3.14759e-29	Offtarget	Rtn1
3.46482e-33	2.45641	0.773	0.382	4.67439e-29	Offtarget	Snrpn
5.69164e-33	5.86684	0.477	0.022	7.67859e-29	Offtarget	Padi2
7.44549e-33	2.65162	0.705	0.3	1.00447e-28	Offtarget	Cnn3
1.8563e-32	2.73875	0.773	0.259	2.50433e-28	Offtarget	Cd151
2.34439e-32	6.63407	0.5	0.016	3.16281e-28	Offtarget	Gng3
6.95249e-32	6.4925	0.5	0.01	9.3796e-28	Offtarget	Chl1
1.75949e-31	10.7435	0.364	0	2.37372e-27	Offtarget	Il17b
1.82472e-31	8.8903	0.409	0.001	2.46173e-27	Offtarget	Kcnj10
5.27644e-31	3.44277	0.636	0.117	7.11845e-27	Offtarget	4930402H24Rik
6.65085e-31	7.30288	0.455	0.007	8.97266e-27	Offtarget	Aldh1a1
9.16925e-31	3.4741	0.545	0.093	1.23702e-26	Offtarget	Lrig1
1.2368e-30	3.75024	0.614	0.091	1.66857e-26	Offtarget	Thbs3
5.07815e-30	8.74346	0.386	0.001	6.85093e-26	Offtarget	Sox2
8.89163e-30	5.31797	0.523	0.023	1.19957e-25	Offtarget	Tom1l1
1.74563e-29	3.37827	0.818	0.187	2.35503e-25	Offtarget	Cav1
2.32312e-29	6.30383	0.477	0.01	3.13413e-25	Offtarget	Ntn1
4.1497e-29	7.58818	0.409	0.002	5.59836e-25	Offtarget	Rab6b
3.60626e-28	9.74346	0.364	0.001	4.8652e-24	Offtarget	Fam183b
6.1259e-27	3.96735	0.568	0.084	8.26446e-23	Offtarget	Cav2
1.28506e-26	3.87278	0.5	0.058	1.73367e-22	Offtarget	Dipk1a
1.39621e-26	3.59778	0.636	0.125	1.88363e-22	Offtarget	Dclk1
1.88258e-26	-2.20306	0.705	0.978	2.53979e-22	Offtarget	Col6a1
1.88845e-26	6.44306	0.432	0.007	2.54771e-22	Offtarget	E130114P18Rik
2.47462e-26	5.81377	0.5	0.023	3.33851e-22	Offtarget	Pcp4
3.59987e-26	4.2553	0.614	0.111	4.85658e-22	Offtarget	S100a4
1.60613e-25	5.39845	0.455	0.016	2.16683e-21	Offtarget	Tmod2
2.44159e-25	2.07297	0.909	0.65	3.29394e-21	Offtarget	Vmp1
3.61365e-25	3.08744	0.75	0.299	4.87518e-21	Offtarget	Ifitm3
6.91694e-25	5.77009	0.455	0.013	9.33164e-21	Offtarget	Timp4
2.03592e-24	-3.38693	0.477	0.929	2.74667e-20	Offtarget	Hapln1
3.20602e-24	8.35114	0.318	0.001	4.32524e-20	Offtarget	Ccdc190
5.86093e-24	3.06717	0.591	0.174	7.90698e-20	Offtarget	Nudt4
7.08595e-24	3.79734	0.545	0.069	9.55965e-20	Offtarget	Glipr2
1.31765e-23	9.63654	0.273	0	1.77764e-19	Offtarget	Slc25a18
3.09691e-23	8.74346	0.295	0	4.17804e-19	Offtarget	Mapk10
3.64893e-23	2.89915	0.614	0.138	4.92277e-19	Offtarget	Pfn2
4.12234e-23	7.08049	0.386	0.007	5.56145e-19	Offtarget	Meig1
5.50256e-23	5.49553	0.386	0.014	7.42351e-19	Offtarget	Fzd3
9.35949e-23	2.07398	0.932	0.487	1.26269e-18	Offtarget	Tagln2
1.14255e-22	-2.91131	0.318	0.9	1.54141e-18	Offtarget	Anxa8
1.2418e-22	2.14293	0.886	0.571	1.67531e-18	Offtarget	Vim
6.81442e-22	5.61417	0.386	0.007	9.19333e-18	Offtarget	Ptprz1
6.87765e-22	2.91441	0.591	0.163	9.27864e-18	Offtarget	Basp1
1.12148e-21	8.9805	0.295	0.001	1.51298e-17	Offtarget	Dynlrb2
2.22357e-21	4.16418	0.5	0.055	2.99982e-17	Offtarget	Map1b
4.13871e-21	6.16166	0.386	0.012	5.58353e-17	Offtarget	Stmn2
4.3341e-21	-2.79844	0.386	0.908	5.84713e-17	Offtarget	P4ha2
5.51475e-21	2.9361	0.682	0.128	7.43994e-17	Offtarget	Abhd4
8.23196e-21	3.2468	0.432	0.086	1.11057e-16	Offtarget	Nme5
9.41128e-21	2.05425	0.727	0.376	1.26968e-16	Offtarget	Sirt2
1.83597e-20	4.99421	0.341	0.027	2.47691e-16	Offtarget	Sfxn5
2.51626e-20	-2.10591	0.568	0.958	3.39469e-16	Offtarget	Nupr1
2.61972e-20	3.61417	0.523	0.076	3.53426e-16	Offtarget	Uchl1
2.68714e-20	2.29993	0.773	0.33	3.62522e-16	Offtarget	Arl6ip1
2.83461e-20	3.29304	0.568	0.128	3.82417e-16	Offtarget	Fas
3.2895e-20	6.74346	0.318	0.004	4.43786e-16	Offtarget	Ablim2
3.72723e-20	4.32669	0.477	0.035	5.0284e-16	Offtarget	Dpysl3
3.85416e-20	6.08811	0.318	0.01	5.19964e-16	Offtarget	Paqr8
4.97564e-20	1.61792	0.909	0.567	6.71263e-16	Offtarget	Skp1a
6.00319e-20	8.10603	0.273	0.001	8.0989e-16	Offtarget	Mmd2
6.64016e-20	2.46076	0.409	0.146	8.95824e-16	Offtarget	Tsc22d4
7.51591e-20	3.94223	0.477	0.065	1.01397e-15	Offtarget	Apoe
8.206e-20	3.9538	0.5	0.049	1.10707e-15	Offtarget	Tspan7
1.06591e-19	1.65038	0.909	0.527	1.43802e-15	Offtarget	Chmp5
1.08072e-19	2.86782	0.409	0.123	1.458e-15	Offtarget	Psat1
1.1947e-19	5.59507	0.364	0.022	1.61177e-15	Offtarget	Gap43
1.36508e-19	3.01856	0.477	0.106	1.84164e-15	Offtarget	Ank2
1.88378e-19	8.52107	0.25	0	2.5414e-15	Offtarget	Pipox
1.90257e-19	5.18608	0.386	0.012	2.56676e-15	Offtarget	Nkain4
2.28264e-19	5.30807	0.341	0.012	3.07951e-15	Offtarget	Prkag2
2.91852e-19	5.85364	0.318	0.004	3.93737e-15	Offtarget	Dtna
3.37259e-19	3.33784	0.591	0.118	4.54996e-15	Offtarget	Ntrk2
6.36915e-19	7.52107	0.273	0.002	8.59262e-15	Offtarget	Plcd4
7.5406e-19	3.08811	0.455	0.101	1.0173e-14	Offtarget	Shisa4
1.05683e-18	4.72965	0.341	0.02	1.42576e-14	Offtarget	Tspan15
1.25311e-18	1.83853	0.773	0.405	1.69058e-14	Offtarget	Commd6
1.45299e-18	3.3105	0.432	0.072	1.96023e-14	Offtarget	Ddr1
2.22506e-18	1.79813	0.841	0.433	3.00182e-14	Offtarget	Fkbp3
2.23002e-18	6.99055	0.295	0.004	3.00853e-14	Offtarget	Cfap126
3.91596e-18	6.81057	0.273	0.004	5.28303e-14	Offtarget	C1ql1
4.16184e-18	3.83657	0.409	0.052	5.61473e-14	Offtarget	Tmem47
5.27756e-18	5.13774	0.364	0.014	7.11995e-14	Offtarget	Nrcam
1.02096e-17	2.35588	0.818	0.261	1.37738e-13	Offtarget	Cystm1
1.21003e-17	7.52107	0.273	0.003	1.63245e-13	Offtarget	Gm867
2.13247e-17	3.62744	0.614	0.082	2.87691e-13	Offtarget	Stmn1
2.74173e-17	1.99465	0.523	0.256	3.69887e-13	Offtarget	B9d1
3.89842e-17	3.69099	0.318	0.044	5.25935e-13	Offtarget	Npas3
4.2509e-17	6.61417	0.273	0.003	5.73489e-13	Offtarget	Trim9
6.69677e-17	-3.31921	0.409	0.847	9.03461e-13	Offtarget	Acan
6.95626e-17	2.14382	0.591	0.228	9.38469e-13	Offtarget	Mpdu1
9.44362e-17	4.7986	0.295	0.019	1.27404e-12	Offtarget	Tst
1.34707e-16	-3.3282	0.273	0.798	1.81734e-12	Offtarget	Fxyd5
1.36956e-16	-1.91446	0.386	0.887	1.84767e-12	Offtarget	Col6a2
1.44602e-16	3.42637	0.659	0.125	1.95083e-12	Offtarget	Acta2
2.0531e-16	3.20675	0.386	0.086	2.76983e-12	Offtarget	Lrrc51
2.84559e-16	2.24373	0.659	0.247	3.83899e-12	Offtarget	Ssbp2
2.94963e-16	-2.94021	0.273	0.805	3.97934e-12	Offtarget	Slc29a1
3.50134e-16	4.79314	0.318	0.019	4.72366e-12	Offtarget	Pacrg
3.50974e-16	4.41527	0.364	0.023	4.73499e-12	Offtarget	Arhgef4
5.90321e-16	6.21621	0.273	0.005	7.96402e-12	Offtarget	Ildr2
6.82511e-16	3.05475	0.432	0.091	9.20776e-12	Offtarget	Itpkb
7.61361e-16	2.02108	0.614	0.272	1.02715e-11	Offtarget	Rida
1.04092e-15	2.02526	0.659	0.297	1.4043e-11	Offtarget	Dpysl2
1.23845e-15	2.29815	0.568	0.188	1.67079e-11	Offtarget	Srek1ip1
1.35603e-15	5.59907	0.295	0.009	1.82942e-11	Offtarget	Slc14a1
1.63913e-15	1.68424	0.773	0.193	2.21135e-11	Offtarget	Cryab
1.70272e-15	4.71371	0.341	0.017	2.29714e-11	Offtarget	Zcchc18
2.79674e-15	-2.84802	0.295	0.81	3.77309e-11	Offtarget	Col6a3
2.8906e-15	-3.31151	0.523	0.865	3.89972e-11	Offtarget	Col1a2
3.57334e-15	2.71967	0.591	0.163	4.8208e-11	Offtarget	Tubb2b
4.04876e-15	1.48296	0.864	0.556	5.46219e-11	Offtarget	Rab18
4.05735e-15	1.99493	0.614	0.266	5.47378e-11	Offtarget	Tmx2
4.85301e-15	2.74676	0.5	0.119	6.5472e-11	Offtarget	Enpp5
6.14001e-15	-2.00792	0.364	0.849	8.28349e-11	Offtarget	Tmem45a
6.185e-15	3.9361	0.386	0.032	8.34419e-11	Offtarget	1500009L16Rik
6.51949e-15	4.89428	0.318	0.013	8.79545e-11	Offtarget	Enkur
7.33193e-15	2.2565	0.591	0.216	9.8915e-11	Offtarget	Acadm
8.31416e-15	-3.07255	0.409	0.865	1.12166e-10	Offtarget	Itm2a
8.67644e-15	4.4336	0.341	0.023	1.17054e-10	Offtarget	Id4
1.20892e-14	2.91144	0.523	0.133	1.63095e-10	Offtarget	Plin2
1.48908e-14	1.87409	0.682	0.333	2.00891e-10	Offtarget	Msrb1
1.52664e-14	2.94213	0.364	0.081	2.0596e-10	Offtarget	Camk2g
1.55876e-14	-3.34235	0.159	0.702	2.10292e-10	Offtarget	Col27a1
2.06651e-14	-2.7714	0.477	0.852	2.78794e-10	Offtarget	Fibin
2.18898e-14	3.21066	0.386	0.086	2.95315e-10	Offtarget	Slc5a3
2.27247e-14	1.91445	0.705	0.291	3.0658e-10	Offtarget	Gdi1
2.47664e-14	2.46622	0.614	0.197	3.34124e-10	Offtarget	Glul
2.71814e-14	2.05669	0.568	0.238	3.66705e-10	Offtarget	Sptssa
3.21376e-14	-2.7626	0.386	0.826	4.33569e-10	Offtarget	Col5a2
4.36576e-14	4.22561	0.341	0.018	5.88985e-10	Offtarget	C4b
5.49902e-14	3.7539	0.341	0.04	7.41873e-10	Offtarget	Celf2
5.76871e-14	3.57353	0.364	0.039	7.78256e-10	Offtarget	Asrgl1
7.03805e-14	1.98068	0.636	0.305	9.49503e-10	Offtarget	Lgmn
9.13476e-14	1.75326	0.727	0.43	1.23237e-09	Offtarget	Nfia
9.54297e-14	1.71653	0.818	0.473	1.28744e-09	Offtarget	Rnf181
1.02722e-13	-1.82072	0.523	0.886	1.38583e-09	Offtarget	Hdlbp
1.3762e-13	4.35114	0.318	0.015	1.85664e-09	Offtarget	Spon1
1.5498e-13	3.09633	0.659	0.181	2.09084e-09	Offtarget	Tagln
1.58783e-13	4.10321	0.341	0.02	2.14214e-09	Offtarget	Mfsd2a
1.8e-13	2.02921	0.523	0.205	2.42838e-09	Offtarget	1110032A03Rik
2.48413e-13	1.74655	0.659	0.366	3.35134e-09	Offtarget	Rsu1
2.65632e-13	1.95682	0.659	0.265	3.58364e-09	Offtarget	Kif1b
2.83845e-13	5.04302	0.273	0.009	3.82936e-09	Offtarget	Kitl
3.29679e-13	-2.84273	0.273	0.741	4.4477e-09	Offtarget	Cspg4
3.36172e-13	-2.79871	0.477	0.829	4.5353e-09	Offtarget	Plagl1
3.69417e-13	1.28228	0.932	0.621	4.98381e-09	Offtarget	Ube2n
4.57321e-13	2.63279	0.5	0.12	6.16972e-09	Offtarget	Cln3
4.60581e-13	-2.45621	0.432	0.824	6.21369e-09	Offtarget	Klf4
4.66268e-13	3.9361	0.295	0.029	6.29042e-09	Offtarget	Sirpa
6.59248e-13	-3.21118	0.386	0.807	8.89391e-09	Offtarget	Mest
6.9708e-13	-2.39212	0.273	0.762	9.4043e-09	Offtarget	Fkbp9
8.38076e-13	2.9361	0.341	0.072	1.13065e-08	Offtarget	Plce1
9.24132e-13	-3.05913	0.386	0.8	1.24675e-08	Offtarget	Chad
1.00783e-12	2.83301	0.386	0.079	1.35967e-08	Offtarget	Ift81
1.11511e-12	3.26556	0.364	0.066	1.50439e-08	Offtarget	1700088E04Rik
2.19734e-12	-3.18634	0.273	0.697	2.96443e-08	Offtarget	Col11a2
2.3322e-12	2.67244	0.477	0.13	3.14637e-08	Offtarget	Nbl1
2.53454e-12	1.60698	0.614	0.333	3.41935e-08	Offtarget	Rab9
3.22976e-12	3.54706	0.295	0.04	4.35727e-08	Offtarget	Snapc2
3.65806e-12	1.87354	0.659	0.268	4.93509e-08	Offtarget	Acyp1
4.26873e-12	2.2468	0.386	0.13	5.75895e-08	Offtarget	Lgals8
4.30643e-12	1.75353	0.864	0.469	5.8098e-08	Offtarget	Tuba1b
4.38305e-12	3.62832	0.364	0.055	5.91318e-08	Offtarget	Tppp3
4.53184e-12	1.47199	0.955	0.602	6.11391e-08	Offtarget	Id2
5.01029e-12	1.55698	0.659	0.367	6.75938e-08	Offtarget	Ube2v2
5.14315e-12	3.1832	0.386	0.061	6.93863e-08	Offtarget	Mrps6
5.17732e-12	1.96278	0.545	0.246	6.98472e-08	Offtarget	Sulf2
5.33921e-12	-2.18486	0.295	0.767	7.20313e-08	Offtarget	Iqgap1
5.73242e-12	1.61214	0.682	0.379	7.73361e-08	Offtarget	Cbx5
6.48302e-12	2.96989	0.364	0.069	8.74624e-08	Offtarget	Smpdl3a
6.8351e-12	3.03937	0.386	0.079	9.22123e-08	Offtarget	Id3
9.32723e-12	2.1063	0.477	0.174	1.25834e-07	Offtarget	Fam102b
9.81974e-12	-2.95593	0.114	0.627	1.32478e-07	Offtarget	Col9a2
1.02554e-11	1.26015	0.886	0.611	1.38355e-07	Offtarget	Vps28
1.11488e-11	1.50191	0.75	0.412	1.50409e-07	Offtarget	Sdhc
1.15398e-11	1.59691	0.591	0.319	1.55684e-07	Offtarget	Rtn3
1.26681e-11	-1.6251	0.432	0.862	1.70905e-07	Offtarget	Lox
1.32795e-11	3.9361	0.318	0.023	1.79153e-07	Offtarget	Prex1
1.50978e-11	3.9162	0.318	0.023	2.03684e-07	Offtarget	Gsta4
1.59397e-11	4.41673	0.273	0.015	2.15043e-07	Offtarget	Itgb8
1.61408e-11	-3.67123	0.068	0.553	2.17755e-07	Offtarget	Xylt1
2.24231e-11	1.43855	0.705	0.426	3.0251e-07	Offtarget	Ppp2r1a
2.35372e-11	-1.53226	0.659	0.913	3.17541e-07	Offtarget	Rrbp1
3.55981e-11	2.08195	0.477	0.178	4.80253e-07	Offtarget	Ccpg1os
3.64495e-11	-5.30051	0	0.404	4.91741e-07	Offtarget	Ctsk
3.68165e-11	1.83924	0.705	0.343	4.96691e-07	Offtarget	Bpgm
4.23618e-11	-2.79286	0.341	0.744	5.71502e-07	Offtarget	Col9a3
4.35219e-11	1.57908	0.75	0.365	5.87155e-07	Offtarget	Scoc
4.63276e-11	-3.81956	0.273	0.695	6.25006e-07	Offtarget	Tgm2
5.90088e-11	-3.35276	0.114	0.578	7.96088e-07	Offtarget	Lgr6
5.93925e-11	-1.82018	0.205	0.702	8.01264e-07	Offtarget	Srpx2
6.29821e-11	-2.84436	0.159	0.645	8.49692e-07	Offtarget	Enpp1
7.65475e-11	2.52802	0.364	0.093	1.0327e-06	Offtarget	Gnpda2
7.89331e-11	2.98614	0.386	0.061	1.06489e-06	Offtarget	Pygb
1.27488e-10	2.75134	0.477	0.098	1.71994e-06	Offtarget	Cox6b2
1.45501e-10	2.56813	0.5	0.111	1.96295e-06	Offtarget	Ckb
1.51016e-10	-1.86506	0.432	0.801	2.03736e-06	Offtarget	Trps1
1.68206e-10	-3.86803	0.068	0.524	2.26926e-06	Offtarget	Rtl3
1.72705e-10	3.10603	0.364	0.069	2.32996e-06	Offtarget	Rbp1
2.57152e-10	3.69325	0.295	0.026	3.46924e-06	Offtarget	Slc25a23
2.84292e-10	3.39013	0.341	0.048	3.83538e-06	Offtarget	Abcg2
2.97055e-10	1.88214	0.523	0.209	4.00757e-06	Offtarget	Commd8
3.52078e-10	-2.95492	0.023	0.438	4.74988e-06	Offtarget	Edil3
3.58548e-10	-0.862639	0.068	0.419	4.83717e-06	Offtarget	Sod3
3.83943e-10	1.86908	0.568	0.236	5.17978e-06	Offtarget	Cby1
3.90997e-10	3.02464	0.386	0.055	5.27494e-06	Offtarget	Ccl27a
3.96741e-10	1.6999	0.705	0.341	5.35243e-06	Offtarget	Ncam1
4.39103e-10	2.32424	0.455	0.125	5.92394e-06	Offtarget	Rpain
4.7884e-10	-3.61609	0.068	0.513	6.46003e-06	Offtarget	Nrk
5.0015e-10	2.01554	0.455	0.17	6.74753e-06	Offtarget	Pbxip1
5.02394e-10	1.9404	0.591	0.209	6.77779e-06	Offtarget	Ift22
5.3093e-10	-3.1558	0.273	0.643	7.16277e-06	Offtarget	Comp
7.08545e-10	3.4386	0.318	0.031	9.55898e-06	Offtarget	Paqr4
7.42206e-10	-3.56135	0.091	0.529	1.00131e-05	Offtarget	Pcsk5
1.04671e-09	2.153	0.386	0.135	1.41211e-05	Offtarget	Chchd6
1.11312e-09	-2.51526	0.318	0.706	1.50171e-05	Offtarget	Col9a1
1.62234e-09	1.84525	0.636	0.314	2.1887e-05	Offtarget	Nr2c2ap
1.88795e-09	-2.37094	0.295	0.681	2.54703e-05	Offtarget	Mbnl1
2.20638e-09	-2.6451	0.068	0.509	2.97663e-05	Offtarget	Tuba1c
2.20756e-09	2.81348	0.341	0.08	2.97822e-05	Offtarget	Rgs17
2.38167e-09	1.31083	0.75	0.46	3.21311e-05	Offtarget	Mrps36
2.64016e-09	-2.44101	0.455	0.734	3.56184e-05	Offtarget	Fmod
3.03563e-09	3.42914	0.295	0.038	4.09537e-05	Offtarget	Rsph1
3.36747e-09	-2.40169	0.25	0.65	4.54305e-05	Offtarget	Stk38l
3.60973e-09	1.69732	0.591	0.272	4.86989e-05	Offtarget	Timm10
4.06788e-09	3.5	0.295	0.031	5.48798e-05	Offtarget	Gnao1
5.03852e-09	-2.36825	0.295	0.695	6.79746e-05	Offtarget	Fkbp7
5.12274e-09	2.69811	0.364	0.075	6.91108e-05	Offtarget	Maoa
5.16534e-09	-3.49592	0.068	0.481	6.96856e-05	Offtarget	Rab11fip4
5.23116e-09	-1.93813	0.432	0.79	7.05736e-05	Offtarget	Ccn2
5.57301e-09	2.23925	0.455	0.13	7.51855e-05	Offtarget	Msantd4
5.74764e-09	-2.26076	0.227	0.654	7.75414e-05	Offtarget	Col5a1
5.76743e-09	1.51464	0.659	0.317	7.78083e-05	Offtarget	Stx12
5.82054e-09	3.32313	0.295	0.037	7.85249e-05	Offtarget	Slc4a4
5.85601e-09	1.33536	0.727	0.439	7.90034e-05	Offtarget	Zranb2
6.97029e-09	2.30297	0.386	0.111	9.40362e-05	Offtarget	Cpsf3
7.52357e-09	-4.45729	0	0.327	0.0001015	Offtarget	P3h2
7.90289e-09	2.49132	0.364	0.099	0.000106618	Offtarget	Extl3
9.05841e-09	-2.96778	0.091	0.507	0.000122207	Offtarget	Dlc1
9.78564e-09	1.62897	0.591	0.274	0.000132018	Offtarget	Arl2
1.07919e-08	2.02211	0.386	0.136	0.000145594	Offtarget	Coq7
1.13376e-08	1.55166	0.659	0.368	0.000152955	Offtarget	Zwint
1.1996e-08	3.11013	0.318	0.05	0.000161838	Offtarget	Snx10
1.27595e-08	-2.0322	0.205	0.642	0.000172138	Offtarget	Atf4
1.31296e-08	1.68818	0.636	0.261	0.000177132	Offtarget	Nsmce1
1.54227e-08	-4.68547	0.295	0.605	0.000208067	Offtarget	Col1a1
1.84551e-08	-2.45782	0.159	0.568	0.000248978	Offtarget	Ppfibp1
1.86404e-08	1.80287	0.636	0.245	0.000251478	Offtarget	Marcks
2.04058e-08	-2.40334	0.114	0.538	0.000275294	Offtarget	Susd5
2.05385e-08	2.92918	0.318	0.061	0.000277085	Offtarget	Cd59a
2.12716e-08	-2.71638	0.045	0.439	0.000286975	Offtarget	Herpud1
2.18224e-08	-1.87972	0.364	0.731	0.000294405	Offtarget	Kdelr2
2.49189e-08	2.66082	0.364	0.071	0.00033618	Offtarget	Get1
2.53759e-08	1.78743	0.568	0.208	0.000342347	Offtarget	Atad1
2.84221e-08	-1.81012	0.25	0.66	0.000383442	Offtarget	Aopep
2.85948e-08	-2.75451	0.182	0.596	0.000385773	Offtarget	Gpx3
2.86588e-08	2.55439	0.364	0.085	0.000386635	Offtarget	Notch1
2.98111e-08	1.70857	0.636	0.261	0.000402182	Offtarget	Cd109
3.28775e-08	-3.21263	0.045	0.434	0.000443551	Offtarget	Tgfbi
3.57557e-08	1.1277	0.886	0.548	0.00048238	Offtarget	Anp32a
3.59452e-08	-1.89203	0.318	0.704	0.000484936	Offtarget	Raph1
3.86652e-08	-2.39649	0.136	0.548	0.000521632	Offtarget	Ppic
4.41297e-08	1.02362	0.886	0.634	0.000595353	Offtarget	Sf3b6
4.4434e-08	-4.2288	0	0.3	0.000599459	Offtarget	Sgms2
4.67274e-08	2.36625	0.364	0.095	0.0006304	Offtarget	Mettl22
4.69493e-08	2.76618	0.318	0.045	0.000633393	Offtarget	St6galnac3
4.76542e-08	2.47072	0.318	0.046	0.000642903	Offtarget	Fgl2
5.53204e-08	1.92488	0.477	0.164	0.000746328	Offtarget	Etfrf1
5.62054e-08	-4.43349	0	0.296	0.000758267	Offtarget	Ncmap
5.74117e-08	1.51522	0.636	0.309	0.000774542	Offtarget	Cetn2
5.77135e-08	1.45271	0.727	0.335	0.000778613	Offtarget	Snx6
6.24711e-08	-1.80487	0.25	0.671	0.000842798	Offtarget	Loxl3
7.06886e-08	-2.26602	0.159	0.566	0.00095366	Offtarget	Rcn3
9.76407e-08	1.31936	0.659	0.382	0.00131727	Offtarget	Zmat2
1.10152e-07	1.80682	0.545	0.186	0.00148606	Offtarget	Cxxc5
1.10401e-07	-4.24877	0	0.285	0.00148942	Offtarget	Unc5b
1.22728e-07	-0.987296	0.205	0.61	0.00165572	Offtarget	S100b
1.26845e-07	1.81616	0.455	0.174	0.00171127	Offtarget	Psme1
1.27308e-07	1.48441	0.568	0.307	0.00171752	Offtarget	Hebp1
1.28155e-07	-2.12189	0.182	0.577	0.00172894	Offtarget	Kdelr3
1.36171e-07	-4.39257	0.023	0.364	0.00183708	Offtarget	Crabp2
1.37669e-07	1.36232	0.614	0.354	0.00185729	Offtarget	BC005624
1.97088e-07	-2.50943	0.114	0.499	0.00265892	Offtarget	Fry
2.00555e-07	-1.15917	0.477	0.825	0.00270569	Offtarget	Maged1
2.22986e-07	2.15588	0.386	0.108	0.00300831	Offtarget	Rnf5
2.40627e-07	1.47959	0.614	0.285	0.0032463	Offtarget	4933434E20Rik
2.56546e-07	-2.03799	0.136	0.533	0.00346107	Offtarget	Gorasp2
2.62063e-07	1.80807	0.636	0.281	0.00353549	Offtarget	Jpt1
2.72716e-07	-3.05995	0.045	0.403	0.00367921	Offtarget	Smoc2
2.95711e-07	-3.77379	0.227	0.548	0.00398944	Offtarget	Col3a1
2.98932e-07	1.66101	0.523	0.214	0.0040329	Offtarget	Morn2
3.0717e-07	1.44468	0.682	0.366	0.00414403	Offtarget	Csrp1
3.18846e-07	-1.7658	0.341	0.677	0.00430155	Offtarget	Creb3l2
3.31697e-07	-1.87367	0.364	0.697	0.00447492	Offtarget	Adk
3.44221e-07	-3.8952	0.023	0.351	0.00464388	Offtarget	Crispld1
3.76398e-07	-4.27943	0.023	0.347	0.00507799	Offtarget	Medag
4.27444e-07	-2.52691	0.159	0.522	0.00576664	Offtarget	Uap1
4.3345e-07	-4.69689	0	0.263	0.00584767	Offtarget	Ptgs1
4.58931e-07	-3.00524	0.091	0.446	0.00619143	Offtarget	Capn6
4.99196e-07	-2.40629	0.091	0.464	0.00673465	Offtarget	Ccn4
5.36663e-07	-3.30421	0.045	0.39	0.00724013	Offtarget	R3hdml
7.05942e-07	-2.97978	0.023	0.34	0.00952386	Offtarget	Slc26a2
7.06264e-07	1.09789	0.773	0.505	0.00952821	Offtarget	2610001J05Rik
7.34472e-07	2.01083	0.409	0.131	0.00990876	Offtarget	Pisd
7.40429e-07	-3.33141	0.409	0.669	0.00998913	Offtarget	Fabp4
8.34001e-07	-1.73549	0.318	0.652	0.0112515	Offtarget	Ssr1
8.82531e-07	1.90903	0.432	0.167	0.0119062	Offtarget	Ift74
9.10204e-07	-3.34202	0.068	0.415	0.0122796	Offtarget	Fam180a
9.52347e-07	-1.36097	0.5	0.768	0.0128481	Offtarget	Surf4
1.03901e-06	-1.34366	0.523	0.797	0.0140173	Offtarget	Btg1
1.07053e-06	1.47798	0.636	0.301	0.0144425	Offtarget	Eef1e1
1.10468e-06	-1.68839	0.068	0.399	0.0149033	Offtarget	M1ap
1.11185e-06	-2.34968	0.205	0.554	0.015	Offtarget	Ugdh
1.12149e-06	-1.95126	0.409	0.664	0.01513	Offtarget	Tsc22d1
1.19619e-06	2.28075	0.341	0.086	0.0161377	Offtarget	Dcakd
1.35275e-06	2.15713	0.386	0.101	0.01825	Offtarget	Stard3nl
1.38631e-06	2.12875	0.386	0.106	0.0187027	Offtarget	Cdc42se2
1.4322e-06	1.85082	0.455	0.185	0.0193218	Offtarget	Nfib
1.45033e-06	-2.36898	0.136	0.481	0.0195664	Offtarget	Pkd1
1.49612e-06	-2.70703	0.068	0.411	0.0201841	Offtarget	Nfatc1
1.70525e-06	2.12875	0.364	0.104	0.0230056	Offtarget	Ptgr2
1.80557e-06	1.00053	0.864	0.565	0.0243589	Offtarget	Coa3
1.83477e-06	2.08987	0.409	0.13	0.0247528	Offtarget	Atp1b1
1.84898e-06	-1.33549	0.364	0.725	0.0249447	Offtarget	Capg
2.03551e-06	-2.48649	0.114	0.465	0.0274611	Offtarget	Mmp2
2.17097e-06	-2.09473	0.295	0.601	0.0292886	Offtarget	Loxl2
2.1909e-06	-1.15737	0.455	0.783	0.0295575	Offtarget	Sec13
2.24518e-06	1.55467	0.545	0.243	0.0302897	Offtarget	Isca2
2.27137e-06	-2.22377	0.091	0.44	0.030643	Offtarget	Mia3
2.57593e-06	-3.29672	0.045	0.356	0.0347518	Offtarget	Nt5e
2.6152e-06	-2.40642	0.068	0.404	0.0352816	Offtarget	Cast
2.66196e-06	1.82063	0.432	0.153	0.0359126	Offtarget	Dhx30
2.70637e-06	0.870013	0.909	0.615	0.0365116	Offtarget	Psmb7
2.71669e-06	-1.7155	0.205	0.569	0.0366508	Offtarget	Prrc1
3.24051e-06	-1.86192	0.091	0.431	0.0437177	Offtarget	Efna5
3.26464e-06	-3.00837	0.045	0.355	0.0440433	Offtarget	Abl2
3.28649e-06	-2.1485	0.114	0.466	0.044338	Offtarget	Tnfrsf11b
3.58898e-06	-1.65448	0.386	0.673	0.048419	Offtarget	Ivns1abp
3.65871e-06	1.63714	0.5	0.216	0.0493597	Offtarget	Lap3
3.79377e-06	-2.45979	0.091	0.426	0.0511817	Offtarget	Zfand2a
3.94029e-06	-1.23802	0.409	0.747	0.0531584	Offtarget	Fndc3b
3.99453e-06	-2.75127	0.068	0.386	0.0538902	Offtarget	Marveld1
4.26908e-06	1.56004	0.477	0.212	0.0575942	Offtarget	Nacc2
4.29517e-06	-2.76225	0.091	0.408	0.0579462	Offtarget	Dhx32
4.30292e-06	-2.38658	0.091	0.425	0.0580507	Offtarget	Jup
4.32305e-06	2.11537	0.364	0.105	0.0583222	Offtarget	Rsph9
4.59079e-06	2.13702	0.341	0.076	0.0619344	Offtarget	Igfbp2
4.63735e-06	-1.65907	0.114	0.457	0.0625625	Offtarget	Tmem97
4.86564e-06	-2.35737	0.091	0.426	0.0656424	Offtarget	Meltf
5.3062e-06	1.67871	0.477	0.184	0.071586	Offtarget	Zc2hc1a
5.5968e-06	-2.23945	0.136	0.468	0.0755064	Offtarget	Kcna6
5.60417e-06	-1.61644	0.227	0.583	0.0756059	Offtarget	Med13l
5.65561e-06	-1.98574	0.091	0.425	0.0762999	Offtarget	Klhl21
5.77074e-06	1.46235	0.568	0.262	0.0778531	Offtarget	Idh1
6.33326e-06	1.43239	0.523	0.248	0.0854421	Offtarget	Prrc2b
6.76129e-06	-2.25372	0.091	0.42	0.0912166	Offtarget	Fosl2
6.84127e-06	-2.91043	0.045	0.343	0.0922956	Offtarget	Emilin1
6.87135e-06	-1.49176	0.364	0.666	0.0927014	Offtarget	Picalm
7.14119e-06	-3.25619	0.023	0.302	0.0963418	Offtarget	Tnfrsf23
7.3858e-06	-4.04118	0.091	0.4	0.0996419	Offtarget	Lum
7.74921e-06	-1.36836	0.523	0.776	0.104545	Offtarget	Plod2
7.9219e-06	-2.0639	0.114	0.448	0.106874	Offtarget	Gfpt1
8.26785e-06	-1.41998	0.432	0.69	0.111542	Offtarget	Arpc1b
8.59155e-06	1.02755	0.841	0.579	0.115909	Offtarget	Mrpl42
9.47944e-06	-2.54267	0.045	0.344	0.127887	Offtarget	Ppp1r15a
9.76091e-06	-2.04046	0.136	0.467	0.131684	Offtarget	Xbp1
9.763e-06	1.3256	0.614	0.301	0.131713	Offtarget	Tctex1d2
9.97562e-06	-3.31656	0.068	0.37	0.134581	Offtarget	F13a1
1.03918e-05	2.05475	0.364	0.094	0.140196	Offtarget	Slc25a44
1.18845e-05	-1.14634	0.364	0.71	0.160333	Offtarget	Plod1
1.24576e-05	1.13382	0.682	0.42	0.168065	Offtarget	Dnaja1
1.24881e-05	-1.84112	0.341	0.631	0.168477	Offtarget	Errfi1
1.25225e-05	-1.61908	0.205	0.546	0.168941	Offtarget	Sec31a
1.26741e-05	1.56106	0.409	0.124	0.170986	Offtarget	Ptn
1.30061e-05	-2.96275	0.045	0.33	0.175466	Offtarget	Kazald1
1.30835e-05	-2.54368	0.068	0.368	0.17651	Offtarget	Colec12
1.35487e-05	-5.52179	0.023	0.281	0.182785	Offtarget	Krt16
1.38832e-05	-2.74689	0.068	0.374	0.187298	Offtarget	Icam1
1.42389e-05	1.37572	0.591	0.259	0.192097	Offtarget	Cfl2
1.6643e-05	1.13625	0.705	0.433	0.224531	Offtarget	Lsm6
1.75986e-05	-1.59168	0.182	0.522	0.237423	Offtarget	P3h4
1.78075e-05	-2.00714	0.159	0.467	0.240241	Offtarget	Gars
1.78602e-05	1.97726	0.364	0.107	0.240953	Offtarget	Pfkm
1.80579e-05	-2.70505	0.068	0.359	0.243619	Offtarget	Lpar4
1.85025e-05	-1.52648	0.182	0.524	0.249617	Offtarget	Tbrg1
1.9592e-05	-2.04879	0.068	0.37	0.264316	Offtarget	Cgref1
2.03646e-05	-2.89362	0.045	0.329	0.274738	Offtarget	Pcsk6
2.09186e-05	1.2286	0.636	0.341	0.282213	Offtarget	Trappc3
2.09586e-05	1.30526	0.614	0.323	0.282752	Offtarget	Snap47
2.17751e-05	-2.39839	0.091	0.386	0.293767	Offtarget	Foxc1
2.28027e-05	-2.83868	0.045	0.321	0.307631	Offtarget	Adarb1
2.33075e-05	-1.9045	0.159	0.473	0.314442	Offtarget	Clint1
2.33574e-05	-3.50373	0.023	0.28	0.315114	Offtarget	Htra3
2.53376e-05	-2.76549	0.045	0.32	0.34183	Offtarget	Trpv4
2.53721e-05	1.72944	0.432	0.147	0.342295	Offtarget	Tceal3
2.63278e-05	1.35114	0.591	0.275	0.355188	Offtarget	Mrpl45
2.69239e-05	-2.51717	0.068	0.353	0.36323	Offtarget	P3h3
2.788e-05	-2.78955	0.045	0.317	0.376129	Offtarget	Col16a1
3.04307e-05	-0.977554	0.5	0.787	0.41054	Offtarget	Sar1a
3.11074e-05	-1.68595	0.227	0.528	0.41967	Offtarget	Serp1
3.22518e-05	-1.65186	0.25	0.571	0.43511	Offtarget	4930523C07Rik
3.28542e-05	-1.97336	0.114	0.424	0.443237	Offtarget	Ddost
3.311e-05	-3.4324	0.023	0.273	0.446688	Offtarget	Gxylt2
3.41184e-05	-1.40617	0.318	0.635	0.460291	Offtarget	Ifi27
3.43162e-05	1.41089	0.523	0.256	0.462959	Offtarget	Pigp
3.47403e-05	-1.85035	0.136	0.453	0.468681	Offtarget	Sertad2
3.52244e-05	-2.12806	0.205	0.506	0.475212	Offtarget	Isg20
3.58089e-05	-2.2821	0.068	0.358	0.483098	Offtarget	Slc35e3
3.75839e-05	-2.15665	0.091	0.381	0.507044	Offtarget	Tmem39a
3.86319e-05	-2.39257	0.068	0.349	0.521183	Offtarget	Zfhx3
4.02233e-05	-1.42792	0.295	0.61	0.542653	Offtarget	Pdia3
4.12707e-05	-2.25903	0.159	0.46	0.556783	Offtarget	F3
4.16583e-05	1.30534	0.5	0.196	0.562011	Offtarget	Tcn2
4.24895e-05	-1.46226	0.273	0.587	0.573226	Offtarget	Rbms1
4.41537e-05	-1.24935	0.455	0.717	0.595677	Offtarget	Serpine1
4.54593e-05	-2.3125	0.136	0.416	0.613292	Offtarget	Col4a2
4.56439e-05	-3.8199	0.045	0.3	0.615782	Offtarget	Fgf21
4.74197e-05	-1.35312	0.205	0.53	0.639739	Offtarget	Cnmd
5.09346e-05	1.78926	0.386	0.121	0.687158	Offtarget	Sipa1l1
5.71864e-05	-1.98106	0.159	0.472	0.771501	Offtarget	Enpp2
6.19886e-05	-2.12351	0.068	0.349	0.836289	Offtarget	Hexa
6.57457e-05	-2.07959	0.045	0.305	0.886975	Offtarget	Eps8l2
6.65858e-05	1.16863	0.636	0.352	0.898309	Offtarget	Fos
6.68994e-05	1.77906	0.364	0.11	0.902539	Offtarget	Gcnt2
6.93998e-05	-3.09824	0.045	0.299	0.936273	Offtarget	Steap4
7.43155e-05	-1.359	0.341	0.615	1	Offtarget	Copa
7.65969e-05	-1.53742	0.182	0.49	1	Offtarget	Sec22b
7.82402e-05	-2.1685	0.045	0.304	1	Offtarget	Apbb2
8.13797e-05	-2.17242	0.091	0.375	1	Offtarget	Mdm2
8.66109e-05	1.72109	0.386	0.126	1	Offtarget	Ro60
9.32233e-05	-1.46364	0.205	0.517	1	Offtarget	Pacsin2
9.34417e-05	-2.09653	0.091	0.374	1	Offtarget	Dab2
0.000100004	-2.62359	0.045	0.295	1	Offtarget	Vwa1
0.000102235	-1.34762	0.114	0.406	1	Offtarget	Zbtb38
0.000103901	1.29833	0.523	0.272	1	Offtarget	Idh3a
0.00010448	-2.15977	0.091	0.368	1	Offtarget	Penk
0.000105111	-2.45191	0.091	0.352	1	Offtarget	Klf2
0.000106225	-1.35367	0.318	0.603	1	Offtarget	Lman1
0.000107158	-2.60532	0.159	0.426	1	Offtarget	Ptgs2
0.000121207	-1.19171	0.409	0.67	1	Offtarget	Fkbp10
0.000125669	-2.37859	0.091	0.351	1	Offtarget	H2-K1
0.000127129	1.07063	0.659	0.394	1	Offtarget	Tmed4
0.000127434	-1.64064	0.205	0.489	1	Offtarget	Selenos
0.00012868	-1.27019	0.295	0.607	1	Offtarget	Dusp1
0.000131255	-2.07792	0.091	0.365	1	Offtarget	Pxdn
0.000136251	0.925978	0.773	0.506	1	Offtarget	Dynlt3
0.000138439	-1.8547	0.227	0.506	1	Offtarget	H1f2
0.000142797	1.01603	0.727	0.477	1	Offtarget	Ddx39b
0.000143056	-2.97773	0.159	0.437	1	Offtarget	Inhba
0.000155772	1.35951	0.523	0.238	1	Offtarget	Carhsp1
0.000162227	0.943784	0.773	0.492	1	Offtarget	Cd24a
0.000168019	-1.11918	0.432	0.689	1	Offtarget	Arf4
0.000185502	-2.2891	0.068	0.318	1	Offtarget	Arl5b
0.000191226	-1.04756	0.455	0.722	1	Offtarget	Ckap4
0.000195734	-1.41263	0.114	0.39	1	Offtarget	Hprt
0.000224549	-1.33752	0.432	0.682	1	Offtarget	Lgals3
0.000236008	1.03156	0.636	0.339	1	Offtarget	Ube2w
0.000240754	-1.9073	0.091	0.356	1	Offtarget	Vasn
0.000247615	-2.95365	0.068	0.321	1	Offtarget	Mustn1
0.000252188	1.43573	0.455	0.2	1	Offtarget	Rpp30
0.000252294	-1.52774	0.205	0.489	1	Offtarget	Nucb2
0.00026256	-2.08696	0.136	0.398	1	Offtarget	Phlda1
0.000270495	-1.82084	0.182	0.455	1	Offtarget	Colgalt2
0.000284327	-1.36996	0.091	0.342	1	Offtarget	Bcat1
0.000321311	-1.61165	0.159	0.432	1	Offtarget	Btg3
0.000377342	1.32336	0.477	0.222	1	Offtarget	Pop4
0.000381338	-1.52606	0.159	0.44	1	Offtarget	Tiam2
0.00039553	0.981906	0.659	0.394	1	Offtarget	Trappc1
0.000407057	-1.54714	0.114	0.379	1	Offtarget	Col12a1
0.000412882	-1.51286	0.205	0.468	1	Offtarget	Txndc5
0.000414181	-1.41793	0.136	0.411	1	Offtarget	Ell2
0.000423474	-1.77241	0.091	0.346	1	Offtarget	Vkorc1
0.000457682	-1.66083	0.182	0.437	1	Offtarget	Sdk2
0.00047832	-0.714231	0.205	0.463	1	Offtarget	Tns3
0.000488153	1.30346	0.477	0.219	1	Offtarget	Nfasc
0.000492143	-1.58157	0.182	0.455	1	Offtarget	Nfkb1
0.000508965	1.15166	0.545	0.287	1	Offtarget	Cops8
0.000517189	-1.28534	0.295	0.558	1	Offtarget	Sec61a1
0.000518561	-1.41504	0.159	0.434	1	Offtarget	Pnp
0.000538364	-1.83539	0.205	0.465	1	Offtarget	Pcolce
0.000597095	0.562698	0.841	0.575	1	Offtarget	Cald1
0.000645273	-1.46193	0.136	0.401	1	Offtarget	Tob1
0.000726765	-1.53232	0.182	0.434	1	Offtarget	Ldlrad3
0.000733637	-1.30039	0.25	0.51	1	Offtarget	Tram1
0.000815305	-1.6079	0.114	0.366	1	Offtarget	Ext1
0.000822492	-1.24795	0.205	0.479	1	Offtarget	Stc2
0.000845082	0.984459	0.636	0.383	1	Offtarget	Serpine2
0.000991951	-1.35452	0.227	0.496	1	Offtarget	Insig1
0.00101873	0.925641	0.682	0.416	1	Offtarget	Tubb5
0.00106437	1.05444	0.477	0.225	1	Offtarget	Ing4
0.00119083	1.14951	0.5	0.248	1	Offtarget	Micu1
0.00119932	0.639186	0.818	0.564	1	Offtarget	Anapc13
0.00180518	-0.655108	0.273	0.53	1	Offtarget	Tm9sf3
0.00224062	0.868358	0.568	0.312	1	Offtarget	Yae1d1
0.00347339	-0.95232	0.273	0.523	1	Offtarget	BC004004

## Sheet: 1WT_PD
p_val	avg_log2FC	pct.1	pct.2	p_val_adj	cluster	gene
0	3.3963	0.958	0.342	0	Connective_Tissue	Fbln5
0	4.50736	0.776	0.163	0	Connective_Tissue	Cthrc1
0	3.04587	0.889	0.287	0	Connective_Tissue	Igfbp4
0	2.88555	0.969	0.509	0	Connective_Tissue	Col3a1
0	3.4082	0.995	0.566	0	Connective_Tissue	Mfap4
0	-4.42125	0.511	0.917	0	Connective_Tissue	Acan
0	2.57836	0.997	0.617	0	Connective_Tissue	Col1a1
0	2.39325	0.984	0.631	0	Connective_Tissue	Col1a2
0	2.4804	0.995	0.678	0	Connective_Tissue	Lox
0	3.50615	0.781	0.126	0	Connective_Tissue	Hmcn1
1.66009e-299	2.97043	0.849	0.252	2.41476e-295	Connective_Tissue	Thbs2
4.58352e-298	3.82852	0.775	0.176	6.66719e-294	Connective_Tissue	Aspn
7.97084e-284	1.89605	0.988	0.656	1.15944e-279	Connective_Tissue	Fbn2
1.55294e-253	2.63108	0.893	0.441	2.2589e-249	Connective_Tissue	Igfbp2
1.61621e-252	1.59596	0.978	0.567	2.35094e-248	Connective_Tissue	Mfap2
2.80931e-248	2.4491	0.831	0.301	4.08643e-244	Connective_Tissue	Loxl1
5.0417e-237	-4.52026	0.264	0.759	7.33366e-233	Connective_Tissue	Lgals3
5.714e-223	-3.69355	0.414	0.865	8.31158e-219	Connective_Tissue	Hapln1
6.50532e-222	-4.42728	0.173	0.682	9.46263e-218	Connective_Tissue	Col11a2
2.45805e-212	3.15375	0.688	0.175	3.57547e-208	Connective_Tissue	Nkain4
1.00377e-211	2.1156	0.869	0.438	1.46008e-207	Connective_Tissue	Mdk
5.26024e-208	1.79814	0.899	0.527	7.65154e-204	Connective_Tissue	Mmp14
6.96227e-200	1.67652	0.911	0.597	1.01273e-195	Connective_Tissue	Wls
9.87919e-196	3.33031	0.591	0.101	1.43703e-191	Connective_Tissue	Cdh11
2.05476e-192	1.86887	0.85	0.451	2.98885e-188	Connective_Tissue	Ccn4
7.25444e-192	2.41077	0.742	0.225	1.05523e-187	Connective_Tissue	Igf1
3.52439e-187	1.09305	0.989	0.717	5.12657e-183	Connective_Tissue	Bgn
1.86495e-183	2.44756	0.688	0.191	2.71275e-179	Connective_Tissue	Plxdc2
2.6693e-180	1.97565	0.659	0.145	3.88276e-176	Connective_Tissue	Dpysl3
2.40316e-176	-3.07818	0.329	0.748	3.49564e-172	Connective_Tissue	Scd1
3.75538e-175	2.76633	0.667	0.192	5.46257e-171	Connective_Tissue	Lrrc17
8.97031e-174	3.14083	0.574	0.107	1.30482e-169	Connective_Tissue	Rgs4
2.45759e-171	3.21203	0.621	0.226	3.57481e-167	Connective_Tissue	Cd55
1.75236e-169	2.71486	0.661	0.206	2.54899e-165	Connective_Tissue	Fgf18
3.72189e-166	3.54205	0.485	0.058	5.41386e-162	Connective_Tissue	Olfml3
6.96943e-166	3.24658	0.554	0.108	1.01377e-161	Connective_Tissue	Osr1
3.87921e-164	2.60396	0.591	0.12	5.6427e-160	Connective_Tissue	Rbp1
4.45284e-161	1.8722	0.824	0.44	6.4771e-157	Connective_Tissue	Cdc42ep3
5.80587e-156	-3.68122	0.576	0.841	8.44522e-152	Connective_Tissue	Cd24a
3.65794e-152	-3.6196	0.127	0.56	5.32085e-148	Connective_Tissue	Fmod
4.91946e-152	-5.39566	0.022	0.402	7.15584e-148	Connective_Tissue	Eps8l2
1.04276e-149	-3.20512	0.129	0.549	1.51681e-145	Connective_Tissue	Trpv4
1.17698e-149	2.64988	0.591	0.17	1.71204e-145	Connective_Tissue	Rhoj
1.04583e-148	2.49237	0.664	0.228	1.52127e-144	Connective_Tissue	Col8a1
2.13253e-147	-3.13384	0.174	0.597	3.10198e-143	Connective_Tissue	Tgm2
1.7811e-146	2.02266	0.72	0.278	2.59078e-142	Connective_Tissue	Prrx1
2.20845e-144	2.20218	0.631	0.178	3.21242e-140	Connective_Tissue	Gas2
2.78194e-143	-2.53864	0.289	0.693	4.04662e-139	Connective_Tissue	Col9a1
1.68128e-142	-1.61666	0.643	0.898	2.44559e-138	Connective_Tissue	Anxa8
2.70128e-141	2.35701	0.597	0.155	3.92928e-137	Connective_Tissue	Ifitm3
5.39654e-141	3.87083	0.417	0.047	7.84981e-137	Connective_Tissue	Bmp4
1.21138e-140	2.54204	0.584	0.162	1.76207e-136	Connective_Tissue	Col4a1
4.78908e-140	-2.64851	0.155	0.586	6.96619e-136	Connective_Tissue	4930523C07Rik
8.6335e-140	3.44408	0.438	0.059	1.25583e-135	Connective_Tissue	Dkk3
2.08777e-139	-4.75177	0.019	0.376	3.03688e-135	Connective_Tissue	Fam89a
1.1613e-138	4.59364	0.368	0.029	1.68923e-134	Connective_Tissue	Fndc1
2.92762e-138	-2.91639	0.129	0.548	4.25852e-134	Connective_Tissue	Susd5
3.30105e-138	2.90713	0.522	0.115	4.8017e-134	Connective_Tissue	Gas6
6.11257e-136	2.97947	0.519	0.128	8.89134e-132	Connective_Tissue	Filip1l
9.94721e-136	3.37949	0.439	0.062	1.44692e-131	Connective_Tissue	Fgf9
4.74831e-135	3.64884	0.39	0.037	6.9069e-131	Connective_Tissue	Lamc3
1.61722e-134	2.53209	0.58	0.174	2.3524e-130	Connective_Tissue	Fbn1
2.91174e-134	1.20793	0.921	0.576	4.23542e-130	Connective_Tissue	Col5a2
1.16442e-133	3.7417	0.494	0.103	1.69376e-129	Connective_Tissue	Myl9
4.0428e-133	2.50768	0.547	0.135	5.88066e-129	Connective_Tissue	Foxp2
5.32725e-132	-2.32561	0.384	0.727	7.74902e-128	Connective_Tissue	Snta1
6.06833e-132	-4.23193	0.103	0.48	8.82699e-128	Connective_Tissue	Ptgs1
1.7598e-131	1.75196	0.741	0.353	2.5598e-127	Connective_Tissue	Mmp2
2.73431e-131	-3.07625	0.081	0.479	3.97733e-127	Connective_Tissue	Kif21a
1.24967e-128	-1.79432	0.419	0.783	1.81777e-124	Connective_Tissue	Sox9
2.28169e-126	-2.8517	0.1	0.499	3.31895e-122	Connective_Tissue	S100b
2.59659e-124	3.45047	0.381	0.043	3.777e-120	Connective_Tissue	Tmem119
6.5665e-124	-2.6326	0.163	0.556	9.55163e-120	Connective_Tissue	Fbxo7
3.07003e-122	-1.92394	0.371	0.732	4.46566e-118	Connective_Tissue	Me1
1.84126e-120	-4.68882	0.146	0.456	2.6783e-116	Connective_Tissue	T
6.3969e-119	-4.01245	0.03	0.363	9.30494e-115	Connective_Tissue	P3h2
7.64533e-119	-4.11643	0.112	0.362	1.11209e-114	Connective_Tissue	Rab38
2.00169e-117	1.18043	0.9	0.641	2.91165e-113	Connective_Tissue	Eva1b
2.53535e-117	3.14185	0.514	0.166	3.68792e-113	Connective_Tissue	Sfrp1
6.36708e-117	1.43954	0.764	0.36	9.26156e-113	Connective_Tissue	Ogn
8.52743e-117	-5.5332	0.059	0.363	1.2404e-112	Connective_Tissue	Tmem163
6.45261e-116	2.26236	0.57	0.184	9.38596e-112	Connective_Tissue	Serpinf1
1.09342e-114	3.35091	0.441	0.103	1.59049e-110	Connective_Tissue	Ccn5
2.30054e-114	-4.03413	0.043	0.373	3.34637e-110	Connective_Tissue	Fgfr3
2.57843e-114	2.84447	0.432	0.083	3.75058e-110	Connective_Tissue	Pdgfrb
1.28906e-113	-3.11596	0.106	0.476	1.87507e-109	Connective_Tissue	Foxd1
3.89449e-113	1.68842	0.721	0.404	5.66493e-109	Connective_Tissue	Twist1
6.61638e-113	-3.06346	0.085	0.443	9.62419e-109	Connective_Tissue	Kank1
8.42082e-113	2.07104	0.541	0.152	1.22489e-108	Connective_Tissue	Mpped2
4.19616e-112	-6.51305	0.022	0.32	6.10373e-108	Connective_Tissue	Snorc
1.64905e-110	-3.37953	0.089	0.436	2.3987e-106	Connective_Tissue	Cnmd
1.82595e-110	2.40688	0.489	0.122	2.65602e-106	Connective_Tissue	Foxp1
4.05224e-110	-4.66801	0.237	0.518	5.89439e-106	Connective_Tissue	Krt18
2.64376e-109	-5.12232	0.181	0.474	3.84562e-105	Connective_Tissue	Car2
2.89801e-109	-3.77023	0.032	0.349	4.21545e-105	Connective_Tissue	Zfp385b
6.01241e-109	0.653287	0.967	0.675	8.74565e-105	Connective_Tissue	Tagln
2.26958e-108	-5.32293	0.044	0.331	3.30133e-104	Connective_Tissue	Arhgef16
4.14535e-108	2.71063	0.472	0.121	6.02983e-104	Connective_Tissue	Gem
1.74836e-107	4.47005	0.283	0.016	2.54316e-103	Connective_Tissue	Adam33
4.98551e-106	-3.39891	0.094	0.423	7.25192e-102	Connective_Tissue	Ehd3
5.99164e-106	1.47015	0.765	0.439	8.71544e-102	Connective_Tissue	Pdgfrl
3.45513e-105	2.58786	0.465	0.117	5.02583e-101	Connective_Tissue	Megf6
3.90297e-105	-1.62102	0.388	0.714	5.67726e-101	Connective_Tissue	Fgfrl1
4.59039e-105	1.35677	0.659	0.253	6.67718e-101	Connective_Tissue	Aplp1
1.46991e-104	1.00943	0.871	0.529	2.13813e-100	Connective_Tissue	Ddah2
1.93384e-104	2.26079	0.613	0.282	2.81296e-100	Connective_Tissue	Postn
2.54372e-104	-3.95671	0.118	0.443	3.7001e-100	Connective_Tissue	Peg10
1.02391e-102	1.60885	0.679	0.353	1.48938e-98	Connective_Tissue	Mxra7
2.0503e-102	-5.39566	0.014	0.283	2.98236e-98	Connective_Tissue	Ppp1r1b
2.11056e-102	-2.0621	0.183	0.555	3.07002e-98	Connective_Tissue	Msi2
1.85252e-101	2.7851	0.388	0.069	2.69467e-97	Connective_Tissue	Ltbp1
3.36385e-101	1.40964	0.747	0.403	4.89306e-97	Connective_Tissue	Arid5b
9.93304e-100	-3.3259	0.138	0.447	1.44486e-95	Connective_Tissue	Gng2
6.74292e-98	-2.52332	0.237	0.496	9.80825e-94	Connective_Tissue	Nog
7.05884e-98	-4.59788	0.243	0.514	1.02678e-93	Connective_Tissue	Krt19
1.53492e-97	-2.35205	0.176	0.536	2.23269e-93	Connective_Tissue	Phlda1
2.89863e-97	1.91874	0.546	0.192	4.21635e-93	Connective_Tissue	Col4a2
3.7946e-97	1.16891	0.847	0.583	5.51963e-93	Connective_Tissue	Marcks
1.7315e-95	-1.89494	0.397	0.708	2.51864e-91	Connective_Tissue	Smim1
2.44517e-95	-4.50421	0.042	0.3	3.55675e-91	Connective_Tissue	Tshr
2.79441e-95	1.79854	0.661	0.337	4.06475e-91	Connective_Tissue	Olfml2b
1.27508e-94	1.28291	0.766	0.433	1.85473e-90	Connective_Tissue	Cpxm1
1.31497e-94	1.85426	0.595	0.258	1.91276e-90	Connective_Tissue	Pltp
4.33918e-94	-3.21173	0.066	0.373	6.31177e-90	Connective_Tissue	Retreg1
3.91381e-92	3.75692	0.283	0.028	5.69303e-88	Connective_Tissue	Adcy1
6.09133e-92	4.02299	0.302	0.038	8.86044e-88	Connective_Tissue	Pi16
2.09306e-91	2.04762	0.541	0.216	3.04457e-87	Connective_Tissue	Rbpms
6.39053e-90	1.27544	0.786	0.471	9.29567e-86	Connective_Tissue	Prrx2
3.75265e-89	1.71858	0.603	0.277	5.45861e-85	Connective_Tissue	Plpp1
5.66085e-88	-5.19822	0.061	0.327	8.23427e-84	Connective_Tissue	Krt16
1.54999e-87	-4.15639	0.034	0.3	2.25461e-83	Connective_Tissue	Chrdl2
3.07198e-87	-1.73296	0.409	0.707	4.46851e-83	Connective_Tissue	Pmvk
3.69245e-87	-3.41422	0.301	0.578	5.37104e-83	Connective_Tissue	Sbsn
9.41584e-87	-2.72893	0.148	0.426	1.36963e-82	Connective_Tissue	Cystm1
1.6683e-86	-3.37062	0.042	0.318	2.42671e-82	Connective_Tissue	Lamb3
2.02786e-86	2.83594	0.357	0.075	2.94973e-82	Connective_Tissue	Npr3
8.96487e-86	-2.90698	0.142	0.441	1.30403e-81	Connective_Tissue	Perp
1.46857e-85	-3.705	0.066	0.327	2.13618e-81	Connective_Tissue	Map2
2.57094e-85	2.33756	0.541	0.242	3.73969e-81	Connective_Tissue	Igfbp5
1.27797e-84	1.99708	0.447	0.125	1.85893e-80	Connective_Tissue	Nfatc4
3.33771e-84	3.45934	0.353	0.078	4.85503e-80	Connective_Tissue	Sfrp2
1.03386e-83	2.0392	0.423	0.109	1.50385e-79	Connective_Tissue	Cacna1g
8.10916e-83	-2.64324	0.101	0.401	1.17956e-78	Connective_Tissue	Btbd3
9.24269e-83	3.56262	0.294	0.043	1.34444e-78	Connective_Tissue	Crispld2
1.17866e-82	3.01093	0.289	0.037	1.71448e-78	Connective_Tissue	Tfpi
5.07003e-82	1.93077	0.655	0.403	7.37486e-78	Connective_Tissue	Rgcc
9.35206e-82	-3.35224	0.09	0.364	1.36035e-77	Connective_Tissue	Frzb
1.5041e-81	2.20903	0.431	0.145	2.18786e-77	Connective_Tissue	Tank
1.25379e-79	-2.01057	0.203	0.521	1.82376e-75	Connective_Tissue	Asns
2.24659e-79	-1.80117	0.307	0.587	3.26789e-75	Connective_Tissue	Cgref1
2.27681e-78	-2.36912	0.105	0.401	3.31185e-74	Connective_Tissue	Sh3kbp1
8.86938e-78	-1.75787	0.35	0.653	1.29014e-73	Connective_Tissue	Hmgcr
2.44202e-77	-1.40289	0.416	0.722	3.55216e-73	Connective_Tissue	Ppa1
1.2535e-76	2.22228	0.454	0.154	1.82334e-72	Connective_Tissue	Fst
4.71098e-76	-1.61579	0.403	0.691	6.85259e-72	Connective_Tissue	Hmgcs1
9.0343e-76	1.41464	0.612	0.314	1.31413e-71	Connective_Tissue	Il11ra1
1.17358e-75	-2.64487	0.111	0.384	1.70709e-71	Connective_Tissue	Gdf5
2.63467e-75	1.14959	0.719	0.4	3.83239e-71	Connective_Tissue	P3h3
2.26518e-74	1.63099	0.552	0.245	3.29493e-70	Connective_Tissue	Svil
2.34128e-74	-1.90362	0.176	0.486	3.40562e-70	Connective_Tissue	Isg20
2.6035e-74	2.60893	0.334	0.074	3.78705e-70	Connective_Tissue	Pcsk5
5.0934e-74	-2.01001	0.139	0.438	7.40887e-70	Connective_Tissue	Mkrn1
3.35029e-73	1.58321	0.54	0.238	4.87333e-69	Connective_Tissue	Ext1
8.81414e-73	-2.42418	0.169	0.461	1.2821e-68	Connective_Tissue	H2-K1
1.36769e-72	-2.86224	0.067	0.331	1.98945e-68	Connective_Tissue	Dsp
1.37398e-72	2.23513	0.426	0.152	1.99859e-68	Connective_Tissue	Bpgm
2.97825e-72	-2.492	0.096	0.371	4.33216e-68	Connective_Tissue	Chst11
3.71605e-72	-3.07958	0.106	0.381	5.40537e-68	Connective_Tissue	Edn2
5.28104e-72	-1.76403	0.29	0.586	7.6818e-68	Connective_Tissue	Ugdh
8.96847e-72	-2.44025	0.15	0.424	1.30455e-67	Connective_Tissue	Papss2
1.92974e-71	2.59459	0.335	0.082	2.807e-67	Connective_Tissue	Col26a1
2.38335e-71	1.18843	0.637	0.308	3.46681e-67	Connective_Tissue	Ncam1
1.15065e-70	-1.3098	0.396	0.686	1.67373e-66	Connective_Tissue	Fads3
3.26752e-70	1.00926	0.801	0.541	4.75294e-66	Connective_Tissue	Fcgrt
3.55978e-70	1.07049	0.706	0.387	5.17806e-66	Connective_Tissue	Podxl2
4.86416e-70	2.1556	0.363	0.093	7.07541e-66	Connective_Tissue	Rnase4
1.2048e-69	2.25955	0.364	0.098	1.7525e-65	Connective_Tissue	Pdlim2
1.45752e-69	1.59636	0.52	0.222	2.1201e-65	Connective_Tissue	Nkd1
2.33607e-69	1.13489	0.697	0.395	3.39805e-65	Connective_Tissue	Ltbp3
1.10547e-67	1.38157	0.604	0.308	1.60802e-63	Connective_Tissue	Pbx1
1.70884e-67	-1.6957	0.357	0.626	2.48568e-63	Connective_Tissue	Prxl2b
2.97901e-67	-1.64959	0.254	0.531	4.33326e-63	Connective_Tissue	Fam129b
1.23283e-65	-2.27637	0.153	0.416	1.79327e-61	Connective_Tissue	Prelp
2.26649e-65	1.78253	0.509	0.245	3.29684e-61	Connective_Tissue	Col12a1
4.90535e-65	-1.70844	0.259	0.541	7.13532e-61	Connective_Tissue	Pcolce2
3.49438e-64	-1.31181	0.36	0.651	5.08293e-60	Connective_Tissue	Ezr
2.71453e-63	-1.77382	0.271	0.529	3.94856e-59	Connective_Tissue	Fads2
1.06123e-62	-1.31883	0.344	0.619	1.54366e-58	Connective_Tissue	Cd151
3.61847e-62	1.74161	0.425	0.15	5.26342e-58	Connective_Tissue	Piezo2
3.9685e-62	1.62368	0.477	0.191	5.77258e-58	Connective_Tissue	Bend5
5.76989e-62	-2.2836	0.084	0.334	8.39288e-58	Connective_Tissue	Ggct
2.02073e-61	-1.4632	0.3	0.553	2.93936e-57	Connective_Tissue	Pde4dip
2.26595e-61	0.967364	0.764	0.508	3.29605e-57	Connective_Tissue	Picalm
2.34848e-61	1.84262	0.409	0.146	3.41611e-57	Connective_Tissue	Fzd1
2.4587e-61	-1.61866	0.214	0.494	3.57642e-57	Connective_Tissue	Cpne8
3.2273e-61	1.86006	0.391	0.132	4.69443e-57	Connective_Tissue	Cmtm3
4.05047e-61	-1.51292	0.267	0.532	5.89181e-57	Connective_Tissue	Mras
2.29292e-60	1.5232	0.489	0.21	3.33528e-56	Connective_Tissue	Lpar1
2.95271e-60	1.69252	0.411	0.141	4.29502e-56	Connective_Tissue	P4ha3
3.7047e-60	-1.52853	0.255	0.534	5.38885e-56	Connective_Tissue	Sms
7.01676e-60	-1.47414	0.303	0.571	1.02066e-55	Connective_Tissue	Pim3
3.31907e-59	-1.59174	0.19	0.469	4.82793e-55	Connective_Tissue	Zfp385a
4.1562e-59	-1.74372	0.19	0.452	6.0456e-55	Connective_Tissue	Siah2
1.1226e-58	1.40648	0.547	0.283	1.63293e-54	Connective_Tissue	Tenm3
2.98908e-58	-1.73555	0.161	0.43	4.34791e-54	Connective_Tissue	Sox6
8.64491e-58	1.38729	0.528	0.245	1.25749e-53	Connective_Tissue	Robo2
1.31795e-57	-1.26231	0.356	0.633	1.91709e-53	Connective_Tissue	Msmo1
9.51356e-57	-1.67803	0.23	0.482	1.38384e-52	Connective_Tissue	Ralb
1.38968e-55	1.5548	0.475	0.217	2.02143e-51	Connective_Tissue	Tspan6
3.17239e-55	-1.70573	0.182	0.434	4.61456e-51	Connective_Tissue	Prr5
3.80126e-55	1.29815	0.54	0.276	5.52931e-51	Connective_Tissue	Chd3
8.18523e-55	-1.18406	0.403	0.655	1.19062e-50	Connective_Tissue	Pdrg1
7.59709e-54	1.12486	0.61	0.345	1.10507e-49	Connective_Tissue	Nfia
3.77674e-53	1.26964	0.592	0.331	5.49365e-49	Connective_Tissue	Palmd
9.09426e-53	-1.36359	0.281	0.534	1.32285e-48	Connective_Tissue	Gltp
1.71656e-52	-1.46287	0.227	0.491	2.49691e-48	Connective_Tissue	Mthfd2
1.74242e-52	1.17883	0.551	0.272	2.53452e-48	Connective_Tissue	Clmp
2.42805e-52	1.28058	0.56	0.306	3.53184e-48	Connective_Tissue	Ccn2
3.62643e-52	-1.37068	0.256	0.513	5.27501e-48	Connective_Tissue	Ltv1
3.79851e-51	1.08917	0.623	0.356	5.52532e-47	Connective_Tissue	Gxylt2
6.41057e-51	1.0833	0.614	0.364	9.32481e-47	Connective_Tissue	Bmp1
1.05142e-49	0.945695	0.669	0.407	1.5294e-45	Connective_Tissue	Grn
1.62981e-47	0.684711	0.757	0.49	2.37073e-43	Connective_Tissue	Fkbp7
6.39248e-47	1.22427	0.497	0.246	9.29851e-43	Connective_Tissue	Arhgef25
2.38788e-46	0.839977	0.608	0.336	3.47341e-42	Connective_Tissue	Pdlim4
1.48639e-41	0.784406	0.579	0.323	2.16211e-37	Connective_Tissue	Inhba
0	3.73294	0.953	0.359	0	Chondrogenic	Col9a2
0	3.15386	0.923	0.335	0	Chondrogenic	Col9a1
0	3.74934	0.847	0.293	0	Chondrogenic	Col11a2
0	3.56306	0.967	0.546	0	Chondrogenic	Dlk1
0	3.86872	0.945	0.553	0	Chondrogenic	Hapln1
0	5.73022	1	0.725	0	Chondrogenic	Col2a1
0	3.5505	0.805	0.169	0	Chondrogenic	Trpv4
0	4.61261	0.738	0.079	0	Chondrogenic	Cnmd
0	3.65361	0.803	0.189	1.40049e-306	Chondrogenic	Nog
0	2.03504	0.979	0.702	1.85287e-305	Chondrogenic	Col6a3
0	3.30272	0.889	0.396	3.01829e-304	Chondrogenic	Lgals3
6.62168e-299	3.02001	0.864	0.212	9.6319e-295	Chondrogenic	Pcolce2
7.64535e-290	2.31387	0.961	0.62	1.11209e-285	Chondrogenic	Col9a3
6.56873e-274	3.88742	0.74	0.129	9.55487e-270	Chondrogenic	Crispld1
4.80174e-268	4.0903	0.677	0.076	6.98461e-264	Chondrogenic	Gdf5
2.47215e-245	3.5398	0.705	0.115	3.59598e-241	Chondrogenic	Prelp
1.71581e-241	6.37678	0.503	0.013	2.49582e-237	Chondrogenic	Ppp1r1b
1.78029e-239	-3.31424	0.513	0.931	2.58961e-235	Chondrogenic	Tagln
2.06254e-232	3.44709	0.745	0.208	3.00017e-228	Chondrogenic	Fmod
4.32517e-231	2.6106	0.82	0.256	6.29139e-227	Chondrogenic	Mia
2.52797e-218	3.14232	0.779	0.248	3.67718e-214	Chondrogenic	Smoc2
3.46407e-215	2.41866	0.792	0.317	5.03883e-211	Chondrogenic	Cgref1
6.13214e-214	3.49397	0.668	0.155	8.91982e-210	Chondrogenic	Col27a1
9.10745e-214	4.24363	0.551	0.048	1.32477e-209	Chondrogenic	RFP
2.3168e-204	2.09792	0.872	0.488	3.37002e-200	Chondrogenic	Cspg4
8.07972e-201	3.86722	0.599	0.097	1.17528e-196	Chondrogenic	Il17d
4.52619e-200	2.66004	0.772	0.29	6.5838e-196	Chondrogenic	Efhd2
3.51078e-199	2.85087	0.744	0.213	5.10679e-195	Chondrogenic	Fam180a
3.70484e-197	2.54102	0.758	0.228	5.38906e-193	Chondrogenic	Fxyd5
1.3698e-195	4.72038	0.503	0.04	1.99251e-191	Chondrogenic	Chrdl2
1.63567e-193	5.18241	0.529	0.067	2.37925e-189	Chondrogenic	Krt16
2.45415e-193	2.99557	0.663	0.13	3.56981e-189	Chondrogenic	Chad
3.39292e-189	3.71946	0.609	0.103	4.93534e-185	Chondrogenic	Edn2
5.84448e-182	2.58465	0.704	0.206	8.50138e-178	Chondrogenic	Shf
1.25087e-181	3.84734	0.513	0.053	1.81952e-177	Chondrogenic	Rab11fip4
1.70696e-180	5.1119	0.493	0.055	2.48295e-176	Chondrogenic	Snorc
3.96743e-174	1.55379	0.932	0.66	5.77102e-170	Chondrogenic	Cpe
1.36914e-173	2.61851	0.707	0.233	1.99155e-169	Chondrogenic	1190005I06Rik
1.6523e-173	3.79393	0.555	0.105	2.40343e-169	Chondrogenic	Frzb
2.64595e-170	2.70123	0.645	0.181	3.8488e-166	Chondrogenic	Crlf3
4.49331e-170	1.78064	0.851	0.371	6.53597e-166	Chondrogenic	Slc29a1
8.85261e-169	2.40839	0.71	0.231	1.2877e-164	Chondrogenic	Fry
2.06018e-161	2.04855	0.846	0.533	2.99674e-157	Chondrogenic	Plagl1
7.04608e-155	1.74752	0.839	0.428	1.02492e-150	Chondrogenic	Col16a1
1.91673e-154	-4.76005	0.301	0.721	2.78807e-150	Chondrogenic	Acta2
1.33399e-150	1.99945	0.732	0.241	1.94043e-146	Chondrogenic	Pax1
1.88311e-148	2.1774	0.705	0.272	2.73917e-144	Chondrogenic	Stk38l
9.36564e-148	1.41229	0.915	0.632	1.36233e-143	Chondrogenic	Mbnl1
1.51915e-147	4.40403	0.407	0.033	2.20975e-143	Chondrogenic	Crlf1
3.22691e-144	1.69731	0.95	0.661	4.69386e-140	Chondrogenic	Mest
2.77725e-143	1.33236	0.924	0.613	4.03979e-139	Chondrogenic	Vkorc1
5.17622e-141	4.56125	0.385	0.03	7.52933e-137	Chondrogenic	Syt8
3.238e-138	1.53737	0.836	0.457	4.71e-134	Chondrogenic	Fgfrl1
1.18162e-135	2.80235	0.514	0.094	1.71879e-131	Chondrogenic	Notum
3.67618e-135	2.38949	0.651	0.207	5.34737e-131	Chondrogenic	Nrtn
3.34417e-134	2.31191	0.642	0.274	4.86444e-130	Chondrogenic	Raph1
3.08346e-133	3.04505	0.505	0.109	4.48521e-129	Chondrogenic	Fgfr3
1.07751e-131	-2.79837	0.142	0.588	1.56735e-127	Chondrogenic	Ncam1
1.79965e-131	1.04678	0.96	0.603	2.61777e-127	Chondrogenic	Fibin
5.2842e-131	2.31163	0.623	0.199	7.6864e-127	Chondrogenic	Pycr1
1.15013e-129	2.83245	0.505	0.111	1.67298e-125	Chondrogenic	Xylt1
3.71432e-128	2.78416	0.516	0.116	5.40285e-124	Chondrogenic	Eps8l2
3.51061e-125	2.21931	0.583	0.153	5.10653e-121	Chondrogenic	Capn6
2.62988e-124	-3.93582	0.185	0.523	3.82542e-120	Chondrogenic	Cthrc1
3.08857e-119	-3.94629	0.1	0.478	4.49263e-115	Chondrogenic	Dpysl3
7.8899e-119	-2.02965	0.377	0.728	1.14767e-114	Chondrogenic	Ccn4
7.52184e-118	1.838	0.678	0.301	1.09413e-113	Chondrogenic	Tmem97
1.71935e-117	3.42464	0.392	0.051	2.50097e-113	Chondrogenic	Artn
1.74203e-117	-2.02795	0.375	0.733	2.53396e-113	Chondrogenic	Cnn2
3.84668e-117	2.05972	0.7	0.293	5.59539e-113	Chondrogenic	1520401A03Rik
6.94622e-116	1.62234	0.737	0.362	1.0104e-111	Chondrogenic	S100a1
4.20756e-114	1.81655	0.682	0.264	6.12032e-110	Chondrogenic	Adarb1
1.61992e-112	-4.6804	0.051	0.395	2.35634e-108	Chondrogenic	Pde1a
3.536e-112	1.93739	0.62	0.252	5.14346e-108	Chondrogenic	Tmem43
6.47162e-111	-1.59827	0.425	0.788	9.41362e-107	Chondrogenic	Ddah2
7.44925e-111	1.13582	0.915	0.574	1.08357e-106	Chondrogenic	Tgfbi
6.03297e-110	-5.63719	0.031	0.368	8.77556e-106	Chondrogenic	Mfap5
5.73851e-109	1.89998	0.687	0.297	8.34724e-105	Chondrogenic	Tgm2
9.84466e-109	1.09575	0.913	0.596	1.432e-104	Chondrogenic	Trps1
9.28344e-108	2.15324	0.552	0.159	1.35037e-103	Chondrogenic	Lgr6
1.45284e-105	1.56747	0.74	0.394	2.1133e-101	Chondrogenic	Trim47
1.60886e-105	-3.80198	0.052	0.402	2.34025e-101	Chondrogenic	Filip1l
1.95272e-105	4.37928	0.286	0.016	2.84043e-101	Chondrogenic	Rasl10a
8.27411e-105	1.0609	0.955	0.697	1.20355e-100	Chondrogenic	Dusp1
2.21173e-103	1.10908	0.85	0.452	3.21718e-99	Chondrogenic	Ptgis
2.65949e-103	-1.80696	0.596	0.863	3.86849e-99	Chondrogenic	Basp1
1.2175e-102	1.7466	0.651	0.273	1.77097e-98	Chondrogenic	Fgfr2
1.62592e-102	1.37372	0.806	0.436	2.36506e-98	Chondrogenic	Fbxo2
2.20226e-101	-4.8369	0.08	0.402	3.20341e-97	Chondrogenic	Anxa1
6.57731e-101	-2.95057	0.083	0.446	9.56736e-97	Chondrogenic	Pdlim1
2.09667e-100	5.19787	0.279	0.021	3.04982e-96	Chondrogenic	Epyc
2.38081e-100	-4.9562	0.063	0.357	3.46313e-96	Chondrogenic	Rab38
2.52319e-100	1.61273	0.685	0.318	3.67024e-96	Chondrogenic	Gale
3.38076e-100	2.53087	0.454	0.111	4.91765e-96	Chondrogenic	Tmem238
6.4696e-100	-2.52563	0.143	0.514	9.41068e-96	Chondrogenic	Hmcn1
8.19894e-100	1.95912	0.661	0.323	1.19262e-95	Chondrogenic	Aspscr1
4.2607e-99	-2.96847	0.145	0.5	6.19762e-95	Chondrogenic	Nkain4
3.25959e-97	3.13943	0.341	0.044	4.7414e-93	Chondrogenic	Ccnd1
2.54058e-96	0.291709	0.999	0.744	3.69553e-92	Chondrogenic	Bgn
1.14143e-95	1.90266	0.572	0.201	1.66032e-91	Chondrogenic	Sdk2
1.59714e-95	1.63647	0.658	0.301	2.32319e-91	Chondrogenic	Fam129b
4.86017e-93	2.96978	0.37	0.067	7.0696e-89	Chondrogenic	Cds1
9.19976e-93	1.74233	0.64	0.299	1.3382e-88	Chondrogenic	4930523C07Rik
1.45628e-92	-2.58053	0.459	0.753	2.11831e-88	Chondrogenic	Apoe
2.44042e-92	-2.89164	0.114	0.463	3.54984e-88	Chondrogenic	Rbpms
3.28553e-92	3.82632	0.291	0.03	4.77914e-88	Chondrogenic	Stk26
2.32944e-91	2.254	0.531	0.206	3.38841e-87	Chondrogenic	Papss2
3.39565e-91	2.41201	0.498	0.156	4.93931e-87	Chondrogenic	Cbr2
5.56224e-91	3.20479	0.333	0.048	8.09084e-87	Chondrogenic	Moxd1
6.33114e-91	2.11696	0.465	0.118	9.20927e-87	Chondrogenic	Celsr2
1.10981e-90	-3.16258	0.161	0.511	1.61433e-86	Chondrogenic	Map1b
6.0876e-90	1.42898	0.806	0.466	8.85503e-86	Chondrogenic	Scd1
3.60854e-89	-2.78973	0.234	0.511	5.24898e-85	Chondrogenic	Aspn
5.65886e-88	3.66237	0.283	0.03	8.23138e-84	Chondrogenic	Sox8
2.83843e-87	-5.35948	0.068	0.323	4.12878e-83	Chondrogenic	Tmem163
1.33509e-85	0.676238	0.935	0.662	1.94203e-81	Chondrogenic	Acan
2.44704e-85	-3.40553	0.124	0.434	3.55946e-81	Chondrogenic	Cav1
2.15141e-84	2.70903	0.353	0.063	3.12944e-80	Chondrogenic	Rtl3
2.2268e-84	1.53503	0.643	0.297	3.2391e-80	Chondrogenic	Gfpt1
3.25863e-84	-3.20944	0.102	0.403	4.74001e-80	Chondrogenic	Tshz2
1.17761e-83	1.05126	0.841	0.552	1.71295e-79	Chondrogenic	Sec31a
1.43079e-83	1.19261	0.811	0.457	2.08123e-79	Chondrogenic	Scx
2.47075e-83	1.85242	0.528	0.201	3.59395e-79	Chondrogenic	Phtf2
4.77725e-83	-1.86972	0.357	0.667	6.94899e-79	Chondrogenic	Cited2
1.94181e-82	2.00914	0.634	0.3	2.82456e-78	Chondrogenic	Grem1
2.11005e-82	-3.34786	0.175	0.45	3.06928e-78	Chondrogenic	Ap1s2
2.7976e-82	0.961076	0.878	0.611	4.06939e-78	Chondrogenic	Fkbp9
3.19671e-82	1.16519	0.856	0.6	4.64993e-78	Chondrogenic	Klf3
5.51579e-80	2.46223	0.372	0.082	8.02328e-76	Chondrogenic	Gramd2
6.69969e-80	-4.93603	0.017	0.268	9.74537e-76	Chondrogenic	Chrm2
1.83431e-79	2.05617	0.465	0.155	2.66819e-75	Chondrogenic	Mical1
2.09136e-79	-4.18146	0.211	0.488	3.04209e-75	Chondrogenic	Ptn
1.01717e-78	1.43208	0.663	0.346	1.47957e-74	Chondrogenic	Pde4dip
3.6671e-78	2.06354	0.472	0.154	5.33417e-74	Chondrogenic	Rflna
9.1274e-78	1.29649	0.726	0.45	1.32767e-73	Chondrogenic	Lgalsl
1.97997e-77	2.13829	0.432	0.123	2.88007e-73	Chondrogenic	Adgrg2
3.66752e-76	2.07977	0.403	0.1	5.33478e-72	Chondrogenic	Chrdl1
7.79968e-76	1.0717	0.832	0.538	1.13454e-71	Chondrogenic	Sox9
1.92633e-75	1.082	0.81	0.56	2.80205e-71	Chondrogenic	Creb3l2
3.03286e-75	2.49921	0.376	0.093	4.4116e-71	Chondrogenic	Scrg1
3.90459e-75	1.32991	0.682	0.354	5.67962e-71	Chondrogenic	Pim3
5.37005e-75	1.48071	0.654	0.322	7.81127e-71	Chondrogenic	Errfi1
7.53154e-75	2.32089	0.376	0.099	1.09554e-70	Chondrogenic	Gne
7.76654e-75	-3.29135	0.126	0.415	1.12972e-70	Chondrogenic	Mgst1
9.20159e-74	0.895276	0.785	0.434	1.33846e-69	Chondrogenic	Ass1
1.48191e-73	1.43193	0.566	0.221	2.15559e-69	Chondrogenic	Dhrs3
1.23959e-72	1.10473	0.769	0.467	1.8031e-68	Chondrogenic	Colgalt1
1.62227e-72	1.39569	0.726	0.471	2.35976e-68	Chondrogenic	Atp2b1
2.65827e-72	-3.81138	0.036	0.29	3.86672e-68	Chondrogenic	Ablim1
2.97431e-72	2.12359	0.437	0.158	4.32643e-68	Chondrogenic	Gadd45a
3.18373e-71	-3.39069	0.054	0.318	4.63105e-67	Chondrogenic	Olfml3
1.34546e-70	2.14234	0.394	0.115	1.95711e-66	Chondrogenic	Prkcz
7.73333e-70	1.41036	0.62	0.323	1.12489e-65	Chondrogenic	Fbxo36
1.57117e-69	1.73703	0.508	0.215	2.28542e-65	Chondrogenic	Adgrg6
3.78644e-69	-2.57765	0.131	0.406	5.50775e-65	Chondrogenic	Vamp5
8.41401e-69	-4.25801	0.079	0.351	1.2239e-64	Chondrogenic	Myl9
8.82243e-69	1.20622	0.72	0.41	1.28331e-64	Chondrogenic	Fkbp11
1.02321e-68	1.10727	0.744	0.461	1.48836e-64	Chondrogenic	Stt3a
1.17113e-68	0.900097	0.85	0.599	1.70353e-64	Chondrogenic	Fam114a1
1.78541e-68	1.09529	0.756	0.442	2.59706e-64	Chondrogenic	Hes1
2.25355e-68	1.82646	0.449	0.15	3.27801e-64	Chondrogenic	Arhgef19
3.46949e-68	1.36015	0.628	0.347	5.04672e-64	Chondrogenic	Tob1
7.3177e-68	-2.65678	0.21	0.473	1.06443e-63	Chondrogenic	Cd55
9.90376e-68	1.58486	0.519	0.205	1.4406e-63	Chondrogenic	S100a16
1.39521e-67	1.26068	0.665	0.392	2.02948e-63	Chondrogenic	Gmppb
1.78606e-67	1.19342	0.685	0.408	2.598e-63	Chondrogenic	3110040N11Rik
4.03589e-67	0.952661	0.787	0.458	5.87061e-63	Chondrogenic	Emilin1
2.64694e-66	-2.35632	0.096	0.382	3.85025e-62	Chondrogenic	Spats2l
3.31877e-66	1.32809	0.623	0.307	4.82749e-62	Chondrogenic	Rarg
4.70151e-66	2.03232	0.399	0.12	6.83881e-62	Chondrogenic	Homer2
6.66142e-66	-2.55591	0.158	0.427	9.6897e-62	Chondrogenic	Plin2
7.71329e-66	-2.46139	0.112	0.387	1.12197e-61	Chondrogenic	Gpc4
1.33397e-65	1.38325	0.599	0.294	1.9404e-61	Chondrogenic	Dnm1
2.63095e-65	-3.06421	0.094	0.365	3.82699e-61	Chondrogenic	Fst
3.17471e-65	1.15428	0.663	0.338	4.61794e-61	Chondrogenic	Angptl2
2.4648e-63	0.749956	0.801	0.481	3.5853e-59	Chondrogenic	Dlc1
3.08505e-63	2.02231	0.408	0.137	4.48752e-59	Chondrogenic	Paqr4
3.58122e-63	1.46739	0.572	0.292	5.20925e-59	Chondrogenic	Mthfd2
1.73953e-62	0.951903	0.842	0.571	2.53033e-58	Chondrogenic	Id1
2.42885e-62	-1.79944	0.308	0.577	3.533e-58	Chondrogenic	Marcksl1
3.31157e-62	0.890743	0.744	0.427	4.81701e-58	Chondrogenic	Dcn
4.04836e-62	2.1643	0.346	0.093	5.88874e-58	Chondrogenic	Atp11a
1.08346e-61	1.18863	0.701	0.425	1.576e-57	Chondrogenic	Arf2
1.32737e-61	-2.53288	0.078	0.341	1.9308e-57	Chondrogenic	Pcdh7
8.69449e-61	1.77337	0.435	0.17	1.2647e-56	Chondrogenic	Mtus1
3.01727e-60	1.74927	0.442	0.165	4.38892e-56	Chondrogenic	Fchsd2
8.60133e-60	1.48953	0.535	0.261	1.25115e-55	Chondrogenic	Stard10
1.49838e-59	1.04211	0.726	0.46	2.17954e-55	Chondrogenic	Bola1
2.69251e-59	1.45659	0.547	0.265	3.91652e-55	Chondrogenic	Marveld1
9.5805e-59	1.03341	0.717	0.439	1.39358e-54	Chondrogenic	Tram1
1.18451e-58	1.11213	0.671	0.382	1.72298e-54	Chondrogenic	Crtap
1.67474e-58	1.19036	0.632	0.379	2.43608e-54	Chondrogenic	Prorsd1
1.10855e-57	1.12527	0.647	0.34	1.6125e-53	Chondrogenic	Nucb2
5.20839e-56	1.89325	0.397	0.136	7.57612e-52	Chondrogenic	Slurp1
5.39037e-56	-2.28551	0.136	0.397	7.84083e-52	Chondrogenic	Rbp1
5.90576e-56	1.25108	0.538	0.238	8.59052e-52	Chondrogenic	S100b
8.01356e-56	1.11148	0.599	0.293	1.16565e-51	Chondrogenic	Aldoc
9.03834e-56	0.97216	0.746	0.478	1.31472e-51	Chondrogenic	Sec61a1
1.25103e-55	1.10815	0.583	0.277	1.81975e-51	Chondrogenic	Susd5
2.88609e-55	1.05533	0.685	0.406	4.1981e-51	Chondrogenic	Trp53i13
3.57764e-55	-1.72438	0.196	0.464	5.20403e-51	Chondrogenic	Acadl
9.92466e-55	1.55068	0.475	0.216	1.44364e-50	Chondrogenic	D5Ertd579e
1.44108e-54	1.81027	0.391	0.138	2.0962e-50	Chondrogenic	Itpr2
8.40366e-54	1.33059	0.498	0.211	1.2224e-49	Chondrogenic	Ifitm10
1.40802e-53	1.01829	0.729	0.476	2.04811e-49	Chondrogenic	Bhlhe40
2.33079e-53	-1.76075	0.212	0.467	3.39037e-49	Chondrogenic	Chd3
7.72299e-53	0.550587	0.881	0.618	1.12339e-48	Chondrogenic	Gas1
8.84033e-53	1.32037	0.521	0.244	1.28592e-48	Chondrogenic	Fkbp14
9.48265e-53	1.33724	0.581	0.314	1.37935e-48	Chondrogenic	Arsi
3.98501e-52	1.5942	0.377	0.124	5.79659e-48	Chondrogenic	Mef2c
7.31046e-52	1.0676	0.653	0.392	1.06338e-47	Chondrogenic	Tab2
6.98796e-50	1.28594	0.492	0.215	1.01647e-45	Chondrogenic	Erg
1.96431e-49	1.25517	0.533	0.256	2.85728e-45	Chondrogenic	Pkdcc
3.99636e-49	1.14748	0.579	0.298	5.81311e-45	Chondrogenic	Phlda1
6.6443e-49	1.09232	0.645	0.389	9.66481e-45	Chondrogenic	Lap3
6.89662e-49	0.89849	0.741	0.489	1.00318e-44	Chondrogenic	Copz1
1.2985e-48	1.27087	0.552	0.275	1.8888e-44	Chondrogenic	Enpp2
1.33711e-48	0.939555	0.702	0.447	1.94496e-44	Chondrogenic	Plod3
1.36851e-48	1.2554	0.636	0.385	1.99064e-44	Chondrogenic	Gja1
2.71334e-48	0.667454	0.786	0.506	3.94683e-44	Chondrogenic	Fkbp7
7.95074e-48	1.17994	0.582	0.317	1.15651e-43	Chondrogenic	Msi2
3.72555e-47	1.10162	0.607	0.332	5.41918e-43	Chondrogenic	Ier5l
2.65994e-46	1.04498	0.581	0.306	3.86916e-42	Chondrogenic	Fbxo7
8.83675e-46	1.17141	0.556	0.3	1.28539e-41	Chondrogenic	Srebf1
1.29355e-43	0.706654	0.787	0.532	1.8816e-39	Chondrogenic	P3h1
1.86245e-43	1.23232	0.536	0.278	2.70912e-39	Chondrogenic	Tent5a
2.05331e-43	-1.43994	0.175	0.426	2.98675e-39	Chondrogenic	Gkap1
2.29148e-43	1.08336	0.561	0.298	3.33318e-39	Chondrogenic	Sec24d
3.17959e-43	0.948368	0.569	0.298	4.62503e-39	Chondrogenic	Rgs3
6.47307e-43	1.10299	0.556	0.295	9.41573e-39	Chondrogenic	Cpne8
5.45278e-42	1.1472	0.543	0.287	7.93161e-38	Chondrogenic	Tuba1c
2.06205e-39	0.752768	0.703	0.445	2.99946e-35	Chondrogenic	Mageh1
2.54133e-39	0.952436	0.601	0.348	3.69661e-35	Chondrogenic	Gltp
4.82302e-38	0.54416	0.689	0.435	7.01556e-34	Chondrogenic	Tmem45a
7.77896e-37	0.750382	0.573	0.322	1.13153e-32	Chondrogenic	Gpsm2
0	5.84235	0.877	0.09	0	Mesoderm	Rab38
0	6.26029	0.828	0.076	0	Mesoderm	Tmem163
0	6.29572	0.796	0.053	0	Mesoderm	Arhgef16
0	6.01226	0.766	0.037	0	Mesoderm	Tshr
0	5.75983	0.893	0.174	0	Mesoderm	T
0	4.17616	0.868	0.167	0	Mesoderm	Perp
0	6.24631	0.896	0.205	0	Mesoderm	Car2
0	-3.4063	0.29	0.977	0	Mesoderm	Bgn
0	6.17466	0.933	0.257	0	Mesoderm	Krt18
0	4.58498	0.833	0.186	0	Mesoderm	Ptgs1
0	5.78878	0.9	0.266	0	Mesoderm	Krt19
0	4.17323	0.842	0.226	0	Mesoderm	Ap1s2
0	3.29496	0.914	0.409	0	Mesoderm	Gnai1
0	-2.78083	0.502	0.99	0	Mesoderm	Csrp2
0	4.40806	0.952	0.494	0	Mesoderm	Nudt4
0	2.76973	0.914	0.497	0	Mesoderm	Snta1
0	6.26188	0.984	0.652	0	Mesoderm	Krt8
0	4.2704	0.967	0.669	0	Mesoderm	Cd24a
0	2.44058	0.933	0.536	0	Mesoderm	Mbd2
2.87992e-308	-3.54502	0.537	0.977	4.18913e-304	Mesoderm	Eln
2.38787e-295	4.30825	0.845	0.36	3.47339e-291	Mesoderm	Sbsn
2.32185e-293	-2.24911	0.593	0.983	3.37737e-289	Mesoderm	Ifitm2
9.56673e-284	4.41473	0.799	0.157	1.39158e-279	Mesoderm	Anxa1
4.35596e-283	-2.63078	0.593	0.976	6.33618e-279	Mesoderm	Fstl1
7.45455e-283	3.91566	0.807	0.137	1.08434e-278	Mesoderm	Pde1a
9.45294e-276	-2.08094	0.66	0.985	1.37503e-271	Mesoderm	Selenom
7.18792e-274	2.55748	0.907	0.58	1.04555e-269	Mesoderm	Wnk1
1.38976e-271	-2.23627	0.668	0.975	2.02154e-267	Mesoderm	Col6a1
6.68514e-270	-3.50509	0.195	0.883	9.7242e-266	Mesoderm	Mfap2
1.32402e-269	-2.722	0.44	0.95	1.92592e-265	Mesoderm	Col6a2
3.02586e-268	4.32476	0.777	0.182	4.40141e-264	Mesoderm	Peg10
9.71389e-267	3.78681	0.813	0.185	1.41298e-262	Mesoderm	Gng2
4.86977e-264	4.59253	0.695	0.044	7.08357e-260	Mesoderm	Chrm2
3.4177e-263	4.03571	0.761	0.106	4.97139e-259	Mesoderm	Retreg1
2.97946e-262	-3.75759	0.343	0.915	4.33393e-258	Mesoderm	Fbn2
9.13207e-261	3.75398	0.766	0.158	1.32835e-256	Mesoderm	Ehd3
2.87964e-260	2.57617	0.869	0.389	4.18872e-256	Mesoderm	Hspb8
1.22664e-258	2.47703	0.885	0.498	1.78427e-254	Mesoderm	Smim1
5.47746e-258	3.30128	0.823	0.172	7.96752e-254	Mesoderm	Cystm1
2.87831e-257	5.2046	0.684	0.083	4.18678e-253	Mesoderm	Lyst
1.85413e-256	3.72311	0.809	0.201	2.69701e-252	Mesoderm	Cav1
3.017e-244	-3.23418	0.187	0.863	4.38854e-240	Mesoderm	Col5a2
2.81934e-240	-2.29956	0.598	0.963	4.10101e-236	Mesoderm	P4ha2
1.86238e-239	4.97654	0.665	0.072	2.70902e-235	Mesoderm	Mturn
5.03732e-238	5.5996	0.593	0.023	7.32729e-234	Mesoderm	Dsg2
3.6017e-235	-3.32056	0.266	0.892	5.23903e-231	Mesoderm	Mest
8.28986e-235	4.1324	0.689	0.072	1.20584e-230	Mesoderm	Ablim1
5.83794e-234	3.90323	0.848	0.343	8.49187e-230	Mesoderm	Rbp4
4.3856e-232	-2.26111	0.574	0.969	6.37929e-228	Mesoderm	Plod2
1.6759e-230	-3.40837	0.226	0.857	2.43776e-226	Mesoderm	Fibin
1.49943e-228	-2.87792	0.329	0.907	2.18108e-224	Mesoderm	Dusp1
2.04124e-227	3.09868	0.81	0.226	2.96918e-223	Mesoderm	Anxa3
2.27025e-224	4.18583	0.778	0.291	3.3023e-220	Mesoderm	Ptn
1.67278e-223	5.9565	0.565	0.025	2.43323e-219	Mesoderm	Plet1
1.50913e-222	3.22971	0.761	0.221	2.19518e-218	Mesoderm	Plin2
1.39968e-221	4.84628	0.601	0.04	2.03598e-217	Mesoderm	Arhgef28
3.89719e-215	5.94521	0.53	0.017	5.66885e-211	Mesoderm	Pde1c
7.40659e-214	4.09748	0.707	0.149	1.07736e-209	Mesoderm	Hsd17b7
1.82514e-210	-3.29271	0.359	0.89	2.65485e-206	Mesoderm	Col1a2
5.896e-210	4.32047	0.598	0.041	8.57632e-206	Mesoderm	Mtmr7
7.85633e-210	3.03244	0.767	0.204	1.14278e-205	Mesoderm	Grb14
4.6177e-207	4.24793	0.622	0.056	6.71691e-203	Mesoderm	Tmod2
1.20991e-206	3.05397	0.746	0.233	1.75993e-202	Mesoderm	Rell1
2.63363e-204	2.96479	0.77	0.175	3.83088e-200	Mesoderm	Tshz2
3.0482e-204	4.67229	0.569	0.036	4.43391e-200	Mesoderm	Plekhb1
7.39797e-203	2.58259	0.774	0.294	1.07611e-198	Mesoderm	Pacsin3
1.24535e-201	6.70585	0.542	0.039	1.81148e-197	Mesoderm	Krt7
2.8714e-200	5.85451	0.491	0.012	4.17674e-196	Mesoderm	Pkp2
4.01473e-200	-1.78447	0.606	0.953	5.83982e-196	Mesoderm	Ppic
3.96211e-199	-3.98419	0.104	0.736	5.76329e-195	Mesoderm	Prrx2
3.36357e-198	3.61317	0.671	0.096	4.89265e-194	Mesoderm	Map2
1.71877e-194	2.93033	0.75	0.195	2.50013e-190	Mesoderm	Vamp5
5.82494e-194	2.12419	0.848	0.424	8.47296e-190	Mesoderm	Plekho1
3.31485e-192	-3.67396	0.246	0.821	4.82178e-188	Mesoderm	Col3a1
1.07577e-191	-3.77662	0.075	0.702	1.56481e-187	Mesoderm	Emilin1
4.01139e-191	-3.25557	0.104	0.735	5.83497e-187	Mesoderm	Fkbp7
4.19436e-190	3.60433	0.652	0.101	6.10111e-186	Mesoderm	Pon2
1.30368e-189	1.65958	0.907	0.597	1.89633e-185	Mesoderm	Ube2n
2.86679e-187	-3.31337	0.093	0.719	4.17004e-183	Mesoderm	Ptgis
4.5243e-187	-3.01467	0.249	0.83	6.58105e-183	Mesoderm	Gas1
5.13994e-186	-3.21843	0.317	0.858	7.47656e-182	Mesoderm	Mfap4
1.08232e-184	3.41798	0.719	0.21	1.57434e-180	Mesoderm	Mgst1
1.58713e-184	-1.67504	0.62	0.957	2.30864e-180	Mesoderm	Maged1
3.82764e-182	2.63569	0.767	0.348	5.56768e-178	Mesoderm	Ddr2
5.87697e-182	4.81077	0.55	0.054	8.54865e-178	Mesoderm	Arhgdib
8.10084e-182	2.35994	0.799	0.342	1.17835e-177	Mesoderm	Pea15a
2.24928e-181	-1.59805	0.485	0.951	3.2718e-177	Mesoderm	Mgp
1.40068e-180	5.23761	0.499	0.027	2.03743e-176	Mesoderm	Wnt16
3.04284e-177	4.20481	0.544	0.046	4.42612e-173	Mesoderm	Plcl1
8.1956e-176	-4.1891	0.065	0.657	1.19213e-171	Mesoderm	Slc29a1
8.54524e-175	-2.15063	0.673	0.968	1.24299e-170	Mesoderm	Ckb
4.68178e-173	2.97386	0.748	0.208	6.81012e-169	Mesoderm	Foxd1
1.77997e-172	4.0055	0.56	0.066	2.58914e-168	Mesoderm	Ppp1r3c
2.56743e-171	3.71896	0.587	0.077	3.73458e-167	Mesoderm	2200002D01Rik
6.52455e-168	-3.53741	0.072	0.657	9.49061e-164	Mesoderm	P3h3
7.92352e-167	4.1198	0.537	0.052	1.15256e-162	Mesoderm	Pkp1
1.00082e-166	-2.56011	0.244	0.808	1.45579e-162	Mesoderm	Tgfbi
2.31757e-166	3.8517	0.531	0.045	3.37113e-162	Mesoderm	Snx10
5.63155e-166	3.32475	0.635	0.11	8.19165e-162	Mesoderm	Dsp
7.82026e-164	-2.22372	0.408	0.889	1.13754e-159	Mesoderm	Crabp2
3.01353e-163	-3.85635	0.274	0.798	4.38347e-159	Mesoderm	Dlk1
5.47477e-163	4.63966	0.493	0.036	7.9636e-159	Mesoderm	Dsc2
1.16491e-162	-3.4035	0.142	0.717	1.69447e-158	Mesoderm	Fbln5
1.90761e-162	5.43405	0.435	0.017	2.77481e-158	Mesoderm	Tmem255a
3.69066e-161	4.09899	0.51	0.047	5.36844e-157	Mesoderm	Bdh2
2.19076e-160	2.12114	0.837	0.45	3.18668e-156	Mesoderm	Tubb6
4.13706e-159	4.94728	0.463	0.029	6.01777e-155	Mesoderm	Trim29
4.3281e-159	-2.49963	0.297	0.811	6.29566e-155	Mesoderm	Trps1
1.24932e-157	-1.8363	0.423	0.89	1.81726e-153	Mesoderm	Emc10
1.42276e-157	2.46943	0.732	0.261	2.06955e-153	Mesoderm	Pxdc1
1.46706e-155	2.50118	0.719	0.245	2.13399e-151	Mesoderm	Ehd4
2.32367e-154	-2.06764	0.537	0.918	3.38001e-150	Mesoderm	Ier3
1.88031e-153	4.10038	0.485	0.038	2.73509e-149	Mesoderm	Klhl30
4.42128e-152	2.85536	0.64	0.135	6.4312e-148	Mesoderm	Lysmd2
6.80472e-151	-3.14572	0.139	0.694	9.89814e-147	Mesoderm	Scx
9.08432e-151	-2.69805	0.177	0.733	1.3214e-146	Mesoderm	Picalm
1.21487e-150	6.48469	0.439	0.03	1.76714e-146	Mesoderm	Myl7
5.38757e-150	-2.47023	0.262	0.793	7.83676e-146	Mesoderm	Mmp14
7.3052e-150	1.65164	0.88	0.622	1.06261e-145	Mesoderm	Hspd1
8.93164e-150	1.97743	0.949	0.697	1.2992e-145	Mesoderm	Acan
3.45345e-149	4.80201	0.415	0.017	5.02338e-145	Mesoderm	Cobl
5.10619e-149	2.83466	0.656	0.17	7.42747e-145	Mesoderm	Cd109
3.85558e-148	-2.75302	0.144	0.701	5.60832e-144	Mesoderm	Ptprs
3.2136e-147	-2.35872	0.346	0.817	4.67451e-143	Mesoderm	Vkorc1
3.88093e-147	2.29066	0.724	0.3	5.64521e-143	Mesoderm	Baiap2
1.24428e-146	4.04295	0.51	0.095	1.80994e-142	Mesoderm	Slc38a4
3.29222e-146	6.0028	0.383	0.012	4.78886e-142	Mesoderm	Gjb3
1.36484e-145	-1.72315	0.478	0.892	1.9853e-141	Mesoderm	Dpm3
1.15127e-143	-3.13989	0.212	0.739	1.67463e-139	Mesoderm	Igfbp2
2.13415e-143	-2.78699	0.475	0.854	3.10434e-139	Mesoderm	Col1a1
3.51573e-143	-2.46374	0.233	0.761	5.11398e-139	Mesoderm	Fcgrt
6.41966e-142	5.61816	0.389	0.017	9.33803e-138	Mesoderm	Aplnr
4.64303e-140	3.39241	0.552	0.11	6.75376e-136	Mesoderm	Itpk1
1.11565e-138	2.53067	0.673	0.193	1.62282e-134	Mesoderm	Kank1
6.34296e-137	-2.77054	0.153	0.688	9.22647e-133	Mesoderm	Pdgfrl
3.98837e-136	-5.26741	0.534	0.894	5.80149e-132	Mesoderm	Col2a1
7.25055e-136	-3.09153	0.145	0.661	1.05467e-131	Mesoderm	Ass1
7.88384e-136	-3.36671	0.121	0.645	1.14678e-131	Mesoderm	Igfbp4
1.29512e-135	3.87516	0.461	0.044	1.88388e-131	Mesoderm	Jph2
4.64627e-134	-2.56707	0.152	0.684	6.75846e-130	Mesoderm	Cpxm1
8.36212e-134	5.59834	0.356	0.011	1.21635e-129	Mesoderm	Cd36
1.30244e-133	3.43373	0.498	0.061	1.89453e-129	Mesoderm	Ppp1r3b
1.6382e-133	-4.57108	0.054	0.548	2.38292e-129	Mesoderm	Mia
6.25311e-133	-3.46652	0.065	0.575	9.09578e-129	Mesoderm	Gxylt2
2.97501e-131	-1.75539	0.506	0.877	4.32745e-127	Mesoderm	Fkbp10
4.11647e-131	-1.97361	0.561	0.915	5.98782e-127	Mesoderm	Fos
1.79508e-130	2.1528	0.708	0.297	2.61112e-126	Mesoderm	Lrrfip2
4.89033e-130	-3.50783	0.049	0.545	7.11347e-126	Mesoderm	Palmd
3.31192e-128	-2.79314	0.126	0.642	4.81751e-124	Mesoderm	Mageh1
6.34071e-127	6.00264	0.319	0.005	9.22319e-123	Mesoderm	Gm11100
1.21921e-126	5.24402	0.365	0.018	1.77346e-122	Mesoderm	Slc6a12
2.36386e-126	-4.06352	0.15	0.636	3.43847e-122	Mesoderm	Dcn
2.84673e-126	-4.67611	0.048	0.526	4.14085e-122	Mesoderm	Smoc2
1.77433e-125	2.63384	0.702	0.247	2.58094e-121	Mesoderm	Gpx3
2.08098e-125	-2.54647	0.225	0.724	3.027e-121	Mesoderm	Sdc2
5.86846e-125	1.4717	0.845	0.587	8.53626e-121	Mesoderm	Mrpl42
1.93024e-124	-3.29716	0.102	0.603	2.80773e-120	Mesoderm	Thbs2
4.19748e-124	-2.92288	0.126	0.635	6.10565e-120	Mesoderm	Ogn
1.95063e-123	4.94807	0.346	0.013	2.83739e-119	Mesoderm	Sall3
4.61382e-123	2.23859	0.662	0.217	6.71126e-119	Mesoderm	Atp6v1b2
3.62856e-122	2.24506	0.671	0.251	5.27811e-118	Mesoderm	Uck2
7.36421e-122	-2.79216	0.18	0.669	1.0712e-117	Mesoderm	Col16a1
4.17681e-121	-3.24339	0.075	0.563	6.07559e-117	Mesoderm	Prrx1
6.99272e-120	-2.59309	0.069	0.551	1.01716e-115	Mesoderm	Pdlim4
2.14977e-119	-3.19963	0.144	0.62	3.12706e-115	Mesoderm	Loxl1
6.33976e-119	-2.47626	0.118	0.62	9.22182e-115	Mesoderm	Mmp2
6.78431e-119	4.40918	0.362	0.02	9.86845e-115	Mesoderm	Lypd6
7.2067e-119	-4.9	0.035	0.485	1.04829e-114	Mesoderm	Fam180a
9.49025e-119	5.13515	0.354	0.019	1.38045e-114	Mesoderm	Hopx
4.76361e-118	2.36653	0.63	0.189	6.92915e-114	Mesoderm	Cmtm8
4.00942e-117	-3.62685	0.033	0.483	5.8321e-113	Mesoderm	Clmp
5.55723e-116	1.36093	0.879	0.585	8.08354e-112	Mesoderm	Ube2e3
1.31502e-115	-1.47354	0.573	0.901	1.91283e-111	Mesoderm	Ddost
4.85797e-115	-2.58245	0.226	0.698	7.0664e-111	Mesoderm	Cdc42ep3
2.04933e-114	2.10022	0.686	0.236	2.98095e-110	Mesoderm	Afdn
1.18942e-113	-2.54512	0.137	0.624	1.73014e-109	Mesoderm	Ltbp3
3.1338e-113	2.37449	0.606	0.166	4.55843e-109	Mesoderm	Disp1
5.49709e-113	2.41768	0.606	0.178	7.99607e-109	Mesoderm	Gyg
5.91668e-113	-1.65179	0.447	0.84	8.6064e-109	Mesoderm	Pofut2
7.55524e-113	1.5842	0.807	0.424	1.09899e-108	Mesoderm	Cd151
1.99671e-112	-2.54982	0.14	0.622	2.90442e-108	Mesoderm	Pkd1
2.24752e-112	1.70605	0.767	0.409	3.26924e-108	Mesoderm	Nudt18
5.57025e-112	2.60399	0.656	0.255	8.10249e-108	Mesoderm	H2-K1
1.82784e-111	-2.51848	0.183	0.661	2.65877e-107	Mesoderm	Fbxo2
1.99377e-111	-1.43622	0.606	0.927	2.90014e-107	Mesoderm	H2az2
5.52065e-111	-2.11752	0.565	0.874	8.03034e-107	Mesoderm	Lox
1.04878e-110	-3.26756	0.081	0.54	1.52555e-106	Mesoderm	Nucb2
2.27769e-110	-3.81962	0.053	0.499	3.31312e-106	Mesoderm	Pax1
4.90568e-110	-1.59005	0.442	0.837	7.13581e-106	Mesoderm	Npdc1
3.29566e-109	4.37586	0.38	0.037	4.79387e-105	Mesoderm	Tmem100
3.73076e-109	6.50195	0.271	0.004	5.42676e-105	Mesoderm	Ranbp3l
3.73384e-109	2.56457	0.612	0.176	5.43124e-105	Mesoderm	H2bc4
4.39055e-109	5.85862	0.279	0.005	6.38649e-105	Mesoderm	Bmp5
1.20302e-108	-2.54155	0.148	0.621	1.74991e-104	Mesoderm	Tmem45a
1.30419e-108	-4.40838	0.046	0.479	1.89707e-104	Mesoderm	Lrrc17
1.42881e-108	-3.49151	0.078	0.534	2.07835e-104	Mesoderm	Igf1
2.767e-108	4.30923	0.356	0.028	4.02488e-104	Mesoderm	Il34
1.46875e-106	2.40854	0.589	0.171	2.13644e-102	Mesoderm	Tln2
2.19325e-106	-1.755	0.533	0.866	3.19031e-102	Mesoderm	Klf4
2.19627e-106	-4.15171	0.032	0.451	3.1947e-102	Mesoderm	Robo2
4.60399e-106	4.43203	0.33	0.019	6.69696e-102	Mesoderm	Lypd6b
1.05964e-105	-2.69663	0.236	0.677	1.54136e-101	Mesoderm	Egr1
7.11863e-105	-1.56223	0.571	0.899	1.03548e-100	Mesoderm	Ier2
2.33222e-104	5.31113	0.282	0.008	3.39245e-100	Mesoderm	Ephx4
2.56589e-104	-1.8338	0.346	0.772	3.73235e-100	Mesoderm	2310039H08Rik
5.0651e-104	-3.39733	0.225	0.645	7.3677e-100	Mesoderm	Col9a2
5.33616e-104	-3.05439	0.073	0.52	7.76197e-100	Mesoderm	Abi3bp
5.55056e-103	4.90661	0.297	0.012	8.07384e-99	Mesoderm	Rasgef1a
5.63049e-103	2.8517	0.49	0.099	8.1901e-99	Mesoderm	Mark1
8.2947e-103	-3.21237	0.043	0.464	1.20655e-98	Mesoderm	Dab2
8.90421e-103	-3.98044	0.07	0.494	1.29521e-98	Mesoderm	Fxyd5
3.5082e-102	3.5462	0.391	0.045	5.10302e-98	Mesoderm	Irx5
4.80217e-102	-2.52856	0.279	0.706	6.98523e-98	Mesoderm	Mdk
5.62903e-102	-1.74363	0.573	0.86	8.18799e-98	Mesoderm	Efemp2
1.32064e-101	-2.63204	0.123	0.576	1.921e-97	Mesoderm	Ssbp4
5.16238e-101	4.80863	0.295	0.012	7.5092e-97	Mesoderm	Frmd5
9.02612e-101	2.95837	0.456	0.077	1.31294e-96	Mesoderm	Abcg2
1.6385e-100	2.92663	0.469	0.086	2.38337e-96	Mesoderm	Cda
2.13149e-100	4.82967	0.293	0.012	3.10047e-96	Mesoderm	Galnt3
2.49155e-100	2.53586	0.53	0.141	3.62421e-96	Mesoderm	Abca5
2.65497e-100	1.21997	0.885	0.615	3.86192e-96	Mesoderm	Pcbp4
6.04798e-100	-3.05854	0.08	0.514	8.79739e-96	Mesoderm	Lsp1
2.02225e-99	2.38966	0.545	0.15	2.94157e-95	Mesoderm	Colec12
3.09613e-99	-3.52805	0.088	0.521	4.50363e-95	Mesoderm	Inhba
4.15793e-99	3.15879	0.445	0.077	6.04813e-95	Mesoderm	Tent5b
9.38043e-99	1.76988	0.686	0.327	1.36448e-94	Mesoderm	Rnf181
1.28785e-98	2.12845	0.592	0.184	1.87331e-94	Mesoderm	Plpp2
1.65001e-98	1.9465	0.644	0.306	2.40011e-94	Mesoderm	Ralb
3.47854e-98	-3.58778	0.073	0.497	5.05988e-94	Mesoderm	Col8a1
3.77628e-98	3.03911	0.49	0.111	5.49298e-94	Mesoderm	Tnfsf9
6.6469e-98	-3.06348	0.062	0.485	9.66858e-94	Mesoderm	Plxdc2
8.56651e-98	2.93323	0.445	0.076	1.24608e-93	Mesoderm	Cav2
1.09716e-97	-3.52924	0.085	0.513	1.59593e-93	Mesoderm	Aspn
1.33309e-97	-1.39623	0.512	0.852	1.93912e-93	Mesoderm	Mrps21
1.82687e-97	1.93483	0.665	0.358	2.65737e-93	Mesoderm	Fads2
3.64915e-97	-1.66067	0.459	0.826	5.30806e-93	Mesoderm	Eva1b
1.02074e-96	-4.42256	0.027	0.413	1.48477e-92	Mesoderm	Creb5
1.23348e-96	3.48172	0.491	0.132	1.79422e-92	Mesoderm	Mt2
2.19406e-96	2.96912	0.407	0.054	3.19148e-92	Mesoderm	Klf5
4.04405e-96	-2.21087	0.344	0.748	5.88248e-92	Mesoderm	Id1
1.37948e-95	2.68924	0.478	0.102	2.00659e-91	Mesoderm	Rbm46
2.56316e-94	-2.25783	0.172	0.619	3.72838e-90	Mesoderm	Nrk
5.76474e-94	2.11731	0.59	0.182	8.3854e-90	Mesoderm	Clip4
1.36035e-93	2.8517	0.439	0.076	1.97876e-89	Mesoderm	Irx3
7.90374e-93	2.03185	0.561	0.148	1.14968e-88	Mesoderm	Ucp2
1.28769e-92	2.18284	0.568	0.18	1.87307e-88	Mesoderm	Stim1
3.04988e-92	2.03862	0.611	0.209	4.43636e-88	Mesoderm	Gpc4
4.92572e-92	-2.3731	0.225	0.634	7.16495e-88	Mesoderm	Hes1
5.53483e-92	-1.84619	0.287	0.707	8.05097e-88	Mesoderm	P3h1
6.58907e-92	-3.02277	0.093	0.508	9.58446e-88	Mesoderm	Aplp1
1.55376e-91	2.44841	0.494	0.122	2.2601e-87	Mesoderm	Dcbld2
1.95475e-91	-4.84742	0.037	0.411	2.84338e-87	Mesoderm	Crispld1
4.79919e-91	1.3168	0.758	0.506	6.98089e-87	Mesoderm	Stx8
9.6064e-91	-5.0863	0.022	0.383	1.39735e-86	Mesoderm	Chad
1.6493e-90	-2.94254	0.083	0.494	2.39907e-86	Mesoderm	Gpsm2
1.08706e-89	-3.89889	0.088	0.475	1.58123e-85	Mesoderm	Nog
5.98223e-89	2.40338	0.504	0.139	8.70175e-85	Mesoderm	Ttll7
1.2762e-88	1.38084	0.774	0.462	1.85636e-84	Mesoderm	Stip1
1.44602e-88	-2.23138	0.15	0.58	2.10338e-84	Mesoderm	Tle1
2.18151e-88	-1.33571	0.545	0.852	3.17322e-84	Mesoderm	Ddx50
2.36566e-88	-3.77313	0.024	0.384	3.44109e-84	Mesoderm	Erg
3.26363e-88	-2.80576	0.072	0.474	4.74727e-84	Mesoderm	Rgs3
3.65083e-88	-4.05078	0.069	0.448	5.31049e-84	Mesoderm	Enpp2
4.55326e-88	3.83442	0.306	0.024	6.62317e-84	Mesoderm	Prkaa2
6.82463e-88	-3.2606	0.048	0.432	9.9271e-84	Mesoderm	Mafb
1.07133e-87	3.44452	0.359	0.048	1.55836e-83	Mesoderm	Fchsd1
1.62728e-87	-4.9963	0.018	0.363	2.36705e-83	Mesoderm	Lgr6
2.47166e-87	-2.91769	0.08	0.479	3.59528e-83	Mesoderm	Ltbp4
2.9749e-87	2.3179	0.525	0.145	4.32729e-83	Mesoderm	P3h2
6.35592e-87	2.91548	0.402	0.07	9.24533e-83	Mesoderm	Cdc14b
1.19469e-86	-3.14575	0.056	0.442	1.7378e-82	Mesoderm	C1qtnf4
1.39765e-86	2.05796	0.566	0.182	2.03302e-82	Mesoderm	Limk2
2.07481e-86	2.70099	0.435	0.097	3.01802e-82	Mesoderm	Agfg2
4.09382e-86	-3.77817	0.112	0.496	5.95487e-82	Mesoderm	Cthrc1
1.14101e-85	1.8517	0.632	0.263	1.65971e-81	Mesoderm	Aen
2.11822e-85	1.69212	0.67	0.319	3.08116e-81	Mesoderm	Tbcc
3.68329e-85	-2.28654	0.153	0.57	5.35772e-81	Mesoderm	C1qtnf6
8.486e-85	-3.05043	0.097	0.486	1.23437e-80	Mesoderm	Adarb1
1.41367e-84	-3.56174	0.136	0.506	2.05633e-80	Mesoderm	Pcolce2
1.54624e-84	-1.35272	0.596	0.871	2.24915e-80	Mesoderm	Prdx4
1.72245e-84	-3.19605	0.048	0.422	2.50547e-80	Mesoderm	Serpinf1
2.73794e-84	2.59427	0.435	0.087	3.98261e-80	Mesoderm	Ctsh
6.34512e-84	2.41602	0.472	0.117	9.22961e-80	Mesoderm	Metrn
7.1373e-84	-1.73366	0.335	0.714	1.03819e-79	Mesoderm	Gstm5
8.05964e-84	4.9647	0.321	0.037	1.17235e-79	Mesoderm	Ptgds
8.92499e-84	1.77891	0.722	0.46	1.29823e-79	Mesoderm	Prxl2b
1.31667e-83	2.87253	0.426	0.095	1.91524e-79	Mesoderm	Cpm
2.98837e-83	-1.55025	0.466	0.8	4.34688e-79	Mesoderm	Sulf2
4.2587e-83	-1.50817	0.437	0.786	6.19471e-79	Mesoderm	Rcn1
5.72378e-83	-4.43051	0.126	0.51	8.32581e-79	Mesoderm	1520401A03Rik
6.93939e-83	-4.00792	0.065	0.434	1.0094e-78	Mesoderm	Dpysl3
9.26216e-83	1.39892	0.829	0.556	1.34727e-78	Mesoderm	Cnn2
1.30635e-82	2.47032	0.464	0.206	1.90021e-78	Mesoderm	Gm2a
1.82142e-82	-1.59942	0.396	0.769	2.64944e-78	Mesoderm	Lmo4
2.26067e-82	3.6909	0.293	0.024	3.28836e-78	Mesoderm	Fam124a
1.55339e-81	-3.90107	0.12	0.49	2.25955e-77	Mesoderm	Grem1
1.64581e-81	-1.89603	0.278	0.671	2.394e-77	Mesoderm	Dlc1
6.20127e-81	-3.33032	0.08	0.45	9.02037e-77	Mesoderm	Shf
6.6936e-81	-2.77512	0.097	0.486	9.7365e-77	Mesoderm	Arsi
2.1268e-80	-1.48932	0.429	0.787	3.09364e-76	Mesoderm	Tmem176a
2.89065e-80	2.2496	0.541	0.17	4.20474e-76	Mesoderm	Id4
3.2921e-80	-4.12108	0.035	0.383	4.78869e-76	Mesoderm	Sfrp1
4.16976e-80	-5.34306	0.021	0.343	6.06533e-76	Mesoderm	Gdf5
9.74162e-80	-1.71691	0.284	0.678	1.41702e-75	Mesoderm	Nucb1
1.53953e-79	3.25258	0.359	0.058	2.2394e-75	Mesoderm	Barx2
2.78102e-79	-3.5872	0.048	0.4	4.04526e-75	Mesoderm	Lpar1
5.95759e-79	3.26587	0.408	0.087	8.6659e-75	Mesoderm	Prima1
6.34713e-79	-1.67165	0.319	0.701	9.23253e-75	Mesoderm	Itm2c
8.83138e-79	-1.47955	0.44	0.77	1.28461e-74	Mesoderm	Fkbp9
1.25846e-78	-1.51409	0.423	0.753	1.83056e-74	Mesoderm	Fam114a1
1.89355e-78	3.64716	0.306	0.034	2.75435e-74	Mesoderm	Plaur
2.46985e-78	-3.69056	0.04	0.387	3.59264e-74	Mesoderm	Rbp1
3.72797e-78	-1.73049	0.389	0.749	5.4227e-74	Mesoderm	Gpc3
3.92469e-78	1.5475	0.665	0.358	5.70886e-74	Mesoderm	Mras
5.62003e-78	-3.03275	0.057	0.419	8.1749e-74	Mesoderm	Meis1
1.13752e-77	-3.43454	0.04	0.385	1.65464e-73	Mesoderm	Mpped2
1.23175e-77	-3.78596	0.037	0.376	1.7917e-73	Mesoderm	Nav1
1.79843e-77	3.1579	0.407	0.102	2.616e-73	Mesoderm	Tnfrsf11b
6.14702e-77	2.04867	0.507	0.141	8.94145e-73	Mesoderm	Zfp385b
1.02459e-76	-3.79138	0.037	0.373	1.49037e-72	Mesoderm	Cdh11
1.08684e-76	-3.08361	0.112	0.47	1.58092e-72	Mesoderm	Hmcn1
1.19397e-76	-1.32313	0.498	0.813	1.73675e-72	Mesoderm	Ift20
1.68732e-76	3.60605	0.308	0.04	2.45437e-72	Mesoderm	Adgrd1
2.30972e-76	1.96119	0.541	0.187	3.35972e-72	Mesoderm	Mvp
6.42198e-76	-1.35707	0.547	0.82	9.34141e-72	Mesoderm	Sec22b
1.32085e-75	-3.73371	0.077	0.429	1.9213e-71	Mesoderm	Nrtn
2.07967e-75	-2.72863	0.078	0.445	3.02509e-71	Mesoderm	Lhfp
2.43523e-75	-2.99713	0.08	0.439	3.54229e-71	Mesoderm	Ext1
2.49056e-75	-2.86953	0.059	0.414	3.62276e-71	Mesoderm	Mn1
2.58723e-75	-2.52926	0.112	0.492	3.76339e-71	Mesoderm	Ccn2
4.46635e-75	-3.14707	0.072	0.43	6.49675e-71	Mesoderm	Col12a1
5.82226e-75	-1.33214	0.537	0.827	8.46905e-71	Mesoderm	Nfix
7.14552e-75	-2.7989	0.078	0.441	1.03939e-70	Mesoderm	Gas2
8.91618e-75	-1.76407	0.23	0.63	1.29695e-70	Mesoderm	Arid5b
5.18257e-74	2.24763	0.514	0.186	7.53856e-70	Mesoderm	Tuba4a
5.83846e-74	2.22702	0.324	0.044	8.49263e-70	Mesoderm	Igfbpl1
2.77238e-73	-1.81184	0.485	0.784	4.0327e-69	Mesoderm	Htra3
5.66315e-73	2.22171	0.44	0.104	8.23762e-69	Mesoderm	Reep1
6.25862e-73	2.30823	0.448	0.116	9.10379e-69	Mesoderm	Sema3b
6.47499e-73	-4.1123	0.049	0.381	9.41851e-69	Mesoderm	Lum
8.28805e-73	2.12498	0.467	0.122	1.20558e-68	Mesoderm	Mindy2
8.99997e-73	1.34463	0.711	0.411	1.30914e-68	Mesoderm	Mrps18b
1.42735e-72	2.8517	0.327	0.046	2.07622e-68	Mesoderm	Afap1l2
3.14711e-72	-2.79754	0.085	0.444	4.57779e-68	Mesoderm	Serpine1
5.58101e-72	-4.41509	0.026	0.336	8.11813e-68	Mesoderm	Cbr2
6.55628e-72	1.92765	0.517	0.165	9.53676e-68	Mesoderm	Gtf2f1
6.67316e-72	1.49124	0.788	0.503	9.70678e-68	Mesoderm	Cited2
8.36675e-72	-5.76577	0.01	0.294	1.21703e-67	Mesoderm	Notum
2.82832e-71	-2.05575	0.215	0.577	4.11407e-67	Mesoderm	Plod1
8.17487e-71	-1.14749	0.518	0.84	1.18912e-66	Mesoderm	Ypel3
2.28574e-70	-3.45391	0.041	0.364	3.32484e-66	Mesoderm	Capn6
2.28832e-70	-1.4509	0.453	0.787	3.32859e-66	Mesoderm	Sox4
5.00343e-70	-2.97668	0.116	0.468	7.27799e-66	Mesoderm	Fgf18
5.50895e-70	3.69497	0.297	0.043	8.01332e-66	Mesoderm	Aard
1.46076e-69	-3.49977	0.035	0.35	2.12482e-65	Mesoderm	Foxc2
2.44255e-69	2.51195	0.381	0.08	3.55293e-65	Mesoderm	Acvr2a
7.03219e-69	1.81228	0.561	0.249	1.0229e-64	Mesoderm	Gna13
7.08548e-69	-2.58532	0.169	0.525	1.03065e-64	Mesoderm	Efhd2
7.74811e-69	-2.3813	0.118	0.478	1.12704e-64	Mesoderm	Itgb5
5.94736e-68	3.06915	0.335	0.057	8.65103e-64	Mesoderm	Gjb2
1.05004e-67	2.22467	0.396	0.085	1.52739e-63	Mesoderm	Tspan7
1.08936e-67	1.36236	0.67	0.367	1.58459e-63	Mesoderm	Dhps
1.53702e-67	-3.07222	0.046	0.367	2.23574e-63	Mesoderm	Rgs4
1.85676e-67	-3.57457	0.059	0.378	2.70084e-63	Mesoderm	Prelp
1.99318e-67	-2.32898	0.123	0.48	2.89927e-63	Mesoderm	Snx18
3.92038e-67	-1.93936	0.211	0.587	5.70259e-63	Mesoderm	Rgcc
6.58579e-67	-1.26541	0.496	0.815	9.57969e-63	Mesoderm	H1f0
9.13557e-67	-1.13009	0.537	0.848	1.32886e-62	Mesoderm	Gpx1
1.17684e-66	-1.19489	0.526	0.8	1.71183e-62	Mesoderm	Anapc5
1.87935e-66	2.40053	0.399	0.094	2.7337e-62	Mesoderm	Crim1
2.00177e-66	-2.92089	0.065	0.394	2.91178e-62	Mesoderm	Sdk2
3.21529e-66	-1.217	0.424	0.774	4.67697e-62	Mesoderm	Tmem176b
5.36084e-66	2.1916	0.434	0.119	7.79788e-62	Mesoderm	Speg
6.24129e-66	-2.11793	0.239	0.59	9.07859e-62	Mesoderm	Fosb
1.08094e-65	-2.45864	0.118	0.466	1.57233e-61	Mesoderm	Tenm3
1.17255e-65	2.97764	0.317	0.056	1.7056e-61	Mesoderm	Daam2
1.8588e-65	-1.23073	0.56	0.811	2.70381e-61	Mesoderm	Sec13
2.04174e-65	1.75307	0.55	0.235	2.96992e-61	Mesoderm	Htra2
3.28426e-65	-1.23564	0.558	0.852	4.77729e-61	Mesoderm	Ccn1
3.59949e-65	2.02989	0.48	0.163	5.23582e-61	Mesoderm	Ggct
6.48811e-65	2.68648	0.322	0.053	9.4376e-61	Mesoderm	Sft2d2
6.7957e-65	1.43314	0.684	0.373	9.88502e-61	Mesoderm	Tnfaip8
7.38868e-65	-2.48178	0.139	0.482	1.07476e-60	Mesoderm	Tinagl1
8.6343e-65	1.95208	0.509	0.19	1.25595e-60	Mesoderm	Chst11
8.77578e-65	-2.87956	0.129	0.46	1.27652e-60	Mesoderm	1190005I06Rik
1.3104e-64	-2.71944	0.075	0.405	1.9061e-60	Mesoderm	Col4a1
1.44843e-64	-1.63147	0.558	0.838	2.10688e-60	Mesoderm	Nupr1
1.65046e-64	-2.36624	0.161	0.506	2.40076e-60	Mesoderm	Errfi1
2.03816e-64	-2.93668	0.043	0.35	2.9647e-60	Mesoderm	Adamts10
2.09923e-64	-2.95279	0.057	0.374	3.05354e-60	Mesoderm	Ifitm10
2.58664e-64	1.73413	0.528	0.212	3.76253e-60	Mesoderm	Apool
4.73668e-64	-1.29265	0.475	0.763	6.88998e-60	Mesoderm	Prkcsh
5.10122e-64	-2.35775	0.126	0.468	7.42024e-60	Mesoderm	Dnm1
6.11035e-64	-2.80706	0.102	0.435	8.88811e-60	Mesoderm	Tent5a
8.5138e-64	-1.47581	0.525	0.78	1.23842e-59	Mesoderm	Wls
1.4088e-63	-1.26623	0.515	0.784	2.04923e-59	Mesoderm	Srpr
2.10637e-63	-1.36469	0.388	0.719	3.06392e-59	Mesoderm	Sec31a
2.29363e-63	-1.26166	0.493	0.775	3.33632e-59	Mesoderm	Fuca1
2.48698e-63	-2.28435	0.077	0.406	3.61756e-59	Mesoderm	Ifitm3
3.11733e-63	-4.25339	0.069	0.358	4.53447e-59	Mesoderm	Cnmd
3.70658e-63	-0.63548	0.456	0.202	5.3916e-59	Mesoderm	Mfap5
4.18354e-63	-2.30381	0.128	0.467	6.08538e-59	Mesoderm	Smo
4.53597e-63	2.48974	0.341	0.065	6.59803e-59	Mesoderm	Aff1
5.20633e-63	-3.4988	0.026	0.309	7.57313e-59	Mesoderm	Selenbp1
5.9391e-63	-2.98045	0.088	0.409	8.63902e-59	Mesoderm	Fbn1
6.31743e-63	1.17363	0.82	0.521	9.18933e-59	Mesoderm	Me1
8.82515e-63	2.81323	0.311	0.052	1.28371e-58	Mesoderm	Nhs
2.01738e-62	1.99819	0.45	0.15	2.93448e-58	Mesoderm	Tmem123
2.18179e-62	-1.61235	0.306	0.639	3.17364e-58	Mesoderm	Colgalt1
2.37039e-62	1.36416	0.663	0.313	3.44797e-58	Mesoderm	Hacd1
3.02786e-62	-5.01305	0.011	0.269	4.40433e-58	Mesoderm	RFP
3.42612e-62	-3.35266	0.051	0.352	4.98364e-58	Mesoderm	Pid1
3.54967e-62	-1.2754	0.467	0.77	5.16336e-58	Mesoderm	Fzd2
3.75874e-62	-4.87924	0.008	0.26	5.46747e-58	Mesoderm	Nrxn2
5.23489e-62	-2.82985	0.088	0.407	7.61467e-58	Mesoderm	Pycr1
5.5658e-62	-1.94569	0.233	0.573	8.09601e-58	Mesoderm	Sulf1
8.0735e-62	-1.87831	0.247	0.585	1.17437e-57	Mesoderm	Fkbp11
9.1748e-62	1.33333	0.657	0.392	1.33457e-57	Mesoderm	Desi1
1.14207e-61	2.03768	0.453	0.149	1.66126e-57	Mesoderm	Hipk2
1.19851e-61	-1.54212	0.356	0.67	1.74335e-57	Mesoderm	Gpx7
1.4998e-61	-1.79129	0.301	0.616	2.18161e-57	Mesoderm	Snx7
1.73219e-61	2.10342	0.419	0.123	2.51964e-57	Mesoderm	Tnfsf12
1.75578e-61	-3.54062	0.033	0.32	2.55396e-57	Mesoderm	Megf6
1.94917e-61	-1.38199	0.418	0.709	2.83527e-57	Mesoderm	Mvb12a
1.96251e-61	-2.69204	0.086	0.405	2.85466e-57	Mesoderm	Col4a2
3.18427e-61	1.60216	0.568	0.298	4.63184e-57	Mesoderm	Lims2
4.34184e-61	-1.63228	0.27	0.617	6.31565e-57	Mesoderm	S100a13
4.51097e-61	-2.49815	0.11	0.435	6.56166e-57	Mesoderm	Pam
6.05721e-61	-1.53331	0.316	0.667	8.81082e-57	Mesoderm	Crip2
1.29624e-60	-2.86385	0.112	0.433	1.88551e-56	Mesoderm	Igfbp5
1.43433e-60	1.54975	0.577	0.273	2.08638e-56	Mesoderm	Suco
1.76639e-60	1.84885	0.488	0.164	2.56939e-56	Mesoderm	Il13ra1
2.40606e-60	-1.73788	0.258	0.609	3.49986e-56	Mesoderm	Twist1
1.17159e-59	-2.40371	0.091	0.413	1.70419e-55	Mesoderm	Nkd1
1.26914e-59	-1.50121	0.488	0.746	1.8461e-55	Mesoderm	Marcks
4.73702e-59	1.14556	0.745	0.474	6.89047e-55	Mesoderm	Cdc34
6.56631e-59	1.33081	0.651	0.3	9.55135e-55	Mesoderm	Acadl
6.57858e-59	1.18542	0.738	0.456	9.5692e-55	Mesoderm	Hebp1
7.32351e-59	1.30661	0.659	0.323	1.06528e-54	Mesoderm	Zfand3
1.65475e-58	-1.77766	0.22	0.558	2.407e-54	Mesoderm	Slc50a1
2.77579e-58	-1.68425	0.249	0.59	4.03766e-54	Mesoderm	Podxl2
2.94692e-58	1.74026	0.49	0.209	4.28659e-54	Mesoderm	Sacm1l
3.25314e-58	-1.39312	0.359	0.703	4.73202e-54	Mesoderm	Vcan
3.96588e-58	-1.17363	0.52	0.776	5.76876e-54	Mesoderm	Tceal8
4.97575e-58	0.519993	0.9	0.644	7.23772e-54	Mesoderm	Tubb2b
5.64917e-58	2.52375	0.311	0.057	8.21728e-54	Mesoderm	Zdhhc2
6.45988e-58	-2.91795	0.037	0.316	9.39654e-54	Mesoderm	Adgrl1
1.44276e-57	1.50742	0.59	0.27	2.09864e-53	Mesoderm	Epn2
1.74657e-57	1.54483	0.589	0.304	2.54057e-53	Mesoderm	Dnajb2
2.21121e-57	1.51906	0.584	0.281	3.21643e-53	Mesoderm	Plpbp
2.95138e-57	-1.59855	0.233	0.578	4.29308e-53	Mesoderm	Lrp1
3.77868e-57	-2.40219	0.137	0.449	5.49647e-53	Mesoderm	Nr4a1
4.39251e-57	-2.53625	0.089	0.396	6.38934e-53	Mesoderm	Neo1
5.10511e-57	-3.08831	0.061	0.353	7.42589e-53	Mesoderm	Osr1
5.20591e-57	2.46333	0.34	0.072	7.57251e-53	Mesoderm	Prg4
5.3316e-57	2.13745	0.394	0.111	7.75535e-53	Mesoderm	Syce2
7.15904e-57	2.32704	0.36	0.087	1.04135e-52	Mesoderm	Adcy5
1.88292e-56	2.25866	0.359	0.087	2.7389e-52	Mesoderm	Vangl1
3.01076e-56	1.34536	0.627	0.316	4.37945e-52	Mesoderm	Sbds
9.56311e-56	-1.65157	0.352	0.657	1.39105e-51	Mesoderm	Cox4i2
1.02838e-55	1.51052	0.553	0.24	1.49588e-51	Mesoderm	Asrgl1
1.41494e-55	-3.43666	0.032	0.297	2.05818e-51	Mesoderm	Chsy1
1.56052e-55	-3.47805	0.027	0.287	2.26993e-51	Mesoderm	Ssc5d
1.68294e-55	1.7854	0.459	0.16	2.448e-51	Mesoderm	Decr1
1.78105e-55	-1.68473	0.247	0.567	2.59072e-51	Mesoderm	Trp53i13
4.9797e-55	-2.62621	0.045	0.322	7.24347e-51	Mesoderm	Piezo2
6.60235e-55	2.16218	0.391	0.118	9.60378e-51	Mesoderm	Lrig1
7.44024e-55	2.18101	0.357	0.086	1.08226e-50	Mesoderm	Alcam
8.79804e-55	-1.41099	0.478	0.741	1.27976e-50	Mesoderm	Klf3
9.57793e-55	-1.81025	0.195	0.524	1.39321e-50	Mesoderm	Nfia
1.02088e-54	1.35078	0.638	0.353	1.48497e-50	Mesoderm	Spsb2
1.35746e-54	1.4277	0.577	0.263	1.97456e-50	Mesoderm	Med19
1.47113e-54	-3.46206	0.032	0.293	2.1399e-50	Mesoderm	Clec11a
2.49254e-54	-0.782959	0.397	0.734	3.62565e-50	Mesoderm	Igfbp7
2.70625e-54	1.5476	0.549	0.255	3.9365e-50	Mesoderm	Lpgat1
3.48209e-54	-2.85144	0.04	0.309	5.06504e-50	Mesoderm	P4ha3
4.70387e-54	1.86444	0.448	0.153	6.84225e-50	Mesoderm	Adamtsl5
5.03081e-54	2.2702	0.34	0.082	7.31781e-50	Mesoderm	Znrf2
5.58344e-54	-1.92173	0.211	0.54	8.12167e-50	Mesoderm	Olfml2b
8.90593e-54	1.91354	0.431	0.148	1.29546e-49	Mesoderm	Lamc1
1.0357e-53	1.88367	0.41	0.12	1.50653e-49	Mesoderm	Mtss1
1.52786e-53	2.21498	0.343	0.08	2.22243e-49	Mesoderm	Chd7
1.84288e-53	-1.10337	0.515	0.773	2.68065e-49	Mesoderm	Cdc26
2.41705e-53	-3.06246	0.04	0.306	3.51585e-49	Mesoderm	Arhgef19
2.79632e-53	-2.4235	0.1	0.399	4.06753e-49	Mesoderm	Dhrs3
3.71617e-53	2.74908	0.416	0.155	5.40554e-49	Mesoderm	Ddit4l
4.28722e-53	1.5271	0.533	0.228	6.23619e-49	Mesoderm	Pacsin2
4.71213e-53	-1.48112	0.293	0.609	6.85426e-49	Mesoderm	Pold4
5.45651e-53	-1.88017	0.228	0.543	7.93704e-49	Mesoderm	Zfp36l1
1.41875e-52	1.8114	0.427	0.14	2.06371e-48	Mesoderm	2310057M21Rik
3.04375e-52	-2.85442	0.046	0.314	4.42744e-48	Mesoderm	Nfatc4
3.40782e-52	-2.08948	0.131	0.437	4.95702e-48	Mesoderm	Scpep1
4.57547e-52	-1.3882	0.308	0.624	6.65548e-48	Mesoderm	Glg1
4.81834e-52	1.72647	0.45	0.164	7.00876e-48	Mesoderm	Mpp5
5.05546e-52	-1.6232	0.271	0.582	7.35368e-48	Mesoderm	Mxra8
5.12334e-52	-1.32508	0.455	0.755	7.4524e-48	Mesoderm	Timp3
5.65966e-52	-1.54702	0.27	0.581	8.23255e-48	Mesoderm	Grn
6.25912e-52	1.21551	0.663	0.38	9.10452e-48	Mesoderm	Tmbim1
6.75542e-52	-2.84232	0.03	0.281	9.82643e-48	Mesoderm	C1qtnf3
7.51654e-52	1.70419	0.456	0.171	1.09336e-47	Mesoderm	Necap1
9.31638e-52	-2.43692	0.077	0.365	1.35516e-47	Mesoderm	Foxp2
1.62162e-51	-3.62583	0.059	0.318	2.3588e-47	Mesoderm	Il17d
1.64902e-51	-2.48445	0.062	0.341	2.39867e-47	Mesoderm	Gas6
3.60983e-51	1.41797	0.589	0.317	5.25085e-47	Mesoderm	Gpc1
5.59666e-51	-1.93831	0.228	0.534	8.14091e-47	Mesoderm	Gja1
6.02184e-51	2.01992	0.364	0.097	8.75937e-47	Mesoderm	Rgs10
1.19072e-50	1.76823	0.375	0.103	1.73202e-46	Mesoderm	Car13
3.81724e-50	-1.94626	0.167	0.469	5.55255e-46	Mesoderm	Khdrbs3
5.08535e-50	1.60345	0.514	0.214	7.39716e-46	Mesoderm	Btbd3
1.09266e-49	-2.52161	0.108	0.396	1.58938e-45	Mesoderm	Thbs1
1.56759e-49	2.11684	0.335	0.082	2.28022e-45	Mesoderm	Pawr
4.41252e-49	1.58455	0.477	0.183	6.41845e-45	Mesoderm	Dusp22
5.07464e-49	1.49196	0.56	0.269	7.38157e-45	Mesoderm	Zfhx4
6.02347e-49	1.64953	0.486	0.19	8.76174e-45	Mesoderm	Pcdh7
1.02617e-48	1.37232	0.555	0.278	1.49266e-44	Mesoderm	Wdfy1
1.05668e-48	1.83828	0.392	0.128	1.53705e-44	Mesoderm	Enoph1
1.25793e-48	-1.4424	0.314	0.59	1.82978e-44	Mesoderm	Tram1
1.26732e-48	-1.91603	0.15	0.449	1.84345e-44	Mesoderm	Sec24d
1.5387e-48	1.07982	0.692	0.43	2.23819e-44	Mesoderm	Ppp2r2a
3.96207e-48	-2.28153	0.077	0.352	5.76322e-44	Mesoderm	Ephx1
4.82993e-48	1.93591	0.388	0.127	7.02562e-44	Mesoderm	Tpd52l1
1.20833e-47	1.74178	0.427	0.144	1.75763e-43	Mesoderm	Lamb3
3.88125e-47	1.4041	0.566	0.284	5.64567e-43	Mesoderm	Siah2
4.08107e-47	-1.59515	0.217	0.519	5.93632e-43	Mesoderm	Pld3
4.97522e-47	-2.04748	0.121	0.41	7.23695e-43	Mesoderm	Kat6b
5.3498e-47	-1.983	0.139	0.428	7.78183e-43	Mesoderm	Scarf2
1.22839e-46	1.64441	0.424	0.146	1.78681e-42	Mesoderm	Map6
1.82788e-46	-1.38023	0.301	0.595	2.65884e-42	Mesoderm	Ext2
1.93264e-46	1.4923	0.488	0.208	2.81121e-42	Mesoderm	Smim20
3.88675e-46	1.07113	0.678	0.388	5.65366e-42	Mesoderm	Med9
3.89287e-46	1.70823	0.413	0.154	5.66257e-42	Mesoderm	2310061I04Rik
4.50437e-46	1.52395	0.415	0.138	6.55205e-42	Mesoderm	Hdgfl3
4.52003e-46	-1.95036	0.15	0.435	6.57484e-42	Mesoderm	Metrnl
4.92771e-46	1.42917	0.499	0.213	7.16785e-42	Mesoderm	Atp6v1c1
9.09361e-46	-1.30781	0.34	0.628	1.32276e-41	Mesoderm	Sec61a1
1.16816e-45	-2.41305	0.137	0.423	1.69921e-41	Mesoderm	Cdkn1c
1.34211e-45	1.36169	0.541	0.26	1.95223e-41	Mesoderm	Tmem183a
3.10102e-45	-1.14268	0.421	0.691	4.51074e-41	Mesoderm	Praf2
3.69845e-45	-1.26699	0.337	0.622	5.37976e-41	Mesoderm	Pigt
5.02309e-45	-1.13158	0.317	0.631	7.30658e-41	Mesoderm	Serf1
7.97953e-45	-1.4587	0.262	0.562	1.1607e-40	Mesoderm	Zfp503
1.07884e-44	1.80505	0.421	0.162	1.56928e-40	Mesoderm	Gmpr
1.09794e-44	-2.82716	0.067	0.318	1.59707e-40	Mesoderm	Bpgm
1.14459e-44	-2.3198	0.185	0.438	1.66492e-40	Mesoderm	Nkain4
1.24265e-44	1.31177	0.549	0.276	1.80756e-40	Mesoderm	Cd3eap
1.30768e-44	1.50204	0.488	0.218	1.90215e-40	Mesoderm	Grpel2
1.36445e-44	1.15592	0.641	0.359	1.98473e-40	Mesoderm	Scrn1
1.37279e-44	-1.29434	0.352	0.622	1.99686e-40	Mesoderm	Slc48a1
1.51397e-44	-2.22036	0.089	0.355	2.20222e-40	Mesoderm	Foxc1
1.58402e-44	0.926289	0.767	0.511	2.30412e-40	Mesoderm	Cbx5
2.69469e-44	-2.67186	0.126	0.378	3.9197e-40	Mesoderm	Col27a1
3.42701e-44	-1.01834	0.467	0.736	4.98493e-40	Mesoderm	Tspan4
8.24525e-44	1.62231	0.435	0.176	1.19935e-39	Mesoderm	Frmd8
1.67462e-43	-1.23185	0.34	0.637	2.4359e-39	Mesoderm	Csnk1e
2.34508e-43	1.20728	0.604	0.332	3.41115e-39	Mesoderm	Clba1
4.56615e-43	-1.11518	0.415	0.684	6.64192e-39	Mesoderm	Arl3
5.19418e-43	0.874067	0.786	0.507	7.55545e-39	Mesoderm	Fads3
6.62972e-43	-1.58043	0.279	0.543	9.6436e-39	Mesoderm	Mxra7
1.04672e-42	1.40809	0.493	0.233	1.52257e-38	Mesoderm	Sptlc2
1.16406e-42	-2.08376	0.118	0.382	1.69325e-38	Mesoderm	Trib1
1.27396e-42	1.14774	0.593	0.296	1.8531e-38	Mesoderm	Isg20
1.60385e-42	-2.267	0.073	0.326	2.33297e-38	Mesoderm	Foxp1
1.94368e-42	-0.989875	0.458	0.727	2.82728e-38	Mesoderm	Ptp4a2
2.46467e-41	-1.11817	0.415	0.668	3.58511e-37	Mesoderm	Ikbip
2.61117e-41	-1.28094	0.314	0.592	3.79821e-37	Mesoderm	Chchd7
7.14364e-41	1.24565	0.601	0.316	1.03911e-36	Mesoderm	Susd5
8.95696e-41	-1.20379	0.364	0.63	1.30288e-36	Mesoderm	Copz1
1.00881e-40	-0.951904	0.502	0.756	1.46742e-36	Mesoderm	B2m
1.44558e-40	-1.77519	0.159	0.424	2.10273e-36	Mesoderm	Amotl2
1.56816e-40	-1.93159	0.187	0.445	2.28105e-36	Mesoderm	Fry
1.59554e-40	1.24953	0.568	0.297	2.32087e-36	Mesoderm	Zfp385a
1.76947e-40	1.47598	0.455	0.198	2.57387e-36	Mesoderm	Pxn
1.07232e-39	1.03045	0.652	0.395	1.55979e-35	Mesoderm	Snx5
1.08229e-39	-1.85863	0.153	0.414	1.57429e-35	Mesoderm	Marveld1
1.15955e-39	0.811435	0.547	0.266	1.68668e-35	Mesoderm	Pdlim1
2.78492e-39	-1.36828	0.255	0.533	4.05094e-35	Mesoderm	Acat1
3.17561e-39	-1.96651	0.131	0.386	4.61924e-35	Mesoderm	Snai1
3.89434e-39	-1.50153	0.191	0.465	5.66471e-35	Mesoderm	Mfsd10
3.92804e-39	-1.78565	0.193	0.449	5.71373e-35	Mesoderm	Aldoc
7.60572e-39	-1.61584	0.139	0.406	1.10633e-34	Mesoderm	Pxdn
8.71213e-39	1.20579	0.612	0.336	1.26727e-34	Mesoderm	Fbxo7
8.8959e-39	-1.7562	0.132	0.395	1.294e-34	Mesoderm	Pdia5
2.4087e-38	-1.14498	0.352	0.618	3.5037e-34	Mesoderm	Tm9sf3
2.72561e-38	0.481489	0.625	0.351	3.96467e-34	Mesoderm	4930523C07Rik
3.8487e-38	-1.58036	0.198	0.465	5.59832e-34	Mesoderm	Smad7
5.88494e-38	-1.62046	0.23	0.484	8.56023e-34	Mesoderm	Pbx1
8.70868e-38	-1.65005	0.142	0.404	1.26676e-33	Mesoderm	Lix1l
1.02747e-37	-1.63476	0.175	0.432	1.49456e-33	Mesoderm	Plpp5
1.56207e-37	1.23035	0.53	0.28	2.27219e-33	Mesoderm	Tjap1
2.72723e-37	-1.35996	0.257	0.523	3.96703e-33	Mesoderm	Sec23a
4.96161e-37	1.10023	0.587	0.321	7.21716e-33	Mesoderm	Apex1
1.6179e-36	-1.41625	0.238	0.493	2.35339e-32	Mesoderm	Bfar
1.90162e-36	-1.5861	0.247	0.5	2.76609e-32	Mesoderm	Angptl2
2.69706e-36	-1.61515	0.187	0.437	3.92314e-32	Mesoderm	Sh3bgrl
3.55744e-36	-2.12332	0.212	0.464	5.17465e-32	Mesoderm	Sox11
4.40179e-36	-0.940005	0.222	0.494	6.40284e-32	Mesoderm	Il11ra1
1.14022e-35	1.21206	0.502	0.239	1.65856e-31	Mesoderm	Eef1e1
1.57237e-35	1.29496	0.493	0.239	2.28716e-31	Mesoderm	Myo1e
1.67807e-35	-1.40076	0.249	0.508	2.44092e-31	Mesoderm	Nrep
1.76263e-35	-1.42382	0.242	0.493	2.56392e-31	Mesoderm	Lamb2
2.46409e-35	-1.61285	0.158	0.412	3.58426e-31	Mesoderm	Ubald2
2.48442e-35	-1.53832	0.239	0.494	3.61384e-31	Mesoderm	Pfn2
2.24169e-34	-1.42735	0.215	0.468	3.26076e-30	Mesoderm	Vasn
7.34213e-34	0.949587	0.612	0.343	1.06799e-29	Mesoderm	Skap2
1.99834e-33	1.00007	0.612	0.356	2.90679e-29	Mesoderm	Csrnp1
1.45836e-32	0.944226	0.624	0.372	2.12134e-28	Mesoderm	Dnajc15
2.69328e-31	-1.1816	0.27	0.52	3.91765e-27	Mesoderm	Bmp1
4.17116e-31	1.06737	0.534	0.281	6.06736e-27	Mesoderm	S100b
1.15092e-30	0.908372	0.576	0.317	1.67412e-26	Mesoderm	Pdgfa
1.50877e-203	4.08154	0.871	0.372	2.19465e-199	Offtarget	Map1b
9.03424e-199	3.67851	0.993	0.685	1.31412e-194	Offtarget	Tubb2b
4.35405e-188	3.90967	0.813	0.389	6.33341e-184	Offtarget	Sox11
2.13982e-173	5.5702	0.899	0.082	3.11259e-169	Offtarget	Bex2
3.19738e-173	9.12759	0.856	0.012	4.65091e-169	Offtarget	Stmn3
5.84678e-173	8.01167	0.842	0.041	8.50473e-169	Offtarget	Tubb3
7.14198e-173	8.86636	0.82	0.034	1.03887e-168	Offtarget	Rtn1
1.224e-172	2.85433	0.978	0.631	1.78043e-168	Offtarget	Snrpn
6.50634e-169	7.71319	0.835	0.022	9.46412e-165	Offtarget	Ly6h
1.284e-167	6.69427	0.849	0.075	1.8677e-163	Offtarget	Pcsk1n
3.19177e-162	6.27342	0.849	0.075	4.64275e-158	Offtarget	Gap43
7.99237e-155	5.35455	0.791	0.095	1.16257e-150	Offtarget	Kif5c
9.60397e-153	6.0111	0.827	0.093	1.39699e-148	Offtarget	Stmn2
5.2976e-149	2.85898	0.942	0.466	7.70589e-145	Offtarget	Marcksl1
1.7175e-145	4.6518	0.856	0.19	2.49827e-141	Offtarget	Stmn1
2.62254e-142	4.42577	0.892	0.211	3.81475e-138	Offtarget	Nnat
2.54448e-141	2.93952	0.799	0.466	3.7012e-137	Offtarget	Mllt11
1.08842e-136	3.65497	0.734	0.218	1.58322e-132	Offtarget	Nsg1
6.90375e-136	7.56756	0.712	0.015	1.00422e-131	Offtarget	Crmp1
2.16795e-134	8.21211	0.683	0.015	3.15349e-130	Offtarget	Ina
2.59339e-132	2.36427	0.964	0.626	3.77235e-128	Offtarget	Gm1673
1.93919e-129	6.43195	0.59	0.085	2.82074e-125	Offtarget	Snhg11
9.96426e-128	5.07627	0.777	0.072	1.4494e-123	Offtarget	Fez1
5.78027e-125	4.71731	0.662	0.137	8.40798e-121	Offtarget	Mapt
1.23273e-122	8.11844	0.662	0.007	1.79313e-118	Offtarget	Elavl3
1.91299e-118	7.02833	0.683	0.016	2.78263e-114	Offtarget	Tagln3
1.47365e-115	5.30367	0.691	0.066	2.14357e-111	Offtarget	Gng3
1.32167e-113	2.55713	0.727	0.372	1.9225e-109	Offtarget	Rab3a
1.15998e-112	2.54996	0.856	0.418	1.68731e-108	Offtarget	Pfn2
2.78984e-112	6.31737	0.676	0.023	4.05811e-108	Offtarget	Rab6b
2.87659e-112	8.489	0.604	0.004	4.18428e-108	Offtarget	Elavl4
9.78489e-111	3.99703	0.64	0.145	1.42331e-106	Offtarget	Nap1l5
1.90407e-110	4.72912	0.705	0.078	2.76966e-106	Offtarget	Cnih2
2.9826e-110	6.97608	0.64	0.012	4.33849e-106	Offtarget	Nsg2
6.21656e-107	2.50359	0.777	0.418	9.0426e-103	Offtarget	Cirbp
6.80105e-106	7.62873	0.597	0.008	9.8928e-102	Offtarget	Dcx
8.71935e-106	3.58097	0.727	0.184	1.26832e-101	Offtarget	Hmgb3
2.02265e-105	3.8874	0.799	0.153	2.94214e-101	Offtarget	H2bu2
2.05151e-105	5.25374	0.734	0.063	2.98413e-101	Offtarget	Stmn4
2.26438e-99	4.38742	0.647	0.104	3.29377e-95	Offtarget	Celf4
3.89858e-97	8.282	0.532	0.004	5.67087e-93	Offtarget	Rab3c
4.21103e-91	2.5193	0.712	0.363	6.12537e-87	Offtarget	Bzw2
2.46194e-89	3.72826	0.59	0.126	3.58114e-85	Offtarget	Camk2n2
4.95922e-88	3.20972	0.712	0.209	7.21369e-84	Offtarget	Syt11
3.63942e-87	7.40916	0.504	0.005	5.2939e-83	Offtarget	Ttc9b
4.51804e-87	6.95589	0.518	0.007	6.57194e-83	Offtarget	Soga3
2.59063e-84	2.69149	0.676	0.28	3.76833e-80	Offtarget	Fnbp1l
1.07199e-83	7.48813	0.482	0.005	1.55932e-79	Offtarget	Scg5
2.16745e-83	2.76235	0.719	0.258	3.15277e-79	Offtarget	Evl
1.58464e-82	2.10202	0.95	0.581	2.30501e-78	Offtarget	Uchl1
1.25145e-79	7.44976	0.468	0.006	1.82036e-75	Offtarget	Elavl2
1.50882e-78	3.44042	0.604	0.141	2.19473e-74	Offtarget	Ank2
1.54206e-78	3.84737	0.626	0.082	2.24308e-74	Offtarget	Ccl27a
3.91486e-76	5.68707	0.532	0.018	5.69455e-72	Offtarget	Olfm2
7.53825e-75	3.59001	0.547	0.115	1.09651e-70	Offtarget	Rufy3
3.08086e-74	2.87753	0.755	0.242	4.48141e-70	Offtarget	6330403K07Rik
6.0848e-74	6.27693	0.496	0.014	8.85095e-70	Offtarget	Hoxc9
2.43409e-73	3.26648	0.64	0.153	3.54063e-69	Offtarget	Zfp428
1.39554e-72	7.75997	0.453	0.009	2.02995e-68	Offtarget	Nefl
5.8721e-72	4.43844	0.54	0.053	8.54156e-68	Offtarget	Serp2
7.48134e-72	5.6223	0.489	0.016	1.08824e-67	Offtarget	Rundc3a
1.1029e-71	7.2255	0.475	0.016	1.60428e-67	Offtarget	Nefm
1.22898e-71	4.02603	0.655	0.079	1.78768e-67	Offtarget	Tspan13
1.27878e-70	5.44882	0.504	0.028	1.86012e-66	Offtarget	Dpysl4
1.89196e-70	7.7089	0.396	0.002	2.75205e-66	Offtarget	Dusp26
2.54384e-70	3.56295	0.568	0.108	3.70027e-66	Offtarget	Rnf227
3.15162e-70	10.4966	0.353	0	4.58435e-66	Offtarget	Gpm6a
6.05889e-70	7.58478	0.403	0.003	8.81327e-66	Offtarget	Scg3
2.44181e-68	2.85784	0.691	0.201	3.55186e-64	Offtarget	Ctxn1
2.92435e-68	7.11415	0.403	0.004	4.25376e-64	Offtarget	Syt1
1.21791e-67	6.23572	0.439	0.008	1.77158e-63	Offtarget	Cadps
6.06866e-67	1.8885	0.698	0.411	8.82747e-63	Offtarget	Arl8a
1.06226e-66	2.60226	0.597	0.222	1.54516e-62	Offtarget	Acat2
5.20521e-66	9.38005	0.353	0.001	7.57151e-62	Offtarget	Resp18
7.28451e-66	6.67453	0.424	0.01	1.05961e-61	Offtarget	Ntm
1.34036e-65	3.58131	0.626	0.145	1.94969e-61	Offtarget	Atp1b1
1.34049e-64	3.33889	0.439	0.146	1.94988e-60	Offtarget	Pbx3
3.26739e-64	4.85524	0.496	0.028	4.75275e-60	Offtarget	Septin3
5.12715e-64	5.00724	0.482	0.034	7.45796e-60	Offtarget	Ank3
6.31178e-63	1.70614	0.957	0.654	9.18111e-59	Offtarget	Ddah2
4.78617e-61	2.06403	0.705	0.446	6.96197e-57	Offtarget	Meis2
5.29329e-61	5.54029	0.446	0.02	7.69962e-57	Offtarget	Hoxa9
7.70879e-61	2.1819	0.878	0.42	1.12132e-56	Offtarget	Ncam1
1.77429e-59	4.63542	0.511	0.049	2.58088e-55	Offtarget	Socs2
2.50694e-59	2.30001	0.619	0.245	3.64659e-55	Offtarget	Macroh2a2
4.23231e-59	2.50955	0.813	0.331	6.15632e-55	Offtarget	Dpysl3
8.93174e-58	1.81958	0.784	0.478	1.29921e-53	Offtarget	Psip1
8.06119e-57	4.06433	0.468	0.12	1.17258e-52	Offtarget	Prph
1.64255e-56	5.60514	0.403	0.012	2.38925e-52	Offtarget	Fam57b
1.64411e-56	2.43455	0.525	0.197	2.39153e-52	Offtarget	Dpysl2
1.9365e-56	5.80561	0.396	0.016	2.81684e-52	Offtarget	Caly
2.10171e-56	4.18035	0.489	0.045	3.05715e-52	Offtarget	Chn1
4.29561e-56	5.83731	0.381	0.009	6.2484e-52	Offtarget	Scn3a
6.08527e-56	1.64511	0.871	0.591	8.85164e-52	Offtarget	Zwint
[truncated: 578 more rows]

## Sheet: 1WT
p_val	avg_log2FC	pct.1	pct.2	p_val_adj	cluster	gene
[truncated: 1,275 more rows]

[truncated: 1 more sheets: 1WT_100F]
