# Supplementary material for: The roles of TGF-β, Wnt, and MAPK signaling pathways in joint lineage specification in vitro and ex vivo
Source: Stem Cell Reports. 2025 Oct 23;20(11):102685. doi: 10.1016/j.stemcr.2025.102685 (PMC12790734; doi:10.1016/j.stemcr.2025.102685)
Supplement: Table S2. Differentially expressed genes between named clusters in the integrated Seurat object, related to Figures 4 and S5 [file mmc3.xlsx]

## Sheet: Sheet1
p_val	avg_log2FC	pct.1	pct.2	p_val_adj	cluster	gene
0	6.59155	0.434	0.024	0	Chondrogenic	Matn1
0	6.3202	0.332	0.016	0	Chondrogenic	3110079O15Rik
0	6.06916	0.123	0.002	0	Chondrogenic	Mfi2
0	5.83437	0.352	0.024	0	Chondrogenic	Lect1
0	5.7024	0.327	0.025	0	Chondrogenic	Epyc
0	5.67889	0.093	0.002	0	Chondrogenic	Rlbp1
0	5.43893	0.534	0.032	0	Chondrogenic	Matn3
0	5.16807	0.136	0.004	0	Chondrogenic	Pou3f3os
0	5.16647	0.164	0.013	0	Chondrogenic	Snorc
0	4.98011	0.237	0.012	0	Chondrogenic	Neat1
0	4.85614	0.833	0.07	0	Chondrogenic	Col11a2
0	4.76461	0.111	0.005	0	Chondrogenic	A230065H16Rik
0	4.53651	0.621	0.051	0	Chondrogenic	Comp
0	4.51017	0.322	0.021	0	Chondrogenic	Fbln7
0	4.45927	0.16	0.008	0	Chondrogenic	Foxa3
0	4.40588	0.167	0.009	0	Chondrogenic	Scin
0	4.38157	0.192	0.01	0	Chondrogenic	Zcchc5
0	4.23748	0.234	0.014	0	Chondrogenic	Cmtm5
0	4.20494	0.877	0.127	0	Chondrogenic	Acan
0	4.11921	0.467	0.049	0	Chondrogenic	Cytl1
0	4.04055	0.246	0.024	0	Chondrogenic	Ucma
0	4.02832	0.135	0.015	0	Chondrogenic	Krt16
0	3.98481	0.355	0.024	0	Chondrogenic	Ncmap
0	3.87569	0.914	0.271	0	Chondrogenic	Col9a3
0	3.79054	0.541	0.052	0	Chondrogenic	Susd5
0	3.77913	0.384	0.039	0	Chondrogenic	Fgfr3
0	3.76776	0.616	0.074	0	Chondrogenic	Lgals3
0	3.76677	0.905	0.23	0	Chondrogenic	Col9a2
0	3.75014	0.127	0.01	0	Chondrogenic	Fam89a
0	3.66924	0.16	0.015	0	Chondrogenic	Fxyd3
0	3.6118	0.989	0.393	0	Chondrogenic	Col2a1
0	3.54887	0.928	0.245	0	Chondrogenic	Col9a1
0	3.53029	0.4	0.086	0	Chondrogenic	C1qtnf3
0	3.51768	0.154	0.018	0	Chondrogenic	Lbhd2
0	3.50933	0.918	0.184	0	Chondrogenic	Hapln1
0	3.44325	0.183	0.021	0	Chondrogenic	Deb1
0	3.42382	0.482	0.058	0	Chondrogenic	S100b
0	3.38876	0.382	0.057	0	Chondrogenic	Cnmd
0	3.35028	0.394	0.045	0	Chondrogenic	Trpv4
0	3.33918	0.353	0.044	0	Chondrogenic	Chadl
0	3.31736	0.218	0.025	0	Chondrogenic	Col15a1
0	3.20589	0.228	0.033	0	Chondrogenic	Lepre1
0	3.12249	0.238	0.031	0	Chondrogenic	Colgalt2
0	3.11523	0.145	0.017	0	Chondrogenic	Meltf
0	3.0638	0.588	0.102	0	Chondrogenic	Scrg1
0	2.97441	0.198	0.025	0	Chondrogenic	Zfp385b
0	2.96876	0.316	0.056	0	Chondrogenic	Tgm2
0	2.89713	0.332	0.051	0	Chondrogenic	Chst11
0	2.8918	0.172	0.023	0	Chondrogenic	Fam101a
0	2.86538	0.861	0.228	0	Chondrogenic	Mia
0	2.81956	0.717	0.195	0	Chondrogenic	Col27a1
0	2.81518	0.66	0.116	0	Chondrogenic	Papss2
0	2.80798	0.613	0.174	0	Chondrogenic	Matn4
0	2.79069	0.359	0.061	0	Chondrogenic	Pcolce2
0	2.76988	0.241	0.044	0	Chondrogenic	Snhg18
0	2.66439	0.217	0.04	0	Chondrogenic	Snhg6
0	2.66259	0.98	0.505	0	Chondrogenic	Col11a1
0	2.66134	0.225	0.044	0	Chondrogenic	Leprel4
0	2.66005	0.261	0.059	0	Chondrogenic	D17Wsu104e
0	2.61101	0.27	0.057	0	Chondrogenic	Gm10073
0	2.60665	0.429	0.101	0	Chondrogenic	Gale
0	2.58644	0.241	0.045	0	Chondrogenic	Fzd9
0	2.53894	0.219	0.043	0	Chondrogenic	Moxd1
0	2.53164	0.263	0.063	0	Chondrogenic	Vimp
0	2.48531	0.257	0.05	0	Chondrogenic	Xylt1
0	2.46327	0.252	0.062	0	Chondrogenic	Rian
0	2.45499	0.332	0.071	0	Chondrogenic	Trim47
0	2.43687	0.3	0.063	0	Chondrogenic	Slc26a2
0	2.4152	0.532	0.127	0	Chondrogenic	Loxl3
0	2.38035	0.343	0.128	0	Chondrogenic	Meg3
0	2.37568	0.287	0.066	0	Chondrogenic	Rps12-ps3
0	2.36929	0.617	0.141	0	Chondrogenic	Chad
0	2.34887	0.257	0.07	0	Chondrogenic	Cyr61
0	2.34853	0.308	0.067	0	Chondrogenic	Fry
0	2.34575	0.201	0.048	0	Chondrogenic	Phlda2
0	2.33028	0.45	0.091	0	Chondrogenic	Prelp
0	2.31932	0.311	0.089	0	Chondrogenic	Selk
0	2.31151	0.315	0.078	0	Chondrogenic	Cgref1
0	2.30165	0.369	0.084	0	Chondrogenic	4930523C07Rik
0	2.27681	0.488	0.125	0	Chondrogenic	Cspg4
0	2.25972	0.818	0.321	0	Chondrogenic	Dlk1
0	2.2543	0.269	0.068	0	Chondrogenic	Myeov2
0	2.2296	0.197	0.043	0	Chondrogenic	Rpl13-ps3
0	2.22024	0.448	0.197	0	Chondrogenic	Tubb2a
0	2.18406	0.226	0.052	0	Chondrogenic	Rps10-ps1
0	2.17871	0.294	0.072	0	Chondrogenic	Rpl23a-ps3
0	2.17328	0.613	0.605	0	Chondrogenic	Fn1
0	2.16337	0.336	0.103	0	Chondrogenic	Usmg5
0	2.15249	0.365	0.152	0	Chondrogenic	Gm10076
0	2.1024	0.406	0.11	0	Chondrogenic	Col16a1
0	2.08241	0.361	0.135	0	Chondrogenic	Gas5
0	2.07704	0.365	0.13	0	Chondrogenic	H19
0	2.04088	0.299	0.078	0	Chondrogenic	Sdk2
0	2.01986	0.452	0.184	0	Chondrogenic	Fmod
0	2.01772	0.279	0.073	0	Chondrogenic	Sorbs2
0	2.01771	0.224	0.056	0	Chondrogenic	Gm9493
0	2.01173	0.229	0.058	0	Chondrogenic	Rab11fip4
0	1.96969	0.451	0.144	0	Chondrogenic	Hspg2
0	1.96702	0.244	0.067	0	Chondrogenic	2410015M20Rik
0	1.93731	0.279	0.082	0	Chondrogenic	Minos1
0	1.9271	0.246	0.068	0	Chondrogenic	Slc35d1
0	1.91164	0.374	0.135	0	Chondrogenic	Igf2
0	1.90404	0.33	0.106	0	Chondrogenic	Shfm1
0	1.8857	0.418	0.13	0	Chondrogenic	Fgfrl1
0	1.85399	0.229	0.06	0	Chondrogenic	Gm9843
0	1.83207	0.315	0.098	0	Chondrogenic	Fam129b
0	1.79955	0.789	0.324	0	Chondrogenic	Plagl1
0	1.75273	0.486	0.197	0	Chondrogenic	Tspan4
0	1.73713	0.562	0.249	0	Chondrogenic	Cpe
0	1.72048	0.576	0.473	0	Chondrogenic	Cdkn1c
0	1.70088	0.768	0.3	0	Chondrogenic	Wwp2
0	1.68917	0.397	0.15	0	Chondrogenic	Me1
0	1.66647	0.514	0.278	0	Chondrogenic	Cthrc1
0	1.64864	0.283	0.088	0	Chondrogenic	Fam180a
0	1.63947	0.344	0.117	0	Chondrogenic	Tceb2
0	1.63157	0.352	0.141	0	Chondrogenic	Scd1
0	1.61128	0.409	0.144	0	Chondrogenic	S100a1
0	1.60841	0.321	0.123	0	Chondrogenic	Sep15
0	1.60257	0.362	0.15	0	Chondrogenic	Ninj1
0	1.59998	0.749	0.364	0	Chondrogenic	Fkbp9
0	1.56619	0.567	0.251	0	Chondrogenic	Ugdh
0	1.52391	0.313	0.106	0	Chondrogenic	2010107E04Rik
0	1.50774	0.339	0.135	0	Chondrogenic	Gm8730
0	1.47746	0.365	0.179	0	Chondrogenic	Wdr89
0	1.46591	0.732	0.317	0	Chondrogenic	Sox9
0	1.45708	0.648	0.321	0	Chondrogenic	Sdc4
0	1.45418	0.562	0.281	0	Chondrogenic	Srm
0	1.42892	0.488	0.221	0	Chondrogenic	Tmem97
0	1.41937	0.369	0.164	0	Chondrogenic	Slc35b2
0	1.41445	0.924	0.615	0	Chondrogenic	Itm2a
0	1.40915	0.355	0.142	0	Chondrogenic	Msi2
0	1.39122	0.573	0.421	0	Chondrogenic	Rps27rt
0	1.36406	0.776	0.413	0	Chondrogenic	P4ha2
0	1.35522	0.491	0.232	0	Chondrogenic	Colgalt1
0	1.31251	0.405	0.182	0	Chondrogenic	Plod3
0	1.29823	0.535	0.261	0	Chondrogenic	Slc16a3
0	1.25821	0.433	0.197	0	Chondrogenic	Crtap
0	1.24527	0.91	0.637	0	Chondrogenic	Higd1a
0	1.24506	0.602	0.331	0	Chondrogenic	Vkorc1
0	1.18567	0.737	0.516	0	Chondrogenic	Scd2
0	1.16694	0.533	0.293	0	Chondrogenic	Pdrg1
0	1.14874	0.913	0.647	0	Chondrogenic	P4hb
0	1.13816	0.748	0.421	0	Chondrogenic	P4ha1
0	1.13478	0.609	0.338	0	Chondrogenic	Klf2
0	1.1269	0.633	0.395	0	Chondrogenic	Rcn1
0	1.11808	0.821	0.619	0	Chondrogenic	Rcn3
0	1.11725	0.741	0.596	0	Chondrogenic	Dbi
0	1.11597	0.768	0.393	0	Chondrogenic	Fibin
0	1.10997	0.779	0.446	0	Chondrogenic	Cd9
0	1.10959	0.794	0.525	0	Chondrogenic	Ost4
0	1.07626	0.685	0.365	0	Chondrogenic	Kdelr3
0	1.0748	0.553	0.286	0	Chondrogenic	Slc2a1
0	1.05587	0.7	0.425	0	Chondrogenic	Lman1
0	1.04201	0.741	0.387	0	Chondrogenic	Plod2
0	1.03874	0.773	0.51	0	Chondrogenic	Kdelr2
0	0.973276	0.667	0.416	0	Chondrogenic	Fkbp10
0	0.972148	0.612	0.34	0	Chondrogenic	Bnip3
0	0.953711	0.647	0.624	0	Chondrogenic	Rpl29
0	0.91229	0.961	0.94	0	Chondrogenic	Serpinh1
0	0.880167	0.697	0.488	0	Chondrogenic	Tbrg1
0	0.865183	0.667	0.439	0	Chondrogenic	Oat
0	0.848896	0.654	0.429	0	Chondrogenic	Surf4
0	0.829914	0.733	0.523	0	Chondrogenic	Anxa5
0	0.820283	0.693	0.464	0	Chondrogenic	Tmed3
0	0.812663	0.75	0.558	0	Chondrogenic	Ier3ip1
0	0.806789	0.662	0.496	0	Chondrogenic	Cox6a1
0	0.803586	0.893	0.654	0	Chondrogenic	Ssr4
0	0.757382	0.873	0.736	0	Chondrogenic	Eno1
0	0.752812	0.776	0.617	0	Chondrogenic	Nop10
0	0.751256	0.852	0.638	0	Chondrogenic	Rrbp1
0	0.736055	0.741	0.549	0	Chondrogenic	Rpn2
0	0.727916	0.918	0.773	0	Chondrogenic	Ssr2
0	0.686963	0.889	0.745	0	Chondrogenic	Rpl36al
0	0.64503	0.875	0.665	0	Chondrogenic	Bsg
0	0.625269	0.929	0.825	0	Chondrogenic	Ppib
0	0.616354	0.965	0.884	0	Chondrogenic	Ldha
0	0.609625	0.979	0.932	0	Chondrogenic	Sec61g
0	0.59984	0.901	0.781	0	Chondrogenic	Ostc
0	0.52377	0.995	0.979	0	Chondrogenic	Rpl38
0	-0.212199	0.741	0.534	0	Chondrogenic	Mgp
0	-0.405886	0.948	0.985	0	Chondrogenic	mt-Nd4
0	-0.523788	0.979	0.993	0	Chondrogenic	mt-Co3
0	-0.641201	0.991	0.998	0	Chondrogenic	Hsp90ab1
0	-0.693663	0.941	0.979	0	Chondrogenic	H3f3b
0	-0.752969	0.935	0.969	0	Chondrogenic	Hspa8
0	-0.760474	0.856	0.914	0	Chondrogenic	Myl6
0	-0.812256	0.613	0.745	0	Chondrogenic	Hnrnpc
0	-0.876279	0.751	0.856	0	Chondrogenic	Hnrnpk
0	-0.88033	0.711	0.876	0	Chondrogenic	Eif3e
0	-0.886103	0.453	0.683	0	Chondrogenic	Atp5o.1
0	-0.968216	0.696	0.83	0	Chondrogenic	Sumo2
0	-0.971112	0.919	0.967	0	Chondrogenic	Actg1
0	-0.972681	0.898	0.968	0	Chondrogenic	Actb
0	-0.978768	0.647	0.756	0	Chondrogenic	Srsf3
0	-1.01753	0.641	0.833	0	Chondrogenic	Atpif1
0	-1.06139	0.757	0.882	0	Chondrogenic	Ifitm2
0	-1.09178	0.322	0.562	0	Chondrogenic	Septin7
0	-1.09486	0.816	0.905	0	Chondrogenic	H3f3a
0	-1.09499	0.439	0.625	0	Chondrogenic	Nono
0	-1.09667	0.718	0.816	0	Chondrogenic	Hnrnpa1
0	-1.10091	0.782	0.896	0	Chondrogenic	Hmgb1
0	-1.10928	0.617	0.833	0	Chondrogenic	Tubb5
0	-1.11081	0.396	0.622	0	Chondrogenic	Anp32a
0	-1.1304	0.751	0.879	0	Chondrogenic	Cfl1
0	-1.23019	0.271	0.557	0	Chondrogenic	Stmn1
0	-1.29963	0.452	0.746	0	Chondrogenic	Selenow
0	-1.32359	0.393	0.705	0	Chondrogenic	Dnaja1
0	-1.35659	0.823	0.939	0	Chondrogenic	Tmsb10
0	-1.45387	0.532	0.774	0	Chondrogenic	Tuba1a
0	-1.4552	0.229	0.486	0	Chondrogenic	Abracl
0	-1.45703	0.202	0.43	0	Chondrogenic	Zfp36l1
0	-1.4937	0.187	0.443	0	Chondrogenic	Sh3bgrl
0	-1.53897	0.271	0.477	0	Chondrogenic	Sox11
0	-1.54699	0.235	0.445	0	Chondrogenic	Nasp
0	-1.5783	0.399	0.641	0	Chondrogenic	H2az1
0	-1.5834	0.399	0.737	0	Chondrogenic	Mfap2
0	-1.58989	0.417	0.789	0	Chondrogenic	Fstl1
0	-1.60755	0.6	0.899	0	Chondrogenic	Prdx2
0	-1.62041	0.319	0.679	0	Chondrogenic	Col1a1
0	-1.62884	0.155	0.402	0	Chondrogenic	Gas1
0	-1.64875	0.17	0.39	0	Chondrogenic	Nfib
0	-1.67846	0.379	0.725	0	Chondrogenic	Cald1
0	-1.69969	0.157	0.381	0	Chondrogenic	Foxp1
0	-1.72542	0.182	0.558	0	Chondrogenic	Crabp2
0	-1.74849	0.134	0.374	0	Chondrogenic	Jpt1
0	-1.75457	0.132	0.368	0	Chondrogenic	Ogn
0	-1.77375	0.18	0.444	0	Chondrogenic	Il11ra1
0	-1.79312	0.232	0.529	0	Chondrogenic	Tcf4
0	-1.81093	0.163	0.376	0	Chondrogenic	Zfhx3
0	-1.93328	0.246	0.587	0	Chondrogenic	Csrp2
0	-1.95866	0.099	0.303	0	Chondrogenic	Arid5b
0	-1.96322	0.342	0.659	0	Chondrogenic	Tpm1
0	-1.976	0.225	0.594	0	Chondrogenic	Fbn2
0	-1.98883	0.209	0.527	0	Chondrogenic	Sox4
0	-1.99056	0.266	0.608	0	Chondrogenic	Igfbp4
0	-2.13834	0.164	0.47	0	Chondrogenic	6330403K07Rik
0	-2.18254	0.11	0.342	0	Chondrogenic	Fbln5
0	-2.18739	0.643	0.922	0	Chondrogenic	Lgals1
0	-2.23855	0.135	0.399	0	Chondrogenic	Hmgb3
0	-2.26165	0.356	0.777	0	Chondrogenic	Mdk
0	-2.272	0.09	0.316	0	Chondrogenic	Twist1
0	-2.27358	0.067	0.262	0	Chondrogenic	Zfhx4
0	-2.27654	0.137	0.443	0	Chondrogenic	Basp1
0	-2.31745	0.303	0.686	0	Chondrogenic	Col3a1
0	-2.32703	0.093	0.386	0	Chondrogenic	Cdh11
0	-2.36641	0.097	0.375	0	Chondrogenic	Lpar1
0	-2.40275	0.434	0.884	0	Chondrogenic	Tmsb4x
0	-2.43554	0.088	0.296	0	Chondrogenic	Hbb-y
0	-2.44875	0.192	0.474	0	Chondrogenic	Marcksl1
0	-2.4904	0.053	0.248	0	Chondrogenic	Dbn1
0	-2.51774	0.332	0.796	0	Chondrogenic	Mfap4
0	-2.57508	0.043	0.218	0	Chondrogenic	Bcl11a
0	-2.58657	0.086	0.31	0	Chondrogenic	Nnat
0	-2.63295	0.093	0.438	0	Chondrogenic	Prrx1
0	-2.64928	0.072	0.288	0	Chondrogenic	Olfml3
0	-2.67418	0.045	0.229	0	Chondrogenic	Dpysl3
0	-2.6891	0.091	0.342	0	Chondrogenic	Ifitm3
0	-2.79514	0.111	0.533	0	Chondrogenic	Ddah2
0	-2.89971	0.147	0.654	0	Chondrogenic	Marcks
0	-2.987	0.025	0.185	0	Chondrogenic	Nradd
0	-2.99809	0.041	0.254	0	Chondrogenic	Vcam1
0	-3.0072	0.043	0.281	0	Chondrogenic	Gsta4
0	-3.04109	0.023	0.19	0	Chondrogenic	Mgst1
0	-3.06888	0.039	0.278	0	Chondrogenic	Tmem119
0	-3.114	0.033	0.243	0	Chondrogenic	Col26a1
0	-3.16395	0.064	0.309	0	Chondrogenic	Aspn
0	-3.22472	0.119	0.508	0	Chondrogenic	Ptn
0	-3.26153	0.05	0.334	0	Chondrogenic	Rbp1
0	-3.36563	0.029	0.209	0	Chondrogenic	Igf1
0	-3.38207	0.051	0.364	0	Chondrogenic	Gas2
0	-3.58506	0.039	0.299	0	Chondrogenic	Map1b
0	-3.79977	0.037	0.287	0	Chondrogenic	Myl9
0	-3.97301	0.041	0.235	0	Chondrogenic	Tagln
0	-4.48268	0.034	0.28	0	Chondrogenic	Crabp1
0	-4.6546	0.013	0.191	0	Chondrogenic	Egfl6
0	-5.61734	0.005	0.162	0	Chondrogenic	Dkk2
0	-2.6844	0.037	0.204	1.53656e-307	Chondrogenic	Bex1
0	-1.49615	0.197	0.417	4.69056e-307	Chondrogenic	Cnn2
0	-1.0436	0.367	0.587	3.9345e-304	Chondrogenic	Atp5pb
8.12231e-308	-1.44485	0.195	0.414	1.48598e-303	Chondrogenic	Wls
7.23884e-307	1.1015	0.952	0.808	1.32435e-302	Chondrogenic	Sparc
1.16991e-306	0.970012	0.555	0.327	2.14035e-302	Chondrogenic	Lrrc59
2.44352e-306	-0.670457	0.579	0.791	4.47042e-302	Chondrogenic	Tceal9
2.71429e-306	2.16676	0.194	0.043	4.96579e-302	Chondrogenic	Gm10036
2.53708e-305	-1.81733	0.099	0.298	4.64158e-301	Chondrogenic	Zfp422
1.47241e-304	2.06279	0.209	0.052	2.69377e-300	Chondrogenic	Selm
4.47103e-304	-2.47167	0.046	0.217	8.17976e-300	Chondrogenic	F2r
9.57553e-304	-3.60143	0.022	0.168	1.75184e-299	Chondrogenic	Igfbp3
1.97769e-303	-4.23346	0.01	0.142	3.61818e-299	Chondrogenic	Osr1
1.89904e-302	2.89278	0.154	0.027	3.4743e-298	Chondrogenic	Il17d
9.88756e-301	0.897591	0.642	0.409	1.80893e-296	Chondrogenic	Klf4
2.67833e-300	2.41007	0.167	0.031	4.90001e-296	Chondrogenic	Csgalnact1
2.36448e-297	0.78105	0.469	0.234	4.32581e-293	Chondrogenic	Thbs1
3.09877e-297	1.24982	0.331	0.13	5.66921e-293	Chondrogenic	Sepw1
1.15122e-296	0.885432	0.61	0.387	2.10615e-292	Chondrogenic	Serp1
1.90649e-296	1.05991	0.486	0.303	3.48792e-292	Chondrogenic	Snrpf
5.28487e-295	1.04476	0.493	0.265	9.66866e-291	Chondrogenic	Copz2
1.0901e-294	1.66277	0.352	0.166	1.99434e-290	Chondrogenic	Ero1l
1.90826e-294	2.10225	0.146	0.024	3.49116e-290	Chondrogenic	F13a1
5.6095e-293	1.79113	0.246	0.076	1.02626e-288	Chondrogenic	Gm5428
8.13312e-293	-0.407401	0.969	0.984	1.48795e-288	Chondrogenic	mt-Cytb
1.24213e-291	-0.741018	0.545	0.751	2.27247e-287	Chondrogenic	Sem1
2.58816e-291	-0.77084	0.565	0.779	4.73504e-287	Chondrogenic	Col1a2
3.67356e-291	-0.756486	0.475	0.702	6.72079e-287	Chondrogenic	Elob
1.27465e-290	0.969119	0.549	0.335	2.33197e-286	Chondrogenic	Txndc5
1.56273e-290	5.02104	0.094	0.006	2.85901e-286	Chondrogenic	Ihh
4.81688e-290	1.47666	0.345	0.147	8.81248e-286	Chondrogenic	Efhd2
1.34787e-288	-1.8158	0.093	0.288	2.46593e-284	Chondrogenic	Hba-a1
8.90432e-288	1.49272	0.3	0.112	1.62905e-283	Chondrogenic	Bcat1
1.17326e-287	-2.36573	0.056	0.225	2.14649e-283	Chondrogenic	Bmp4
1.45762e-286	-2.11502	0.078	0.257	2.66672e-282	Chondrogenic	Mecom
1.08712e-285	0.630137	0.853	0.731	1.98889e-281	Chondrogenic	Gng5
1.70428e-285	-1.90296	0.149	0.359	3.11797e-281	Chondrogenic	Igfbp2
4.42569e-285	-1.88843	0.111	0.299	8.0968e-281	Chondrogenic	Fbln1
1.7967e-284	-2.44304	0.039	0.198	3.28707e-280	Chondrogenic	Ptprd
2.53494e-284	-0.94666	0.919	0.941	4.63767e-280	Chondrogenic	Ptma
3.34446e-284	0.50623	0.914	0.774	6.11869e-280	Chondrogenic	Dad1
1.41944e-283	-1.07164	0.33	0.528	2.59686e-279	Chondrogenic	Fubp1
7.09213e-283	-0.610029	0.763	0.884	1.29751e-278	Chondrogenic	Calm2
1.69673e-282	1.91606	0.226	0.066	3.10417e-278	Chondrogenic	2410006H16Rik
2.37489e-282	2.01397	0.144	0.026	4.34487e-278	Chondrogenic	Xist
3.01697e-280	1.02337	0.497	0.286	5.51954e-276	Chondrogenic	Plp2
2.08373e-279	0.479855	0.949	0.859	3.81218e-275	Chondrogenic	Tpi1
1.22168e-278	1.75031	0.244	0.09	2.23506e-274	Chondrogenic	Nid2
2.0079e-278	2.26978	0.2	0.058	3.67346e-274	Chondrogenic	Isg20
2.22667e-278	1.67786	0.291	0.112	4.07368e-274	Chondrogenic	Fxyd5
1.59243e-277	-2.036	0.085	0.266	2.91335e-273	Chondrogenic	Prrx2
8.57817e-277	-0.828835	0.651	0.749	1.56938e-272	Chondrogenic	Cdk4
2.03089e-276	1.31106	0.345	0.146	3.71552e-272	Chondrogenic	Ostf1
3.27369e-276	-0.706552	0.785	0.859	5.98922e-272	Chondrogenic	Ywhae
3.64432e-276	1.0572	0.365	0.16	6.66728e-272	Chondrogenic	Malat1
5.97889e-275	1.13993	0.361	0.157	1.09384e-270	Chondrogenic	Gnb2l1
8.92716e-275	1.11917	0.466	0.26	1.63322e-270	Chondrogenic	Fkbp11
7.90346e-274	-2.37269	0.04	0.196	1.44594e-269	Chondrogenic	Rbms3
6.37469e-273	-1.55239	0.173	0.369	1.16625e-268	Chondrogenic	Selenoh
3.72769e-272	-1.8895	0.072	0.25	6.8198e-268	Chondrogenic	Rps18-ps6
6.32608e-272	-3.10879	0.019	0.152	1.15736e-267	Chondrogenic	Fblim1
5.30781e-271	2.05141	0.205	0.059	9.71065e-267	Chondrogenic	Pcsk6
1.13672e-270	-0.284697	0.986	0.994	2.07962e-266	Chondrogenic	mt-Atp6
1.14667e-270	1.60228	0.246	0.079	2.09784e-266	Chondrogenic	Gm8186
2.28125e-270	-2.30824	0.048	0.207	4.17354e-266	Chondrogenic	Runx1t1
5.57281e-270	2.86773	0.126	0.017	1.01955e-265	Chondrogenic	Hrct1
1.45163e-269	1.34319	0.371	0.179	2.65576e-265	Chondrogenic	Raph1
5.93641e-269	1.18983	0.319	0.129	1.08607e-264	Chondrogenic	Sox5
6.8736e-269	1.93867	0.214	0.062	1.25752e-264	Chondrogenic	Leprel2
8.36807e-269	-1.63986	0.121	0.311	1.53094e-264	Chondrogenic	Chd3
2.45125e-268	0.740399	0.707	0.516	4.48456e-264	Chondrogenic	Hdlbp
4.20858e-268	1.70086	0.245	0.081	7.6996e-264	Chondrogenic	Dok1
5.19404e-268	0.465451	0.983	0.98	9.50249e-264	Chondrogenic	Rpl35
2.15812e-267	-2.46381	0.036	0.185	3.94827e-263	Chondrogenic	Pcdh18
6.27218e-267	-3.74485	0.016	0.141	1.1475e-262	Chondrogenic	Cxcl12
1.43161e-266	1.31777	0.346	0.151	2.61913e-262	Chondrogenic	Pim3
2.42116e-266	2.95527	0.129	0.02	4.42951e-262	Chondrogenic	Eps8l2
9.67678e-266	-4.63502	0.009	0.123	1.77037e-261	Chondrogenic	Chodl
1.48302e-265	0.833896	0.589	0.375	2.71318e-261	Chondrogenic	Stt3a
9.2988e-265	0.645816	0.299	0.139	1.70122e-260	Chondrogenic	Atp5f1
5.39655e-264	0.696483	0.723	0.513	9.87299e-260	Chondrogenic	Ckap4
1.1824e-263	-0.607017	0.79	0.863	2.1632e-259	Chondrogenic	Cox6c
1.52443e-263	-2.28669	0.045	0.2	2.78895e-259	Chondrogenic	Bex4
2.7319e-263	-0.648728	0.651	0.79	4.99802e-259	Chondrogenic	Cdc42
2.85186e-263	-0.21804	0.624	0.819	5.21748e-259	Chondrogenic	Rack1
1.78126e-262	1.13705	0.415	0.206	3.25882e-258	Chondrogenic	Slc29a1
3.42635e-262	1.69059	0.268	0.102	6.26851e-258	Chondrogenic	Nfatc2
5.63075e-262	2.0242	0.199	0.058	1.03014e-257	Chondrogenic	Pxylp1
1.10163e-261	-1.78733	0.085	0.261	2.01544e-257	Chondrogenic	Lima1
2.04566e-261	1.25804	0.312	0.125	3.74253e-257	Chondrogenic	Anxa8
2.42171e-261	1.19174	0.376	0.229	4.43052e-257	Chondrogenic	Ss18l2
5.93286e-261	1.08398	0.472	0.276	1.08542e-256	Chondrogenic	Zbtb20
1.1976e-260	1.78787	0.238	0.079	2.19102e-256	Chondrogenic	Kcnq1ot1
1.43697e-260	1.13041	0.411	0.211	2.62893e-256	Chondrogenic	Mthfd2
3.99271e-260	-0.91902	0.588	0.74	7.30467e-256	Chondrogenic	Vim
5.32402e-260	-1.35411	0.196	0.387	9.7403e-256	Chondrogenic	Dcakd
4.40109e-259	3.2501	0.108	0.012	8.0518e-255	Chondrogenic	Steap1
4.31711e-258	1.59962	0.268	0.099	7.89816e-254	Chondrogenic	Gdf10
5.52528e-258	1.75177	0.232	0.081	1.01085e-253	Chondrogenic	Orc5
1.28729e-257	-3.43426	0.018	0.143	2.35509e-253	Chondrogenic	Meox2
8.69727e-257	-1.85128	0.087	0.26	1.59117e-252	Chondrogenic	Pdgfra
1.0041e-256	0.826344	0.536	0.31	1.837e-252	Chondrogenic	Tmem45a
6.14532e-256	-3.42066	0.017	0.141	1.12429e-251	Chondrogenic	Mmp11
2.53669e-255	-1.61421	0.129	0.312	4.64088e-251	Chondrogenic	Tead2
3.16375e-255	-2.58642	0.042	0.188	5.78809e-251	Chondrogenic	Hmcn1
9.70019e-254	1.54997	0.262	0.099	1.77465e-249	Chondrogenic	Pde4dip
1.9991e-253	1.7559	0.218	0.067	3.65735e-249	Chondrogenic	Slc35e3
2.9591e-253	1.03675	0.343	0.152	5.41367e-249	Chondrogenic	Wbp5
3.29033e-253	-1.20158	0.205	0.403	6.01966e-249	Chondrogenic	Arpc1a
3.99472e-253	-3.89148	0.01	0.124	7.30835e-249	Chondrogenic	Tril
1.12582e-252	-1.04323	0.312	0.499	2.05969e-248	Chondrogenic	Hnrnpr
4.25276e-252	-1.03222	0.743	0.828	7.78042e-248	Chondrogenic	Hsp90aa1
4.27563e-252	0.774744	0.614	0.414	7.82227e-248	Chondrogenic	Ssr1
8.61989e-251	-2.02986	0.051	0.207	1.57701e-246	Chondrogenic	Nfatc4
1.89907e-249	-3.54887	0.015	0.134	3.47435e-245	Chondrogenic	Celf2
5.40571e-249	-1.85012	0.071	0.236	9.88975e-245	Chondrogenic	Wbp1
3.62565e-248	1.16051	0.375	0.184	6.63313e-244	Chondrogenic	Slc35a2
2.08821e-246	-0.639241	0.762	0.855	3.82037e-242	Chondrogenic	Myl12a
2.79737e-246	-2.5329	0.037	0.178	5.11779e-242	Chondrogenic	Dclk1
3.65485e-246	0.523365	0.991	0.978	6.68655e-242	Chondrogenic	Gapdh
5.24004e-246	-2.74476	0.026	0.158	9.58666e-242	Chondrogenic	Cxcl14
2.90829e-245	-1.22178	0.161	0.361	5.32071e-241	Chondrogenic	H2az2
2.12694e-243	0.935298	0.475	0.364	3.89124e-239	Chondrogenic	Ctsz
4.42012e-242	-2.7898	0.028	0.158	8.0866e-238	Chondrogenic	Kctd12
6.94208e-242	-0.836374	0.442	0.607	1.27005e-237	Chondrogenic	Sf3b2
8.35169e-242	-1.54764	0.109	0.29	1.52794e-237	Chondrogenic	Ltbp1
1.68544e-241	1.53253	0.267	0.102	3.08351e-237	Chondrogenic	Rtl3
6.37082e-241	1.96194	0.2	0.06	1.16554e-236	Chondrogenic	Nog
8.44742e-241	-0.570705	0.75	0.834	1.54546e-236	Chondrogenic	Slc25a4
1.23881e-240	-1.22671	0.19	0.385	2.26641e-236	Chondrogenic	Tax1bp3
1.43715e-240	-0.769721	0.537	0.659	2.62926e-236	Chondrogenic	Ppp1ca
1.60071e-240	1.29597	0.288	0.115	2.9285e-236	Chondrogenic	Atp5o
2.51535e-240	-2.18146	0.056	0.207	4.60184e-236	Chondrogenic	Epha4
2.9978e-240	1.02769	0.43	0.241	5.48448e-236	Chondrogenic	Clint1
5.6332e-240	0.63438	0.684	0.466	1.03059e-235	Chondrogenic	Fam162a
6.44871e-240	1.26739	0.303	0.126	1.17979e-235	Chondrogenic	Ngfrap1
3.67932e-239	1.81429	0.224	0.078	6.73132e-235	Chondrogenic	Stc2
2.24088e-238	-1.74456	0.078	0.243	4.0997e-234	Chondrogenic	Fnbp1l
2.55843e-238	-2.37533	0.036	0.173	4.68064e-234	Chondrogenic	Cped1
2.6282e-238	2.18722	0.163	0.04	4.80829e-234	Chondrogenic	Snhg3
4.3329e-238	-1.69955	0.136	0.31	7.92704e-234	Chondrogenic	Thbs2
1.66135e-237	0.904219	0.521	0.326	3.03945e-233	Chondrogenic	Bag1
7.79565e-237	2.53171	0.129	0.023	1.42621e-232	Chondrogenic	Efcab1
8.57453e-237	0.636694	0.703	0.495	1.56871e-232	Chondrogenic	Tmed2
9.11966e-237	-1.71226	0.095	0.265	1.66844e-232	Chondrogenic	Rnd3
5.34977e-236	0.485112	0.864	0.713	9.78741e-232	Chondrogenic	Spcs1
7.60453e-236	-2.46233	0.028	0.159	1.39125e-231	Chondrogenic	Myo1b
3.02662e-235	-1.8245	0.072	0.232	5.5372e-231	Chondrogenic	Glipr2
4.48469e-235	-1.48573	0.179	0.368	8.20474e-231	Chondrogenic	Tpm2
8.867e-235	-2.97694	0.023	0.145	1.62222e-230	Chondrogenic	Nr2f2
2.36644e-234	0.342624	0.998	0.997	4.3294e-230	Chondrogenic	Rpl37
1.69837e-233	-0.776006	0.431	0.633	3.10716e-229	Chondrogenic	Atp5mpl
1.2721e-232	-2.3637	0.035	0.169	2.32731e-228	Chondrogenic	Nipsnap1
1.67962e-231	0.626415	0.745	0.546	3.07287e-227	Chondrogenic	Peg3
5.86195e-231	3.61886	0.087	0.008	1.07244e-226	Chondrogenic	Ppp1r1b
4.45147e-230	0.901724	0.489	0.293	8.14396e-226	Chondrogenic	Tmem165
5.8731e-230	-1.08405	0.251	0.435	1.07448e-225	Chondrogenic	Smarce1
9.04266e-230	-2.09372	0.055	0.201	1.65435e-225	Chondrogenic	Septin6
1.29226e-229	-2.36386	0.038	0.173	2.36419e-225	Chondrogenic	Tes
2.91507e-229	1.71298	0.206	0.067	5.33312e-225	Chondrogenic	Fam20b
3.18031e-229	1.86434	0.195	0.061	5.81837e-225	Chondrogenic	Fbxo7
6.01973e-229	1.1272	0.445	0.297	1.10131e-224	Chondrogenic	Col6a3
4.94004e-228	-3.52186	0.021	0.137	9.0378e-224	Chondrogenic	Agtr2
8.35985e-228	-1.80667	0.071	0.229	1.52943e-223	Chondrogenic	Robo2
3.1031e-227	2.05411	0.172	0.046	5.67712e-223	Chondrogenic	Serpina3n
3.79466e-227	2.41558	0.133	0.027	6.94233e-223	Chondrogenic	Sox8
8.29374e-227	-2.73702	0.025	0.146	1.51734e-222	Chondrogenic	S1pr3
4.33045e-226	-0.906238	0.542	0.654	7.92256e-222	Chondrogenic	Ccnd2
1.1037e-225	2.16701	0.155	0.038	2.01922e-221	Chondrogenic	Kcna6
1.9153e-225	0.969799	0.439	0.242	3.50405e-221	Chondrogenic	Fndc3b
2.6851e-225	0.353627	0.995	0.995	4.9124e-221	Chondrogenic	Rpl39
3.04738e-225	1.57963	0.22	0.074	5.57518e-221	Chondrogenic	Snhg1
3.70374e-225	1.33353	0.255	0.097	6.776e-221	Chondrogenic	Sox6
1.2482e-224	-0.408169	0.952	0.963	2.28358e-220	Chondrogenic	Cox4i1
1.30846e-224	-0.85653	0.336	0.544	2.39382e-220	Chondrogenic	Bex3
2.06929e-224	0.643084	0.688	0.532	3.78577e-220	Chondrogenic	Cope
3.38966e-224	1.06958	0.427	0.24	6.20139e-220	Chondrogenic	Msmo1
8.16383e-223	-1.25723	0.186	0.369	1.49357e-218	Chondrogenic	Ssbp2
2.58492e-222	1.50575	0.26	0.106	4.72911e-218	Chondrogenic	Stk38l
3.06568e-222	-0.673853	0.587	0.719	5.60866e-218	Chondrogenic	Sumo1
5.84809e-222	-1.91729	0.062	0.21	1.06991e-217	Chondrogenic	Pdgfrb
1.19372e-221	-3.33279	0.013	0.12	2.1839e-217	Chondrogenic	Adamtsl1
3.26768e-221	4.3584	0.078	0.006	5.97822e-217	Chondrogenic	Panx3
6.05042e-221	2.04587	0.152	0.036	1.10692e-216	Chondrogenic	Rpl27-ps3
8.57158e-221	-2.40641	0.061	0.205	1.56817e-216	Chondrogenic	Sfrp2
3.52226e-220	-0.883613	0.348	0.527	6.44397e-216	Chondrogenic	Hsd17b10
6.02955e-220	-0.367003	0.994	0.997	1.10311e-215	Chondrogenic	Rpl3
8.11468e-220	0.723114	0.622	0.433	1.48458e-215	Chondrogenic	Ddost
1.0383e-219	5.38353	0.06	0.001	1.89956e-215	Chondrogenic	Dhx58os
3.22631e-219	1.04811	0.307	0.137	5.90253e-215	Chondrogenic	2700060E02Rik
5.53524e-219	-1.72786	0.09	0.243	1.01267e-214	Chondrogenic	Rbmx
1.12231e-218	-1.42025	0.128	0.299	2.05327e-214	Chondrogenic	Pfn2
2.21836e-218	2.78832	0.122	0.024	4.05848e-214	Chondrogenic	Hist1h2bc
5.82074e-218	-1.41142	0.136	0.303	1.0649e-213	Chondrogenic	Tcf12
8.33022e-218	0.944031	0.464	0.318	1.52401e-213	Chondrogenic	Rcn2
9.16531e-218	1.74568	0.19	0.058	1.67679e-213	Chondrogenic	Vill
1.63116e-217	-1.13923	0.473	0.619	2.98421e-213	Chondrogenic	Id3
2.95326e-216	0.788819	0.551	0.373	5.40298e-212	Chondrogenic	Rpn1
6.71387e-216	1.32689	0.286	0.126	1.2283e-211	Chondrogenic	Ldlr
6.72106e-216	-1.96181	0.055	0.197	1.22962e-211	Chondrogenic	Rasl11b
1.01712e-215	-0.633091	0.752	0.82	1.86083e-211	Chondrogenic	Ddx5
3.56982e-215	-0.393678	0.986	0.995	6.53099e-211	Chondrogenic	Ubb
5.3755e-215	0.715005	0.672	0.498	9.83447e-211	Chondrogenic	Atf4
2.58754e-214	0.291592	0.999	0.999	4.73391e-210	Chondrogenic	Rpl41
4.8145e-214	-0.922167	0.42	0.503	8.80812e-210	Chondrogenic	Mtch1
5.63586e-214	3.43591	0.084	0.008	1.03108e-209	Chondrogenic	1500011K16Rik
9.70111e-214	0.995134	0.402	0.217	1.77482e-209	Chondrogenic	Golph3
4.78061e-213	2.88591	0.101	0.014	8.74612e-209	Chondrogenic	2610018G03Rik
3.05208e-212	-2.22313	0.046	0.178	5.58377e-208	Chondrogenic	Loxl1
4.9046e-212	0.695398	0.657	0.487	8.97297e-208	Chondrogenic	Sra1
9.25873e-212	-1.85694	0.065	0.21	1.69388e-207	Chondrogenic	Plin2
1.167e-211	-2.28054	0.051	0.186	2.13503e-207	Chondrogenic	Nbl1
1.37723e-211	0.99359	0.418	0.231	2.51964e-207	Chondrogenic	Herpud1
1.1942e-209	-0.850497	0.41	0.568	2.18478e-205	Chondrogenic	Tpm4
3.71454e-209	-0.808549	0.483	0.608	6.79575e-205	Chondrogenic	Srsf7
4.08605e-209	-2.86087	0.019	0.128	7.47543e-205	Chondrogenic	Ctxn1
5.50686e-209	0.586637	0.751	0.609	1.00748e-204	Chondrogenic	1810058I24Rik
1.3561e-208	-1.50077	0.111	0.27	2.48098e-204	Chondrogenic	Gsto1
1.40939e-208	2.13189	0.137	0.031	2.57848e-204	Chondrogenic	Gm7536
5.04899e-208	2.13636	0.141	0.033	9.23713e-204	Chondrogenic	Proser2
9.48774e-208	-1.38343	0.157	0.32	1.73578e-203	Chondrogenic	Ncam1
9.76518e-208	-0.666892	0.572	0.695	1.78654e-203	Chondrogenic	Cct5
1.16765e-207	-1.3965	0.126	0.292	2.13622e-203	Chondrogenic	Tia1
1.2516e-207	-3.8218	0.034	0.15	2.28981e-203	Chondrogenic	Acta2
1.48653e-207	-0.546362	0.779	0.86	2.71961e-203	Chondrogenic	Oaz1
1.73289e-207	-4.44723	0.006	0.094	3.17031e-203	Chondrogenic	Selenop
2.07105e-207	2.1946	0.118	0.022	3.78899e-203	Chondrogenic	M1ap
2.26458e-207	1.12237	0.428	0.255	4.14305e-203	Chondrogenic	Eif4ebp1
7.00448e-207	1.2991	0.281	0.121	1.28147e-202	Chondrogenic	Kazald1
9.95005e-207	-1.34271	0.087	0.239	1.82036e-202	Chondrogenic	Hbb-bs
1.70673e-206	-3.39789	0.013	0.114	3.12246e-202	Chondrogenic	Filip1l
6.43884e-206	0.809951	0.514	0.323	1.17798e-201	Chondrogenic	Pofut2
7.53137e-206	-1.33034	0.135	0.305	1.37786e-201	Chondrogenic	Myh10
1.61371e-205	0.455937	0.874	0.764	2.95228e-201	Chondrogenic	Tmed9
9.61668e-205	-3.46565	0.014	0.114	1.75937e-200	Chondrogenic	Ifitm1
3.44087e-204	2.52912	0.114	0.022	6.29507e-200	Chondrogenic	Ptpla
3.61316e-204	0.510992	0.741	0.7	6.61027e-200	Chondrogenic	Sec61b
9.22009e-204	1.23685	0.248	0.098	1.68682e-199	Chondrogenic	Lmcd1
1.41061e-203	-0.890827	0.352	0.506	2.58072e-199	Chondrogenic	Ilf2
1.72653e-203	-2.6124	0.028	0.143	3.15869e-199	Chondrogenic	Epha3
3.53069e-203	2.37047	0.119	0.023	6.4594e-199	Chondrogenic	Kcnk5
5.25776e-203	-1.24954	0.174	0.35	9.61907e-199	Chondrogenic	Palld
5.77512e-203	0.417664	0.837	0.67	1.05656e-198	Chondrogenic	Pgam1
5.82383e-203	0.557058	0.743	0.584	1.06547e-198	Chondrogenic	Tomm7
6.5243e-203	1.94875	0.163	0.047	1.19362e-198	Chondrogenic	Trib3
1.22427e-202	-1.88373	0.056	0.193	2.2398e-198	Chondrogenic	Serinc2
1.28826e-202	1.07051	0.382	0.203	2.35687e-198	Chondrogenic	Mbnl1
1.50991e-202	-1.29943	0.152	0.322	2.76238e-198	Chondrogenic	Tle5
4.12667e-202	-3.84567	0.008	0.1	7.54975e-198	Chondrogenic	Adam33
5.20344e-202	0.927583	0.441	0.26	9.51968e-198	Chondrogenic	Creb3l2
8.67084e-202	0.65796	0.648	0.465	1.58633e-197	Chondrogenic	Tomm20
1.41575e-201	-2.07733	0.043	0.171	2.59012e-197	Chondrogenic	Gyg
2.40667e-201	0.746538	0.465	0.269	4.40301e-197	Chondrogenic	Nrk
2.53437e-201	-1.11578	0.224	0.404	4.63663e-197	Chondrogenic	Mmp14
4.67691e-201	1.17124	0.31	0.146	8.5564e-197	Chondrogenic	Arhgef1
9.82207e-201	1.34219	0.322	0.161	1.79695e-196	Chondrogenic	Smoc2
1.03534e-200	-1.36821	0.232	0.408	1.89415e-196	Chondrogenic	Postn
1.36287e-200	-0.769123	0.412	0.578	2.49337e-196	Chondrogenic	Skp1a
6.0215e-200	0.960442	0.653	0.562	1.10163e-195	Chondrogenic	Atox1
1.23435e-199	0.984992	0.394	0.218	2.25825e-195	Chondrogenic	Derl1
2.22098e-198	-1.87442	0.08	0.222	4.06329e-194	Chondrogenic	Col4a1
2.54561e-198	-2.34618	0.031	0.149	4.6572e-194	Chondrogenic	Adgrl2
3.67335e-198	0.290925	0.998	0.998	6.7204e-194	Chondrogenic	Rps18
9.64744e-198	-1.2232	0.186	0.351	1.765e-193	Chondrogenic	Psip1
1.61107e-197	-2.54311	0.026	0.138	2.94745e-193	Chondrogenic	Lamb1
2.05953e-197	2.05868	0.137	0.032	3.7679e-193	Chondrogenic	Rpl36-ps3
7.53841e-197	-1.17901	0.172	0.343	1.37915e-192	Chondrogenic	Flna
2.12332e-196	-4.22506	0.005	0.089	3.88461e-192	Chondrogenic	Ntf3
2.24656e-196	-1.84619	0.06	0.195	4.11007e-192	Chondrogenic	Atat1
4.21852e-196	-3.39607	0.016	0.114	7.71778e-192	Chondrogenic	Lhx9
4.76956e-196	-1.05332	0.214	0.385	8.72592e-192	Chondrogenic	Eci2
5.85102e-196	-2.72664	0.02	0.126	1.07044e-191	Chondrogenic	Rnf122
9.97813e-196	-1.86109	0.057	0.191	1.8255e-191	Chondrogenic	Cmtm3
3.05479e-195	2.5157	0.117	0.024	5.58874e-191	Chondrogenic	Hist1h1c
3.51728e-195	-0.86383	0.301	0.493	6.43486e-191	Chondrogenic	Gm8797
3.96124e-195	-0.9718	0.284	0.443	7.24709e-191	Chondrogenic	Rbbp4
4.8614e-195	0.631616	0.815	0.701	8.89394e-191	Chondrogenic	Rps2
6.05413e-195	-1.3205	0.125	0.289	1.1076e-190	Chondrogenic	Svbp
7.2116e-195	-1.56827	0.15	0.286	1.31936e-190	Chondrogenic	Tshz2
8.14916e-195	1.09349	0.402	0.223	1.49089e-190	Chondrogenic	Phlda1
5.88317e-194	-1.62349	0.077	0.221	1.07633e-189	Chondrogenic	Rai14
1.91629e-193	-3.39694	0.012	0.107	3.50585e-189	Chondrogenic	Hoxd12
2.17705e-193	1.58012	0.197	0.068	3.98291e-189	Chondrogenic	Gfpt2
6.11899e-193	-0.566817	0.892	0.914	1.11947e-188	Chondrogenic	Eif4a1
7.89634e-193	0.940422	0.4	0.221	1.44464e-188	Chondrogenic	Xbp1
8.54758e-193	-0.823869	0.377	0.556	1.56378e-188	Chondrogenic	Snu13
9.15817e-193	0.706115	0.576	0.394	1.67549e-188	Chondrogenic	Sec22b
1.58149e-192	0.759089	0.567	0.388	2.89334e-188	Chondrogenic	Capn6
1.7483e-192	-1.54028	0.12	0.272	3.19852e-188	Chondrogenic	Hoxa10
1.96411e-192	-0.421731	0.837	0.901	3.59334e-188	Chondrogenic	Pfdn5
3.43636e-192	0.894961	0.441	0.266	6.28683e-188	Chondrogenic	Gars
5.63407e-192	-0.853786	0.422	0.619	1.03075e-187	Chondrogenic	Fabp5
6.86398e-192	4.88068	0.067	0.005	1.25576e-187	Chondrogenic	Smpd3
1.76363e-191	0.871237	0.432	0.251	3.22657e-187	Chondrogenic	Adipor1
4.2358e-191	-0.307481	0.987	0.995	7.7494e-187	Chondrogenic	Naca
4.27605e-191	-0.753311	0.421	0.579	7.82303e-187	Chondrogenic	Esd
9.46042e-191	-3.24686	0.012	0.105	1.73078e-186	Chondrogenic	Tfpi
1.99925e-190	-0.696252	0.46	0.631	3.65762e-186	Chondrogenic	Ttc3
7.89442e-190	-4.60459	0.004	0.084	1.44428e-185	Chondrogenic	Tmem26
2.82364e-189	-2.61665	0.024	0.132	5.16586e-185	Chondrogenic	Zeb2
6.07591e-189	0.505725	0.801	0.675	1.11159e-184	Chondrogenic	Krtcap2
1.09935e-188	-1.60519	0.082	0.222	2.01125e-184	Chondrogenic	Laptm4b
1.48329e-188	-2.09713	0.044	0.166	2.71367e-184	Chondrogenic	Svil
6.71373e-188	-1.29733	0.137	0.292	1.22828e-183	Chondrogenic	Vps72
9.7565e-188	-1.7515	0.067	0.202	1.78495e-183	Chondrogenic	Plxdc2
2.17488e-187	-0.615916	0.676	0.761	3.97895e-183	Chondrogenic	Atp5a1
2.67735e-187	1.02348	0.336	0.184	4.89822e-183	Chondrogenic	Cox17
4.22956e-187	-1.15194	0.16	0.327	7.73798e-183	Chondrogenic	Psme1
5.87348e-187	1.15699	0.333	0.194	1.07455e-182	Chondrogenic	Dut
9.38027e-187	-1.09023	0.209	0.374	1.71612e-182	Chondrogenic	Cirbp
1.16048e-186	-1.79794	0.057	0.188	2.12309e-182	Chondrogenic	Phldb2
1.90464e-186	-1.30177	0.146	0.3	3.48454e-182	Chondrogenic	Pbx1
6.27155e-186	0.287973	0.987	0.963	1.14738e-181	Chondrogenic	Serf2
1.26532e-185	-1.94414	0.055	0.182	2.3149e-181	Chondrogenic	Wnt5a
1.29144e-185	1.09129	0.263	0.115	2.3627e-181	Chondrogenic	Nhp2l1
6.03009e-185	1.44624	0.276	0.14	1.1032e-180	Chondrogenic	Crispld1
6.17464e-185	-1.20436	0.181	0.344	1.12965e-180	Chondrogenic	Nfia
2.75381e-184	-0.428172	0.852	0.885	5.03809e-180	Chondrogenic	Atp5h
2.97706e-184	-4.48445	0.005	0.084	5.44652e-180	Chondrogenic	Lix1
3.11881e-184	0.485038	0.806	0.662	5.70586e-180	Chondrogenic	Tmem167
8.42282e-184	-2.49156	0.023	0.127	1.54095e-179	Chondrogenic	Cacnb3
1.99884e-183	0.508607	0.778	0.641	3.65687e-179	Chondrogenic	Tmem258
3.07298e-183	0.870076	0.419	0.245	5.62202e-179	Chondrogenic	Gorasp2
1.06726e-182	0.707912	0.542	0.381	1.95256e-178	Chondrogenic	Rer1
1.27689e-182	-2.09209	0.039	0.156	2.33608e-178	Chondrogenic	Epb41l3
1.98452e-182	-0.681218	0.316	0.509	3.63068e-178	Chondrogenic	Col5a2
8.37285e-182	1.48215	0.197	0.071	1.53181e-177	Chondrogenic	Cpne8
1.25311e-181	1.47738	0.202	0.076	2.29256e-177	Chondrogenic	Mogs
2.45401e-181	-0.461568	0.808	0.864	4.48962e-177	Chondrogenic	Eif3h
3.19988e-181	-2.53202	0.031	0.139	5.85418e-177	Chondrogenic	Nkd2
3.85506e-181	-2.17094	0.039	0.154	7.05283e-177	Chondrogenic	Ucp2
1.28847e-180	-1.05701	0.206	0.366	2.35726e-176	Chondrogenic	G3bp2
1.30531e-180	0.400718	0.288	0.156	2.38807e-176	Chondrogenic	H2afz
2.94757e-180	0.833733	0.49	0.332	5.39258e-176	Chondrogenic	Srpr
4.57804e-180	0.330262	0.993	0.98	8.37552e-176	Chondrogenic	Rps28
1.0345e-179	-1.17532	0.151	0.313	1.89262e-175	Chondrogenic	Clmp
4.02006e-179	-1.19926	0.169	0.336	7.3547e-175	Chondrogenic	Vcan
4.60819e-179	-0.656897	0.664	0.74	8.43068e-175	Chondrogenic	Hnrnpa2b1
1.08178e-178	1.0259	0.339	0.176	1.97911e-174	Chondrogenic	Gpc6
1.16244e-178	1.06499	0.372	0.208	2.12668e-174	Chondrogenic	Atf3
2.00818e-178	-1.71402	0.075	0.205	3.67397e-174	Chondrogenic	Nmral1
4.59343e-178	1.00252	0.341	0.179	8.40368e-174	Chondrogenic	Tmem30a
6.90601e-178	-0.714795	0.466	0.623	1.26345e-173	Chondrogenic	Fkbp3
7.6778e-178	-1.49791	0.088	0.229	1.40465e-173	Chondrogenic	Dmac1
1.8436e-177	-1.21999	0.139	0.296	3.37287e-173	Chondrogenic	Foxn3
2.4428e-177	-3.16616	0.011	0.099	4.46911e-173	Chondrogenic	Ednra
5.58823e-177	-0.852863	0.311	0.483	1.02237e-172	Chondrogenic	Cyb5a
7.68261e-177	0.441099	0.445	0.266	1.40553e-172	Chondrogenic	Timp1
9.74835e-177	0.952513	0.367	0.201	1.78346e-172	Chondrogenic	Gfpt1
1.23437e-176	1.81394	0.153	0.046	2.25828e-172	Chondrogenic	2210013O21Rik
1.43151e-176	-4.89942	0.003	0.074	2.61894e-172	Chondrogenic	Tmem132c
2.2346e-176	-2.28866	0.056	0.176	4.0882e-172	Chondrogenic	Fst
3.90739e-176	2.78838	0.086	0.013	7.14857e-172	Chondrogenic	Prkg2
6.45261e-176	0.758093	0.504	0.336	1.1805e-171	Chondrogenic	Yif1a
5.30097e-175	0.897805	0.394	0.224	9.69812e-171	Chondrogenic	Btg3
2.3136e-174	1.06625	0.37	0.205	4.23274e-170	Chondrogenic	Mt1
4.76567e-174	-2.46345	0.025	0.127	8.7188e-170	Chondrogenic	Mex3b
4.58834e-173	-1.77026	0.057	0.181	8.39437e-169	Chondrogenic	Macroh2a2
3.18938e-172	-1.24849	0.136	0.283	5.83498e-168	Chondrogenic	Adprh
4.55995e-172	1.4063	0.213	0.086	8.34243e-168	Chondrogenic	Acsf2
5.47629e-172	1.04994	0.31	0.167	1.00189e-167	Chondrogenic	Ltv1
5.77738e-172	-0.94098	0.241	0.401	1.05697e-167	Chondrogenic	Snx6
7.71926e-172	1.27263	0.247	0.113	1.41224e-167	Chondrogenic	Pacsin2
2.72135e-171	-2.45921	0.033	0.137	4.9787e-167	Chondrogenic	Nrp1
2.86714e-171	-1.4268	0.099	0.239	5.24543e-167	Chondrogenic	Septin11
4.46813e-171	-1.17218	0.246	0.395	8.17444e-167	Chondrogenic	Sdc2
4.4884e-171	-1.71617	0.069	0.198	8.21153e-167	Chondrogenic	Mgst3
7.26026e-171	1.51788	0.19	0.072	1.32826e-166	Chondrogenic	St3gal6
2.42106e-170	-0.65211	0.454	0.63	4.42933e-166	Chondrogenic	Micos10
3.93168e-170	0.98706	0.306	0.151	7.19301e-166	Chondrogenic	Crip2
4.2643e-170	2.13207	0.19	0.087	7.80153e-166	Chondrogenic	Hist1h2ap
8.01388e-170	-0.950805	0.295	0.441	1.46614e-165	Chondrogenic	Cct6a
8.99553e-170	-0.711724	0.444	0.558	1.64573e-165	Chondrogenic	Ndufb8
2.08936e-169	1.50503	0.203	0.081	3.82249e-165	Chondrogenic	Lgr6
8.81992e-169	-1.37169	0.128	0.272	1.6136e-164	Chondrogenic	Ccn4
1.99559e-168	0.71047	0.854	0.866	3.65092e-164	Chondrogenic	Rpl13a
2.18775e-168	1.18095	0.28	0.135	4.00249e-164	Chondrogenic	Pfkp
3.9371e-168	-0.894942	0.277	0.436	7.20293e-164	Chondrogenic	Atrx
4.10443e-168	1.35761	0.215	0.09	7.50905e-164	Chondrogenic	Chpf
4.65229e-168	-1.54601	0.077	0.207	8.51136e-164	Chondrogenic	Mrps11
1.42129e-167	-0.266164	0.984	0.952	2.60026e-163	Chondrogenic	Rpl27
1.62705e-167	-1.37914	0.138	0.285	2.97669e-163	Chondrogenic	Plk2
2.9278e-167	2.36452	0.101	0.02	5.3564e-163	Chondrogenic	Cobll1
3.38039e-167	0.283148	0.779	0.823	6.18442e-163	Chondrogenic	Rps10
3.56704e-167	1.43888	0.196	0.074	6.5259e-163	Chondrogenic	Kif21a
6.73215e-167	2.04395	0.119	0.029	1.23165e-162	Chondrogenic	Mgat4a
1.40211e-166	-1.92505	0.047	0.163	2.56516e-162	Chondrogenic	Pclaf
1.75644e-166	1.77747	0.157	0.055	3.21341e-162	Chondrogenic	Shf
1.77479e-166	-2.97836	0.017	0.106	3.24697e-162	Chondrogenic	Lgr5
2.72473e-166	-1.20457	0.149	0.301	4.98489e-162	Chondrogenic	Vgll4
3.39467e-166	1.25466	0.228	0.096	6.21055e-162	Chondrogenic	Pxdc1
5.94305e-166	-1.10725	0.374	0.328	1.08728e-161	Chondrogenic	Lum
6.68579e-166	-2.62708	0.025	0.121	1.22317e-161	Chondrogenic	Tbx18
3.50304e-165	-1.26536	0.144	0.287	6.40881e-161	Chondrogenic	Limd2
3.91957e-165	-3.68238	0.007	0.083	7.17086e-161	Chondrogenic	Gstm7
1.99472e-164	1.65268	0.161	0.054	3.64934e-160	Chondrogenic	Itpr2
2.45084e-164	-2.98396	0.024	0.118	4.48381e-160	Chondrogenic	Sostdc1
1.62774e-163	2.11632	0.112	0.026	2.97794e-159	Chondrogenic	Gm10221
1.85702e-163	-0.868769	0.31	0.467	3.39741e-159	Chondrogenic	Pgrmc1
4.76325e-163	3.14234	0.07	0.008	8.71437e-159	Chondrogenic	Slc38a3
2.16073e-162	-0.5565	0.604	0.717	3.95305e-158	Chondrogenic	Tecr
2.52809e-162	1.09153	0.259	0.12	4.62515e-158	Chondrogenic	Cd82
4.84736e-162	3.56641	0.062	0.006	8.86825e-158	Chondrogenic	Smim5
6.04277e-162	0.338844	0.964	0.913	1.10553e-157	Chondrogenic	Tpt1
6.26294e-162	1.26517	0.216	0.089	1.1458e-157	Chondrogenic	Rab1
7.19116e-162	-1.33731	0.105	0.244	1.31562e-157	Chondrogenic	Lhfp
8.42449e-162	0.929551	0.374	0.218	1.54126e-157	Chondrogenic	Iqgap1
1.0601e-160	-2.88766	0.015	0.1	1.93946e-156	Chondrogenic	Car14
1.22588e-160	-2.73205	0.019	0.108	2.24274e-156	Chondrogenic	Spry1
1.309e-160	0.613962	0.593	0.454	2.39481e-156	Chondrogenic	Slirp
1.6959e-160	0.775233	0.468	0.301	3.10266e-156	Chondrogenic	Plod1
1.94421e-160	1.97109	0.124	0.034	3.55693e-156	Chondrogenic	Tmem238
4.04288e-160	5.96695	0.042	0.001	7.39645e-156	Chondrogenic	Klk10
6.52231e-160	-0.978093	0.213	0.366	1.19326e-155	Chondrogenic	Nap1l4
1.95389e-159	-1.43515	0.094	0.224	3.57465e-155	Chondrogenic	Ip6k2
2.62429e-159	1.32857	0.208	0.084	4.80114e-155	Chondrogenic	Tceb1
4.29331e-159	-2.72264	0.016	0.102	7.85461e-155	Chondrogenic	Zcchc18
6.34585e-159	2.99911	0.071	0.009	1.16097e-154	Chondrogenic	Kctd4
1.11687e-158	-2.0877	0.037	0.141	2.04331e-154	Chondrogenic	Megf6
1.56973e-158	-0.517104	0.654	0.76	2.87182e-154	Chondrogenic	Npc2
2.38947e-158	2.68002	0.077	0.011	4.37154e-154	Chondrogenic	Extl1
5.71288e-158	1.74187	0.145	0.046	1.04517e-153	Chondrogenic	Lrp8
9.87309e-158	-1.05304	0.184	0.333	1.80628e-153	Chondrogenic	Ssbp3
1.59798e-157	-0.799075	0.347	0.463	2.92351e-153	Chondrogenic	Ewsr1
1.64978e-157	0.990947	0.309	0.16	3.01828e-153	Chondrogenic	Tmem107
2.34587e-157	1.73384	0.143	0.044	4.29177e-153	Chondrogenic	Pygl
6.21871e-157	-0.907377	0.35	0.503	1.13771e-152	Chondrogenic	Timp2
6.62688e-157	0.35981	0.919	0.823	1.21239e-152	Chondrogenic	Gnas
7.13182e-157	-0.645242	0.547	0.668	1.30477e-152	Chondrogenic	Prmt1
2.68355e-156	-0.821721	0.65	0.713	4.90956e-152	Chondrogenic	Ftl1
2.95125e-156	1.73325	0.141	0.043	5.39932e-152	Chondrogenic	Calml4
3.50766e-156	1.68147	0.137	0.041	6.41726e-152	Chondrogenic	Rps26-ps1
6.65223e-156	-1.81254	0.071	0.191	1.21703e-151	Chondrogenic	Gas6
8.85416e-156	-0.596772	0.633	0.703	1.61987e-151	Chondrogenic	Hnrnpa3
9.21023e-156	1.66225	0.155	0.054	1.68501e-151	Chondrogenic	Stk26
1.45291e-155	0.859914	0.418	0.283	2.65811e-151	Chondrogenic	Mfge8
2.168e-155	0.9586	0.333	0.179	3.96636e-151	Chondrogenic	Ube2s
2.69134e-155	2.09524	0.101	0.022	4.92381e-151	Chondrogenic	Cp
5.50266e-155	-1.08083	0.198	0.344	1.00671e-150	Chondrogenic	Csrp1
1.57766e-154	1.45467	0.181	0.07	2.88633e-150	Chondrogenic	Plcd1
3.46272e-154	1.16656	0.228	0.1	6.33504e-150	Chondrogenic	Slc39a14
3.66006e-154	2.47128	0.085	0.015	6.69608e-150	Chondrogenic	Galnt18
4.89809e-154	0.952738	0.348	0.205	8.96105e-150	Chondrogenic	Arf2
5.56332e-154	-0.450898	0.691	0.633	1.01781e-149	Chondrogenic	S100a11
5.97449e-154	-1.10489	0.164	0.309	1.09303e-149	Chondrogenic	Phip
8.87956e-154	1.82485	0.13	0.038	1.62451e-149	Chondrogenic	Baiap2l1
1.33702e-153	0.940084	0.352	0.208	2.44607e-149	Chondrogenic	Islr
1.56359e-153	1.46045	0.183	0.072	2.86058e-149	Chondrogenic	Impa2
1.91267e-153	0.827618	0.506	0.359	3.49923e-149	Chondrogenic	Fdps
3.91612e-153	-0.564867	0.602	0.689	7.16454e-149	Chondrogenic	Eif4g2
5.27075e-153	-1.7355	0.051	0.162	9.64284e-149	Chondrogenic	Eml4
5.88125e-153	-1.36509	0.129	0.263	1.07598e-148	Chondrogenic	Mpped2
6.06573e-153	-2.01858	0.04	0.145	1.10972e-148	Chondrogenic	Olfml2b
6.30493e-153	-3.32307	0.012	0.091	1.15349e-148	Chondrogenic	Nell2
6.88415e-153	-2.24481	0.027	0.122	1.25946e-148	Chondrogenic	Dkk3
9.55642e-153	-0.417046	0.882	0.894	1.74835e-148	Chondrogenic	Rpl27a
1.24986e-152	1.15658	0.289	0.166	2.28662e-148	Chondrogenic	Klf3
1.75127e-152	1.86273	0.129	0.038	3.20394e-148	Chondrogenic	Stra13
2.52269e-152	1.04411	0.286	0.144	4.61526e-148	Chondrogenic	Sdc3
3.63019e-152	1.14213	0.255	0.123	6.64142e-148	Chondrogenic	Pycr1
8.37626e-152	2.29274	0.095	0.02	1.53244e-147	Chondrogenic	Rps18-ps3
9.44194e-152	-1.06102	0.173	0.32	1.7274e-147	Chondrogenic	Oaz2
1.89119e-151	2.31143	0.127	0.04	3.45993e-147	Chondrogenic	Sgms2
2.15464e-151	-0.815081	0.295	0.436	3.94191e-147	Chondrogenic	Ndufs2
2.3175e-151	-2.48109	0.024	0.114	4.23987e-147	Chondrogenic	Amot
3.06817e-151	-1.35871	0.131	0.262	5.61321e-147	Chondrogenic	Tgfb2
8.81922e-151	-1.29829	0.1	0.232	1.61348e-146	Chondrogenic	Plscr3
1.09117e-150	0.683243	0.537	0.377	1.9963e-146	Chondrogenic	Dap
1.24526e-150	-1.87736	0.05	0.156	2.27821e-146	Chondrogenic	Cdca7
2.11311e-150	0.92302	0.297	0.153	3.86593e-146	Chondrogenic	Aldoc
2.34733e-150	-2.43375	0.028	0.121	4.29444e-146	Chondrogenic	Fgf18
7.38558e-150	-1.06451	0.181	0.324	1.35119e-145	Chondrogenic	Macroh2a1
1.38476e-149	0.675793	0.566	0.406	2.53342e-145	Chondrogenic	Rabac1
1.58786e-149	1.29787	0.214	0.092	2.905e-145	Chondrogenic	Yam1
2.3581e-149	-0.960031	0.209	0.356	4.31414e-145	Chondrogenic	Brd3
2.60098e-149	1.46054	0.175	0.066	4.75849e-145	Chondrogenic	Klhl21
2.66133e-149	-1.2464	0.111	0.244	4.86891e-145	Chondrogenic	Fibp
1.08565e-148	-1.52747	0.068	0.186	1.9862e-144	Chondrogenic	Hsd17b4
2.3423e-148	-0.507456	0.588	0.729	4.28523e-144	Chondrogenic	Atp5g2
7.8393e-148	0.50569	0.691	0.544	1.4342e-143	Chondrogenic	Sar1a
8.00024e-148	0.321382	0.981	0.963	1.46364e-143	Chondrogenic	Rps25
1.00696e-147	0.492569	0.705	0.55	1.84223e-143	Chondrogenic	Calu
1.75838e-147	-1.60244	0.058	0.171	3.21696e-143	Chondrogenic	Narf
2.49545e-147	-0.77351	0.347	0.47	4.56543e-143	Chondrogenic	Hnrnph1
2.53309e-147	0.284915	0.998	0.999	4.63429e-143	Chondrogenic	Rps29
3.3439e-147	-0.69165	0.382	0.504	6.11767e-143	Chondrogenic	Bcas2
3.70512e-147	-1.77064	0.049	0.156	6.77852e-143	Chondrogenic	Syt11
4.9627e-147	4.85946	0.043	0.002	9.07926e-143	Chondrogenic	Ninj2
6.03626e-147	-1.77221	0.083	0.199	1.10433e-142	Chondrogenic	Rflnb
2.23535e-146	1.19458	0.22	0.109	4.08956e-142	Chondrogenic	Tpd52l1
2.25806e-146	-0.655543	0.536	0.693	4.13111e-142	Chondrogenic	Tuba1b
2.57459e-146	-1.02541	0.174	0.316	4.71022e-142	Chondrogenic	Rbfox2
3.58391e-146	-1.19011	0.121	0.254	6.55677e-142	Chondrogenic	Nit2
3.61726e-146	-1.46607	0.094	0.221	6.61778e-142	Chondrogenic	Scx
8.75527e-146	0.853414	0.343	0.192	1.60178e-141	Chondrogenic	Tuba1c
9.54561e-146	1.57798	0.166	0.064	1.74637e-141	Chondrogenic	H2-Ab1
1.22085e-145	-1.24465	0.116	0.249	2.23354e-141	Chondrogenic	Tmem223
1.48703e-145	-2.0825	0.029	0.123	2.72053e-141	Chondrogenic	Cacna1g
1.82003e-144	0.902311	0.338	0.194	3.32974e-140	Chondrogenic	Prorsd1
1.8467e-144	-4.36126	0.005	0.07	3.37854e-140	Chondrogenic	Pmaip1
1.91753e-144	2.28957	0.105	0.029	3.50812e-140	Chondrogenic	Serinc5
1.96968e-144	0.749574	0.421	0.261	3.60353e-140	Chondrogenic	Tram1
6.14074e-144	0.604911	0.566	0.424	1.12345e-139	Chondrogenic	Srp9
6.73039e-144	2.59905	0.089	0.019	1.23133e-139	Chondrogenic	Il11
7.68496e-144	0.420053	0.21	0.105	1.40596e-139	Chondrogenic	Asb4
8.33631e-144	0.856245	0.403	0.264	1.52513e-139	Chondrogenic	Clic4
9.82721e-144	1.36552	0.186	0.091	1.79789e-139	Chondrogenic	Klhl13
3.26305e-143	1.01451	0.282	0.146	5.96975e-139	Chondrogenic	Tmem248
3.54247e-143	-0.364117	0.929	0.943	6.48095e-139	Chondrogenic	Rpl8
6.44139e-143	2.8726	0.072	0.011	1.17845e-138	Chondrogenic	Slurp1
8.90751e-143	-0.271433	0.998	0.999	1.62963e-138	Chondrogenic	Rps9
1.13816e-142	-1.50271	0.078	0.198	2.08226e-138	Chondrogenic	Ly6e
1.34371e-142	2.44428	0.094	0.023	2.45832e-138	Chondrogenic	1190002F15Rik
1.51074e-142	-3.19484	0.009	0.08	2.7639e-138	Chondrogenic	Ppfibp2
1.51459e-142	-4.8812	0.003	0.064	2.77094e-138	Chondrogenic	Dpep1
2.0452e-142	-2.17839	0.033	0.126	3.74169e-138	Chondrogenic	Hoxd11
3.88319e-142	-1.23729	0.109	0.237	7.10429e-138	Chondrogenic	Bloc1s2
3.93554e-142	-3.18709	0.009	0.079	7.20006e-138	Chondrogenic	Sncaip
3.95349e-142	-2.0691	0.03	0.122	7.23292e-138	Chondrogenic	Ptgr1
4.51439e-142	-1.47491	0.111	0.24	8.25907e-138	Chondrogenic	Col8a1
9.87245e-142	-2.43154	0.02	0.103	1.80617e-137	Chondrogenic	Efnb3
1.70643e-141	1.17117	0.226	0.122	3.12191e-137	Chondrogenic	Phyh
3.04935e-141	1.52809	0.155	0.055	5.57878e-137	Chondrogenic	Ehd3
3.66929e-141	-0.781458	0.353	0.452	6.71297e-137	Chondrogenic	Hnrnpm
4.54133e-141	2.31092	0.088	0.018	8.30836e-137	Chondrogenic	Toporsos
1.30927e-140	-2.35764	0.02	0.103	2.3953e-136	Chondrogenic	St6galnac3
1.78236e-140	-2.60104	0.018	0.098	3.26083e-136	Chondrogenic	Nexn
2.05053e-140	0.887499	0.525	0.435	3.75144e-136	Chondrogenic	Timp3
2.78071e-140	-1.45156	0.07	0.186	5.0873e-136	Chondrogenic	Bak1
4.87706e-140	4.23037	0.046	0.003	8.92257e-136	Chondrogenic	Icos
8.14371e-140	-0.947469	0.23	0.376	1.48989e-135	Chondrogenic	Hmgn3
1.55007e-139	-2.72777	0.019	0.1	2.83586e-135	Chondrogenic	Lpar6
2.144e-139	1.04487	0.316	0.179	3.92245e-135	Chondrogenic	Insig1
2.8389e-139	0.573563	0.267	0.139	5.19377e-135	Chondrogenic	Rgcc
3.60861e-139	-0.727003	0.376	0.499	6.60196e-135	Chondrogenic	Cbx1
5.69051e-139	-1.47012	0.072	0.186	1.04108e-134	Chondrogenic	Mex3a
9.86503e-139	-1.32551	0.118	0.245	1.80481e-134	Chondrogenic	Creb5
1.16447e-138	0.30691	0.738	0.578	2.13041e-134	Chondrogenic	Emp3
1.92887e-138	-0.678431	0.56	0.642	3.52886e-134	Chondrogenic	Set
1.93144e-138	2.30772	0.086	0.018	3.53358e-134	Chondrogenic	Gramd2
2.4475e-138	-1.70057	0.051	0.155	4.4777e-134	Chondrogenic	Podxl2
4.1886e-138	1.084	0.219	0.099	7.66304e-134	Chondrogenic	Edil3
4.56835e-138	0.692012	0.472	0.316	8.35779e-134	Chondrogenic	Ndufab1
5.51145e-138	-0.62316	0.44	0.551	1.00832e-133	Chondrogenic	Capzb
5.94467e-138	-0.243707	0.996	0.999	1.08758e-133	Chondrogenic	Rpl7
1.11422e-137	1.68786	0.132	0.045	2.03847e-133	Chondrogenic	Cryl1
3.14657e-137	-0.425158	0.735	0.813	5.75664e-133	Chondrogenic	Atp5l
4.29319e-137	-0.595989	0.517	0.595	7.85438e-133	Chondrogenic	Fus
8.17064e-137	2.21505	0.104	0.028	1.49482e-132	Chondrogenic	Medag
9.94965e-137	0.65342	0.569	0.421	1.82029e-132	Chondrogenic	Arpc1b
4.34334e-136	-3.07276	0.01	0.079	7.94614e-132	Chondrogenic	Plppr3
6.59747e-136	-2.27518	0.023	0.108	1.20701e-131	Chondrogenic	Bend5
7.74033e-136	1.78885	0.12	0.036	1.41609e-131	Chondrogenic	Tnfrsf23
9.39424e-136	-1.97606	0.04	0.137	1.71868e-131	Chondrogenic	Hba-a2
2.10934e-135	-1.27561	0.128	0.256	3.85904e-131	Chondrogenic	Cited2
2.14938e-135	-1.56305	0.06	0.167	3.9323e-131	Chondrogenic	Dhrs4
3.47516e-135	-1.78618	0.044	0.143	6.35781e-131	Chondrogenic	Fbxl7
3.55333e-135	0.626167	0.487	0.325	6.50083e-131	Chondrogenic	Cdk2ap1
1.88363e-134	-0.35197	0.969	0.984	3.4461e-130	Chondrogenic	Npm1
2.62446e-134	-1.13039	0.135	0.264	4.80145e-130	Chondrogenic	Ciao2a
3.68064e-134	0.724527	0.445	0.298	6.73373e-130	Chondrogenic	Galk1
4.34306e-134	1.77293	0.123	0.038	7.94563e-130	Chondrogenic	P3h2
4.64129e-134	1.07984	0.178	0.074	8.49124e-130	Chondrogenic	Car9
6.71376e-134	-2.19293	0.027	0.112	1.22828e-129	Chondrogenic	Cdh2
1.15245e-133	1.37387	0.186	0.078	2.10841e-129	Chondrogenic	Fgf21
1.25225e-133	-0.75789	0.3	0.428	2.291e-129	Chondrogenic	Rab11b
1.51895e-133	-2.5371	0.037	0.12	2.77892e-129	Chondrogenic	Msx1
4.38928e-132	-2.05264	0.029	0.116	8.03019e-128	Chondrogenic	Nbea
5.6262e-132	1.90784	0.107	0.03	1.02931e-127	Chondrogenic	N6amt2
6.93469e-132	-0.502777	0.587	0.694	1.2687e-127	Chondrogenic	Hsbp1
7.9397e-132	-1.05141	0.227	0.332	1.45257e-127	Chondrogenic	Eva1b
1.28926e-131	-0.633339	0.395	0.544	2.35869e-127	Chondrogenic	Tmem50a
1.39944e-131	0.36497	0.831	0.706	2.56027e-127	Chondrogenic	Mest
2.72981e-131	-0.895112	0.202	0.342	4.99419e-127	Chondrogenic	Tmem9
4.70137e-131	0.715401	0.532	0.403	8.60116e-127	Chondrogenic	Vamp8
6.67831e-131	0.736807	0.504	0.358	1.2218e-126	Chondrogenic	Cdkn1a
7.79014e-131	-0.890669	0.26	0.387	1.42521e-126	Chondrogenic	Ube2e3
9.82162e-131	0.966599	0.387	0.301	1.79687e-126	Chondrogenic	Ppa1
1.47548e-130	-2.9106	0.012	0.082	2.69939e-126	Chondrogenic	H2bu2
2.70353e-130	-1.2433	0.096	0.215	4.94611e-126	Chondrogenic	Iah1
2.81478e-130	-4.43441	0.005	0.064	5.14964e-126	Chondrogenic	Rprm
2.93204e-130	1.27573	0.182	0.076	5.36418e-126	Chondrogenic	Frzb
6.48917e-130	2.09247	0.089	0.02	1.18719e-125	Chondrogenic	Lims2
2.18239e-129	3.97989	0.045	0.003	3.99268e-125	Chondrogenic	Calml3
3.27879e-129	-0.779992	0.298	0.411	5.99855e-125	Chondrogenic	Bzw2
4.52655e-129	-0.892278	0.255	0.384	8.28132e-125	Chondrogenic	Mat2a
8.19858e-129	3.19881	0.056	0.006	1.49993e-124	Chondrogenic	F5
1.00995e-128	0.680786	0.419	0.27	1.8477e-124	Chondrogenic	Nupr1
1.25299e-128	-0.658344	0.421	0.513	2.29235e-124	Chondrogenic	G3bp1
2.09929e-128	0.582987	0.557	0.425	3.84065e-124	Chondrogenic	Ift20
2.24853e-128	-0.413302	0.725	0.795	4.11369e-124	Chondrogenic	Atp5c1
4.21955e-128	3.26046	0.054	0.006	7.71967e-124	Chondrogenic	Car6
4.24066e-128	-0.881397	0.209	0.341	7.75828e-124	Chondrogenic	Ola1
4.95748e-128	-2.78936	0.014	0.085	9.0697e-124	Chondrogenic	Adamts5
5.48431e-128	-1.01458	0.159	0.289	1.00335e-123	Chondrogenic	Snx2
6.95976e-128	0.865865	0.32	0.183	1.27329e-123	Chondrogenic	Fkbp14
7.56196e-128	0.680549	0.449	0.298	1.38346e-123	Chondrogenic	Prrc1
9.26631e-128	-1.21366	0.163	0.294	1.69527e-123	Chondrogenic	Htra1
1.03208e-127	-1.68955	0.046	0.143	1.88818e-123	Chondrogenic	Gkap1
1.20554e-127	1.03156	0.249	0.127	2.20554e-123	Chondrogenic	Pck2
1.94478e-127	3.713	0.049	0.004	3.55798e-123	Chondrogenic	Mpz
2.34896e-127	0.805297	0.362	0.223	4.29742e-123	Chondrogenic	Nfe2l1
4.15119e-127	-1.26043	0.119	0.233	7.5946e-123	Chondrogenic	Spats2l
4.73816e-127	-0.755511	0.306	0.42	8.66846e-123	Chondrogenic	Zfp207
1.0942e-126	0.76769	0.403	0.258	2.00183e-122	Chondrogenic	Ivns1abp
1.18884e-126	0.512348	0.676	0.53	2.17498e-122	Chondrogenic	Atp6v0e
1.22075e-126	-1.71331	0.075	0.176	2.23336e-122	Chondrogenic	Ctsk
1.92338e-126	-0.209057	0.492	0.377	3.51883e-122	Chondrogenic	Crip1
2.71657e-126	3.50212	0.048	0.004	4.96996e-122	Chondrogenic	Mall
4.03863e-126	0.861975	0.332	0.202	7.38867e-122	Chondrogenic	Yipf3
5.27342e-126	-0.940509	0.127	0.126	9.64772e-122	Chondrogenic	H2afy
1.10937e-125	0.785438	0.368	0.227	2.02959e-121	Chondrogenic	Mdfi
1.13338e-125	-1.16387	0.136	0.26	2.07353e-121	Chondrogenic	Nudt4
1.18208e-125	1.19442	0.189	0.082	2.16262e-121	Chondrogenic	Peg10
1.8445e-125	-0.668682	0.363	0.504	3.37451e-121	Chondrogenic	Pnisr
1.96139e-125	1.89479	0.102	0.028	3.58837e-121	Chondrogenic	Gm10020
2.47962e-125	-0.757275	0.279	0.418	4.53646e-121	Chondrogenic	Tbcb
2.68124e-125	-1.10836	0.124	0.25	4.90534e-121	Chondrogenic	Nsg1
3.08639e-125	-0.664615	0.355	0.496	5.64656e-121	Chondrogenic	Prrc2c
4.21154e-125	-1.34391	0.077	0.186	7.70501e-121	Chondrogenic	Acaa2
4.37332e-125	-2.86655	0.014	0.084	8.001e-121	Chondrogenic	Tcim
7.04701e-125	1.3941	0.162	0.065	1.28925e-120	Chondrogenic	Ung
1.24974e-124	-0.55596	0.562	0.638	2.2864e-120	Chondrogenic	Snrpb
1.26508e-124	-0.830775	0.243	0.376	2.31446e-120	Chondrogenic	Luc7l3
1.44848e-124	-2.71499	0.013	0.082	2.64999e-120	Chondrogenic	Cdh3
1.45619e-124	2.46457	0.074	0.015	2.66409e-120	Chondrogenic	Cldn7
2.2888e-124	0.853873	0.322	0.186	4.18736e-120	Chondrogenic	Tob1
2.80435e-124	0.999172	0.25	0.128	5.13057e-120	Chondrogenic	Pdia5
3.37504e-124	-1.89893	0.044	0.135	6.17464e-120	Chondrogenic	Fndc1
3.58174e-124	-1.05547	0.135	0.261	6.55279e-120	Chondrogenic	Cbr1
4.62301e-124	0.478311	0.712	0.583	8.4578e-120	Chondrogenic	Maged2
6.18415e-124	-2.10416	0.024	0.103	1.13139e-119	Chondrogenic	Gulp1
7.42336e-124	-0.51757	0.62	0.558	1.3581e-119	Chondrogenic	S100a10
9.47758e-124	-2.05159	0.028	0.111	1.73392e-119	Chondrogenic	Slit2
1.8995e-123	-1.9116	0.043	0.134	3.47514e-119	Chondrogenic	Mab21l2
2.68239e-123	1.77339	0.11	0.033	4.90742e-119	Chondrogenic	Sssca1
3.43951e-123	2.47829	0.073	0.014	6.29258e-119	Chondrogenic	Cds1
3.44221e-123	-2.78238	0.014	0.084	6.29753e-119	Chondrogenic	Prss12
4.13152e-123	-0.99235	0.17	0.295	7.55862e-119	Chondrogenic	Smarca2
4.33695e-123	2.36305	0.077	0.016	7.93446e-119	Chondrogenic	Tmie
4.41893e-123	-1.07637	0.132	0.256	8.08443e-119	Chondrogenic	Prkra
6.23375e-123	0.947937	0.267	0.142	1.14046e-118	Chondrogenic	Tmem214
6.96975e-123	-4.54336	0.003	0.055	1.27512e-118	Chondrogenic	Stra6
7.47695e-123	1.31794	0.18	0.079	1.36791e-118	Chondrogenic	Cpm
7.48281e-123	1.01429	0.226	0.11	1.36898e-118	Chondrogenic	Kcnk1
8.8841e-123	-0.990722	0.161	0.286	1.62535e-118	Chondrogenic	Ing4
9.39571e-123	-2.36835	0.019	0.093	1.71894e-118	Chondrogenic	Prxl2a
2.86991e-122	1.60372	0.134	0.049	5.25051e-118	Chondrogenic	Dhx32
4.58121e-122	-1.55363	0.066	0.166	8.38132e-118	Chondrogenic	Tshz1
7.99038e-122	-2.72334	0.02	0.092	1.46184e-117	Chondrogenic	Meox1
8.64429e-122	-1.57923	0.054	0.151	1.58147e-117	Chondrogenic	Stox2
9.41116e-122	2.42803	0.072	0.014	1.72177e-117	Chondrogenic	Hip1r
2.62299e-121	3.1683	0.065	0.013	4.79877e-117	Chondrogenic	Sfn
3.83367e-121	0.958853	0.265	0.144	7.0137e-117	Chondrogenic	Gar1
3.90683e-121	2.35082	0.072	0.014	7.14754e-117	Chondrogenic	Gm561
7.89922e-121	-0.667172	0.399	0.52	1.44516e-116	Chondrogenic	Atxn7l3b
8.24683e-121	1.10339	0.187	0.083	1.50876e-116	Chondrogenic	2310036O22Rik
1.5058e-120	1.4402	0.085	0.02	2.75486e-116	Chondrogenic	Col10a1
1.79572e-120	1.7703	0.114	0.037	3.28527e-116	Chondrogenic	Rflna
2.54983e-120	-2.83191	0.011	0.075	4.66492e-116	Chondrogenic	Arhgap28
3.00189e-120	-1.18647	0.117	0.232	5.49196e-116	Chondrogenic	Efna5
7.00792e-120	-1.31764	0.096	0.208	1.2821e-115	Chondrogenic	Nrp2
7.69835e-120	-0.713514	0.299	0.428	1.40841e-115	Chondrogenic	Coa3
1.0559e-119	-1.2293	0.115	0.229	1.93178e-115	Chondrogenic	Fbn1
1.29394e-119	2.21291	0.078	0.017	2.36726e-115	Chondrogenic	Avpr1a
2.13143e-119	-1.65517	0.045	0.137	3.89945e-115	Chondrogenic	Usp46
2.18304e-119	-1.12208	0.149	0.255	3.99387e-115	Chondrogenic	Tcf3
2.63527e-119	-0.775891	0.25	0.385	4.82123e-115	Chondrogenic	Dnajc7
3.33714e-119	-1.77326	0.04	0.127	6.1053e-115	Chondrogenic	Bcl7a
4.20044e-119	0.999765	0.246	0.128	7.68471e-115	Chondrogenic	1700025G04Rik
5.50128e-119	0.881364	0.333	0.205	1.00646e-114	Chondrogenic	Asns
8.50327e-119	0.700104	0.448	0.341	1.55567e-114	Chondrogenic	Efemp2
1.12066e-118	-1.09333	0.13	0.246	2.05025e-114	Chondrogenic	Gtf3c6
1.27362e-118	0.605407	0.68	0.553	2.3301e-114	Chondrogenic	Ctsd
1.35979e-118	2.0815	0.081	0.018	2.48773e-114	Chondrogenic	Fam46a
2.06739e-118	-0.800224	0.264	0.379	3.7823e-114	Chondrogenic	Trp53
3.46422e-118	2.94626	0.054	0.007	6.3378e-114	Chondrogenic	Pou3f3
8.19932e-118	-0.996714	0.145	0.269	1.50007e-113	Chondrogenic	Gdi1
1.02751e-117	-0.577318	0.502	0.59	1.87983e-113	Chondrogenic	Ddx39b
1.12277e-117	0.919839	0.272	0.153	2.05412e-113	Chondrogenic	Shmt2
1.22217e-117	-1.17556	0.108	0.22	2.23596e-113	Chondrogenic	Pls3
1.26769e-117	0.480025	0.634	0.484	2.31924e-113	Chondrogenic	Ccnd3
1.63978e-117	-0.215807	0.724	0.647	2.99998e-113	Chondrogenic	Eif3f
2.34752e-117	-2.84182	0.02	0.091	4.29479e-113	Chondrogenic	Tnmd
2.63508e-117	-0.84791	0.231	0.353	4.82088e-113	Chondrogenic	Apex1
2.65029e-117	-0.847829	0.203	0.331	4.8487e-113	Chondrogenic	Ndufv1
3.62811e-117	-1.50185	0.061	0.159	6.63763e-113	Chondrogenic	Fzd1
3.70996e-117	1.05209	0.224	0.114	6.78737e-113	Chondrogenic	Bola3
4.31659e-117	-0.832375	0.21	0.343	7.89719e-113	Chondrogenic	Cuedc2
5.7308e-117	-1.61169	0.049	0.141	1.04845e-112	Chondrogenic	Amer1
6.25975e-117	-1.68393	0.042	0.132	1.14522e-112	Chondrogenic	Peak1
6.72165e-117	-1.81588	0.043	0.131	1.22973e-112	Chondrogenic	Rbpms
8.64236e-117	-1.2086	0.092	0.203	1.58112e-112	Chondrogenic	Ttc28
1.04995e-116	2.03153	0.084	0.02	1.92088e-112	Chondrogenic	Itga10
1.07882e-116	1.14052	0.2	0.097	1.9737e-112	Chondrogenic	Siah2
1.85309e-116	0.669075	0.433	0.293	3.39023e-112	Chondrogenic	Atp1a1
1.96296e-116	1.57566	0.124	0.043	3.59124e-112	Chondrogenic	Tns2
2.51506e-116	1.24199	0.175	0.077	4.6013e-112	Chondrogenic	Kank1
3.36907e-116	0.662184	0.432	0.307	6.16371e-112	Chondrogenic	Mrpl17
5.00242e-116	1.53967	0.126	0.044	9.15193e-112	Chondrogenic	H2afj
5.63362e-116	-0.71296	0.41	0.531	1.03067e-111	Chondrogenic	Ldhb
1.19277e-115	-0.781044	0.234	0.369	2.18218e-111	Chondrogenic	Fam32a
3.51813e-115	1.19656	0.182	0.089	6.43641e-111	Chondrogenic	Vps37b
3.94238e-115	-0.581287	0.425	0.532	7.21258e-111	Chondrogenic	Psmc6
4.05377e-115	-2.55865	0.015	0.081	7.41638e-111	Chondrogenic	Dipk1b
5.21042e-115	-1.69207	0.047	0.137	9.53247e-111	Chondrogenic	Tpbg
6.11301e-115	-1.58264	0.055	0.149	1.11837e-110	Chondrogenic	Epha7
8.23555e-115	-1.91573	0.03	0.11	1.50669e-110	Chondrogenic	Tmem132a
1.76637e-114	-2.44131	0.016	0.084	3.23157e-110	Chondrogenic	Lhfpl2
2.15557e-114	0.596174	0.496	0.363	3.94362e-110	Chondrogenic	Prkcsh
2.57369e-114	0.499062	0.751	0.659	4.70857e-110	Chondrogenic	Ywhaq
4.0233e-114	-0.485183	0.378	0.532	7.36063e-110	Chondrogenic	Selenof
4.32553e-114	-1.88386	0.034	0.116	7.91355e-110	Chondrogenic	Hand2
4.93358e-114	0.777493	0.2	0.099	9.02598e-110	Chondrogenic	1500012F01Rik
7.67589e-114	-0.776322	0.248	0.37	1.4043e-109	Chondrogenic	Ccar1
1.02453e-113	-0.461381	0.461	0.614	1.87437e-109	Chondrogenic	Atp5md
1.0259e-113	-2.37888	0.018	0.087	1.87689e-109	Chondrogenic	Angptl4
1.02709e-113	0.406561	0.79	0.683	1.87906e-109	Chondrogenic	Uba52
3.35955e-113	-1.4802	0.057	0.152	6.1463e-109	Chondrogenic	Antxr1
5.23026e-113	-0.893773	0.209	0.331	9.56876e-109	Chondrogenic	Igsf3
7.91579e-113	0.604074	0.482	0.348	1.44819e-108	Chondrogenic	Srp19
1.11595e-112	-1.18772	0.096	0.204	2.04164e-108	Chondrogenic	Hddc3
1.19497e-112	3.52688	0.043	0.004	2.1862e-108	Chondrogenic	BC006965
1.25055e-112	-1.17897	0.091	0.2	2.28789e-108	Chondrogenic	Clip3
1.74129e-112	-0.395982	0.712	0.787	3.18569e-108	Chondrogenic	Nedd8
1.92495e-112	-2.60175	0.015	0.081	3.5217e-108	Chondrogenic	Pgf
2.94299e-112	-3.99922	0.003	0.053	5.38419e-108	Chondrogenic	Fgf9
2.98009e-112	-1.13217	0.104	0.215	5.45207e-108	Chondrogenic	Apool
4.07689e-112	-3.66909	0.007	0.062	7.45867e-108	Chondrogenic	Nkain4
5.77615e-112	-0.523557	0.494	0.585	1.05675e-107	Chondrogenic	Psmb5
8.85326e-112	-3.75093	0.006	0.059	1.6197e-107	Chondrogenic	Apcdd1
2.38365e-111	0.33398	0.893	0.85	4.36088e-107	Chondrogenic	Rpl13
4.00899e-111	-1.06623	0.129	0.241	7.33445e-107	Chondrogenic	Pnrc2
6.49755e-111	-0.601962	0.399	0.521	1.18873e-106	Chondrogenic	Rsrc2
8.69557e-111	1.16115	0.184	0.086	1.59085e-106	Chondrogenic	Gpr180
1.347e-110	3.04998	0.049	0.006	2.46434e-106	Chondrogenic	Art3
1.71034e-110	-1.69426	0.04	0.125	3.12906e-106	Chondrogenic	Pcdh7
1.94539e-110	1.73425	0.104	0.033	3.55909e-106	Chondrogenic	Ccdc104
3.83489e-110	0.990338	0.228	0.117	7.01594e-106	Chondrogenic	Dnajc25
5.67676e-110	0.639047	0.431	0.29	1.03856e-105	Chondrogenic	Fam104a
8.67676e-110	-0.387424	0.837	0.887	1.58741e-105	Chondrogenic	Prdx1
8.76637e-110	2.82717	0.053	0.008	1.60381e-105	Chondrogenic	2010204K13Rik
9.39458e-110	0.44393	0.63	0.482	1.71874e-105	Chondrogenic	Rab2a
9.4444e-110	-0.51707	0.512	0.625	1.72785e-105	Chondrogenic	Aprt
9.98337e-110	-2.31289	0.019	0.087	1.82646e-105	Chondrogenic	Hoxd10
1.70798e-109	-1.12371	0.105	0.215	3.12475e-105	Chondrogenic	Kif3a
1.72109e-109	0.736613	0.322	0.191	3.14874e-105	Chondrogenic	Hk2
2.20662e-109	-1.37436	0.067	0.163	4.037e-105	Chondrogenic	Bcl2l12
3.24125e-109	1.24774	0.213	0.123	5.92987e-105	Chondrogenic	H1f2
3.25076e-109	-0.668626	0.355	0.455	5.94726e-105	Chondrogenic	Rtn4
3.47881e-109	-2.40843	0.031	0.104	6.36448e-105	Chondrogenic	Osr2
3.89048e-109	-1.95354	0.033	0.112	7.11763e-105	Chondrogenic	Flnc
4.77645e-109	-0.725511	0.28	0.414	8.73852e-105	Chondrogenic	Tra2a
7.1207e-109	2.63404	0.071	0.016	1.30273e-104	Chondrogenic	Edn2
8.05757e-109	-0.927855	0.162	0.281	1.47413e-104	Chondrogenic	Cox20
8.84926e-109	2.71277	0.057	0.01	1.61897e-104	Chondrogenic	Tspan32
2.07713e-108	0.805783	0.307	0.185	3.8001e-104	Chondrogenic	Tm9sf2
2.52147e-108	-0.776527	0.232	0.358	4.61303e-104	Chondrogenic	Ap2s1
2.77938e-108	-4.98667	0.002	0.047	5.08487e-104	Chondrogenic	Apela
3.45097e-108	-2.156	0.021	0.092	6.31355e-104	Chondrogenic	Ctsc
3.93485e-108	-1.5764	0.048	0.135	7.1988e-104	Chondrogenic	Pard6g
4.05587e-108	-0.60707	0.412	0.539	7.42022e-104	Chondrogenic	Ctsb
4.24538e-108	2.92568	0.055	0.009	7.76691e-104	Chondrogenic	Gjb4
5.69738e-108	0.874985	0.276	0.159	1.04234e-103	Chondrogenic	Ldlrad3
6.77432e-108	-2.3909	0.017	0.083	1.23936e-103	Chondrogenic	Ebf3
1.01215e-107	-0.727496	0.325	0.414	1.85173e-103	Chondrogenic	Raly
1.38948e-107	2.26976	0.068	0.014	2.54205e-103	Chondrogenic	Mirg
1.5112e-107	-1.19664	0.098	0.203	2.76475e-103	Chondrogenic	Frmd4a
1.84569e-107	1.46162	0.126	0.046	3.37669e-103	Chondrogenic	Aldh1l2
2.04414e-107	-2.03435	0.024	0.096	3.73975e-103	Chondrogenic	Shkbp1
2.23382e-107	0.772798	0.323	0.195	4.08677e-103	Chondrogenic	S100a13
2.29506e-107	-2.97399	0.011	0.069	4.19881e-103	Chondrogenic	Ebf2
2.37237e-107	0.160439	0.452	0.329	4.34025e-103	Chondrogenic	Cox4i2
3.09466e-107	-0.97384	0.144	0.259	5.66168e-103	Chondrogenic	Hdac3
3.1212e-107	-0.458446	0.565	0.665	5.71024e-103	Chondrogenic	Ubl5
4.02269e-107	-0.278494	0.885	0.877	7.35951e-103	Chondrogenic	Snrpg
6.65276e-107	1.35345	0.153	0.068	1.21712e-102	Chondrogenic	Fads3
6.67452e-107	-0.706297	0.288	0.396	1.2211e-102	Chondrogenic	Acin1
7.43555e-107	-2.13811	0.02	0.088	1.36033e-102	Chondrogenic	Hdac7
7.78632e-107	-1.22302	0.084	0.186	1.42451e-102	Chondrogenic	Casp6
1.31207e-106	1.35068	0.142	0.057	2.40043e-102	Chondrogenic	Slc1a5
1.80656e-106	-0.652512	0.399	0.481	3.30509e-102	Chondrogenic	Sfpq
1.88431e-106	0.357669	0.841	0.748	3.44735e-102	Chondrogenic	Atp5g1
2.20492e-106	0.711941	0.406	0.296	4.0339e-102	Chondrogenic	Adk
2.86275e-106	-0.461017	0.569	0.664	5.2374e-102	Chondrogenic	Ssb
3.08349e-106	-0.677044	0.311	0.433	5.64124e-102	Chondrogenic	Pnn
3.25386e-106	4.42381	0.033	0.002	5.95293e-102	Chondrogenic	Zfp385c
4.73979e-106	-2.09773	0.025	0.096	8.67145e-102	Chondrogenic	Pdlim1
6.09017e-106	-1.53514	0.057	0.148	1.1142e-101	Chondrogenic	Mafb
8.35217e-106	0.948442	0.2	0.098	1.52803e-101	Chondrogenic	2700094K13Rik
1.05729e-105	-0.989884	0.135	0.248	1.93432e-101	Chondrogenic	Commd8
1.08807e-105	0.843399	0.294	0.177	1.99063e-101	Chondrogenic	3110040N11Rik
1.8571e-105	-2.51783	0.018	0.084	3.39756e-101	Chondrogenic	Hba-x
2.10096e-105	-1.51181	0.049	0.136	3.8437e-101	Chondrogenic	Ttyh3
3.00068e-105	-0.621836	0.352	0.46	5.48974e-101	Chondrogenic	Psmc4
3.23971e-105	-1.66037	0.039	0.121	5.92705e-101	Chondrogenic	Tspan9
3.33016e-105	-0.395469	0.689	0.759	6.09253e-101	Chondrogenic	Psma3
4.23578e-105	2.59549	0.056	0.009	7.74937e-101	Chondrogenic	Plet1
4.73684e-105	-0.47154	0.565	0.664	8.66606e-101	Chondrogenic	Sf3b1
5.49297e-105	-0.580032	0.392	0.503	1.00494e-100	Chondrogenic	Ndufs4
5.75262e-105	-2.80526	0.009	0.065	1.05244e-100	Chondrogenic	Il17rd
8.10949e-105	-2.05548	0.027	0.098	1.48363e-100	Chondrogenic	Dnm3
9.58915e-105	1.04356	0.202	0.1	1.75434e-100	Chondrogenic	Scarb1
1.14451e-104	-1.53018	0.093	0.193	2.09387e-100	Chondrogenic	Tm4sf1
1.15881e-104	1.13597	0.179	0.083	2.12004e-100	Chondrogenic	Sobp
1.42905e-104	-2.02473	0.025	0.096	2.61445e-100	Chondrogenic	Lipa
1.66411e-104	-0.92333	0.156	0.273	3.04449e-100	Chondrogenic	Supt16
1.66999e-104	-0.765817	0.267	0.375	3.05524e-100	Chondrogenic	Hdac2
1.71681e-104	-3.13724	0.008	0.062	3.14091e-100	Chondrogenic	Cdh6
2.03608e-104	-1.04033	0.124	0.235	3.72501e-100	Chondrogenic	Ankrd12
2.13879e-104	-0.862546	0.179	0.296	3.91292e-100	Chondrogenic	R3hdm4
2.32227e-104	-1.6665	0.045	0.128	4.2486e-100	Chondrogenic	Lrrcc1
4.86541e-104	3.26705	0.046	0.006	8.90127e-100	Chondrogenic	Saa1
1.34881e-103	-3.83307	0.004	0.053	2.46765e-99	Chondrogenic	Tfap2b
1.83378e-103	1.40356	0.137	0.055	3.35491e-99	Chondrogenic	Nt5e
3.9009e-103	0.756995	0.359	0.264	7.1367e-99	Chondrogenic	P3h4
7.96567e-103	-1.83043	0.032	0.107	1.45732e-98	Chondrogenic	Hdgfl3
1.16249e-102	0.772556	0.32	0.197	2.12677e-98	Chondrogenic	Ndrg2
1.27999e-102	-1.07337	0.117	0.223	2.34175e-98	Chondrogenic	Evl
1.9268e-102	1.492	0.124	0.047	3.52507e-98	Chondrogenic	Chac1
2.44427e-102	1.34129	0.117	0.042	4.47179e-98	Chondrogenic	Ptgs1
2.6455e-102	-1.35714	0.071	0.165	4.83994e-98	Chondrogenic	Zfp503
2.88175e-102	0.634843	0.413	0.323	5.27215e-98	Chondrogenic	Grb10
3.04297e-102	0.232798	0.997	0.993	5.56711e-98	Chondrogenic	Rpl35a
3.12188e-102	-1.62764	0.059	0.147	5.71149e-98	Chondrogenic	Abi3bp
3.15741e-102	1.04232	0.215	0.114	5.77649e-98	Chondrogenic	Igf2r
3.32915e-102	-0.73225	0.241	0.372	6.09068e-98	Chondrogenic	Gja1
5.43286e-102	-1.78936	0.031	0.105	9.93942e-98	Chondrogenic	Stau2
1.73072e-101	0.687824	0.365	0.239	3.16636e-97	Chondrogenic	Srprb
1.81561e-101	-0.699802	0.271	0.399	3.32165e-97	Chondrogenic	Tax1bp1
1.83785e-101	-0.745318	0.24	0.365	3.36236e-97	Chondrogenic	Rnps1
1.98785e-101	-0.643852	0.317	0.441	3.63678e-97	Chondrogenic	Adh5
2.80885e-101	-1.21856	0.085	0.18	5.13879e-97	Chondrogenic	Por
4.65149e-101	0.976566	0.226	0.124	8.5099e-97	Chondrogenic	Marveld1
6.02073e-101	-1.10578	0.1	0.203	1.10149e-96	Chondrogenic	Ift74
6.1183e-101	-2.22347	0.019	0.083	1.11934e-96	Chondrogenic	Ank3
8.4054e-101	0.788351	0.309	0.189	1.53777e-96	Chondrogenic	2310039H08Rik
9.42951e-101	-2.5767	0.011	0.068	1.72513e-96	Chondrogenic	Rimklb
1.42255e-100	0.548854	0.558	0.429	2.60256e-96	Chondrogenic	Manf
1.59262e-100	-0.908221	0.163	0.279	2.9137e-96	Chondrogenic	Pdlim7
1.92319e-100	2.21229	0.055	0.01	3.51848e-96	Chondrogenic	Folr2
2.24945e-100	-1.08681	0.108	0.211	4.11537e-96	Chondrogenic	Mtf2
2.30537e-100	-1.04424	0.123	0.228	4.21768e-96	Chondrogenic	Bicc1
2.68632e-100	6.49446	0.025	0	4.91462e-96	Chondrogenic	Wisp3
3.08733e-100	-1.1168	0.098	0.201	5.64826e-96	Chondrogenic	Zeb1
3.27235e-100	-1.85787	0.028	0.1	5.98676e-96	Chondrogenic	Gypc
4.1039e-100	3.555	0.041	0.004	7.50809e-96	Chondrogenic	Syt8
4.11258e-100	-0.388935	0.72	0.776	7.52397e-96	Chondrogenic	Pebp1
4.27455e-100	0.791239	0.3	0.181	7.82029e-96	Chondrogenic	Mpp6
6.2724e-100	-3.88562	0.004	0.05	1.14753e-95	Chondrogenic	Hic1
7.12068e-100	0.651769	0.33	0.204	1.30273e-95	Chondrogenic	Uap1
7.66383e-100	-0.986996	0.132	0.244	1.4021e-95	Chondrogenic	Pdlim4
8.52103e-100	0.862314	0.267	0.153	1.55892e-95	Chondrogenic	Flnb
1.44465e-99	-0.506586	0.459	0.479	2.64299e-95	Chondrogenic	Lmna
1.50147e-99	-0.637999	0.44	0.536	2.74693e-95	Chondrogenic	Prdx6
1.77365e-99	-0.508581	0.506	0.585	3.24489e-95	Chondrogenic	Cct8
1.86897e-99	-0.991889	0.121	0.232	3.41928e-95	Chondrogenic	Glmp
2.03057e-99	0.723837	0.314	0.191	3.71493e-95	Chondrogenic	Nucb2
2.38808e-99	0.838379	0.271	0.158	4.369e-95	Chondrogenic	Polr3d
2.64022e-99	1.16016	0.179	0.09	4.83027e-95	Chondrogenic	H2-K1
8.25558e-99	-1.12825	0.099	0.201	1.51036e-94	Chondrogenic	Aplp1
9.03098e-99	1.70724	0.095	0.03	1.65222e-94	Chondrogenic	Ubl4
1.12812e-98	0.778694	0.355	0.248	2.0639e-94	Chondrogenic	Pmvk
1.42293e-98	1.64459	0.111	0.042	2.60325e-94	Chondrogenic	H2-DMb1
1.43437e-98	0.132657	0.413	0.481	2.62418e-94	Chondrogenic	Rtraf
1.53344e-98	-0.623899	0.329	0.449	2.80543e-94	Chondrogenic	Dync1i2
1.72386e-98	1.77919	0.085	0.025	3.1538e-94	Chondrogenic	1110058L19Rik
2.01875e-98	-1.56231	0.044	0.123	3.6933e-94	Chondrogenic	Cdk14
2.11655e-98	1.12418	0.178	0.088	3.87222e-94	Chondrogenic	Mical1
3.01901e-98	3.45699	0.039	0.004	5.52329e-94	Chondrogenic	Slc8a3
4.93657e-98	-0.620782	0.327	0.441	9.03146e-94	Chondrogenic	Psmc5
5.18435e-98	-1.70105	0.035	0.11	9.48477e-94	Chondrogenic	Zfp462
7.02987e-98	0.622097	0.379	0.248	1.28611e-93	Chondrogenic	Acbd3
7.49509e-98	1.98785	0.075	0.019	1.37123e-93	Chondrogenic	Gcnt1
7.63406e-98	1.45766	0.115	0.042	1.39665e-93	Chondrogenic	Ict1
1.03651e-97	-0.52626	0.458	0.554	1.89629e-93	Chondrogenic	Mdh2
1.27359e-97	-0.999527	0.122	0.229	2.33004e-93	Chondrogenic	Kifap3
1.45434e-97	1.52672	0.124	0.052	2.66072e-93	Chondrogenic	Ntm
1.78854e-97	-0.987745	0.125	0.232	3.27213e-93	Chondrogenic	Bmp1
1.92546e-97	1.2378	0.153	0.067	3.52263e-93	Chondrogenic	Fbxo2
2.11351e-97	1.08152	0.175	0.094	3.86667e-93	Chondrogenic	Nrm
2.26463e-97	-0.532813	0.443	0.528	4.14314e-93	Chondrogenic	Psmb7
4.35675e-97	-0.686572	0.239	0.37	7.97068e-93	Chondrogenic	Serpinf1
4.97798e-97	0.946974	0.225	0.129	9.10721e-93	Chondrogenic	Avpi1
5.81866e-97	-0.900539	0.147	0.259	1.06452e-92	Chondrogenic	Nae1
6.09901e-97	0.849556	0.244	0.135	1.11581e-92	Chondrogenic	Pabpc4
6.66655e-97	-3.11671	0.006	0.055	1.21965e-92	Chondrogenic	Cd1d1
8.22486e-97	1.11719	0.255	0.175	1.50474e-92	Chondrogenic	Pth1r
8.30454e-97	-0.188456	0.968	0.988	1.51932e-92	Chondrogenic	mt-Co2
8.43195e-97	-0.840628	0.169	0.286	1.54263e-92	Chondrogenic	Hbp1
8.55953e-97	-0.743514	0.231	0.346	1.56597e-92	Chondrogenic	Otub1
1.0306e-96	-0.493812	0.466	0.571	1.88547e-92	Chondrogenic	Psmd4
1.10015e-96	-0.653164	0.291	0.412	2.01273e-92	Chondrogenic	Ndufs7
1.31918e-96	2.04484	0.072	0.018	2.41344e-92	Chondrogenic	Snhg4
1.41674e-96	-4.24913	0.002	0.044	2.59193e-92	Chondrogenic	Plat
1.42329e-96	-1.8094	0.031	0.102	2.60391e-92	Chondrogenic	Sinhcaf
1.50927e-96	-1.43154	0.052	0.136	2.7612e-92	Chondrogenic	Mettl26
2.07949e-96	0.428628	0.628	0.492	3.80443e-92	Chondrogenic	Btg1
2.54497e-96	1.69281	0.093	0.03	4.65602e-92	Chondrogenic	Prkcz
3.10127e-96	-1.26299	0.078	0.17	5.67377e-92	Chondrogenic	Nid1
3.1908e-96	0.274867	0.667	0.527	5.83756e-92	Chondrogenic	Jund
3.28858e-96	-3.00804	0.005	0.051	6.01645e-92	Chondrogenic	Gria2
3.59536e-96	0.48583	0.751	0.726	6.57771e-92	Chondrogenic	Pgk1
4.08228e-96	-1.38854	0.079	0.122	7.46853e-92	Chondrogenic	H2afy2
8.72929e-96	-1.7319	0.034	0.106	1.59702e-91	Chondrogenic	Add3
9.62762e-96	-2.5651	0.011	0.066	1.76137e-91	Chondrogenic	Rnf150
1.02748e-95	-4.40688	0.007	0.056	1.87977e-91	Chondrogenic	Ccl2
1.28808e-95	-2.37051	0.016	0.075	2.35655e-91	Chondrogenic	Npr3
1.34844e-95	0.886152	0.243	0.135	2.46698e-91	Chondrogenic	Tmbim1
1.64627e-95	-4.09728	0.008	0.057	3.01185e-91	Chondrogenic	Tac1
1.77478e-95	-1.08269	0.104	0.202	3.24697e-91	Chondrogenic	Rcbtb2
4.1772e-95	-0.523553	0.423	0.529	7.64219e-91	Chondrogenic	Uqcrc2
8.56555e-95	-0.590871	0.349	0.457	1.56707e-90	Chondrogenic	Cops6
1.05963e-94	-0.490764	0.472	0.563	1.93858e-90	Chondrogenic	Psma6
1.26968e-94	1.00208	0.167	0.079	2.32287e-90	Chondrogenic	1110008F13Rik
1.32691e-94	2.70809	0.047	0.007	2.42758e-90	Chondrogenic	Fgfbp1
1.39667e-94	0.595748	0.403	0.273	2.55521e-90	Chondrogenic	Mlec
2.22383e-94	-2.02878	0.02	0.084	4.06849e-90	Chondrogenic	Tbx5
2.55268e-94	0.168233	0.245	0.158	4.67012e-90	Chondrogenic	Sfrp1
2.77174e-94	-1.96422	0.023	0.088	5.07089e-90	Chondrogenic	Gdpd1
3.78687e-94	0.570546	0.436	0.323	6.92807e-90	Chondrogenic	Tmed1
3.89247e-94	0.871986	0.253	0.15	7.12128e-90	Chondrogenic	Tmem43
3.97854e-94	-0.961784	0.329	0.38	7.27874e-90	Chondrogenic	Pmepa1
4.01961e-94	-0.67248	0.303	0.383	7.35387e-90	Chondrogenic	Khdrbs1
4.43584e-94	1.44617	0.116	0.045	8.11536e-90	Chondrogenic	Sorbs1
5.31854e-94	0.524243	0.498	0.368	9.73027e-90	Chondrogenic	Yipf5
6.02162e-94	0.827605	0.285	0.174	1.10166e-89	Chondrogenic	Ezr
6.21768e-94	1.42641	0.116	0.044	1.13753e-89	Chondrogenic	Arhgef19
6.22175e-94	-1.01111	0.134	0.237	1.13827e-89	Chondrogenic	Glul
7.89221e-94	-1.22048	0.076	0.167	1.44388e-89	Chondrogenic	Casp3
7.92173e-94	0.55976	0.447	0.315	1.44928e-89	Chondrogenic	Sec31a
1.15141e-93	-0.9236	0.142	0.249	2.1065e-89	Chondrogenic	Igf2bp3
1.71704e-93	-0.43868	0.561	0.637	3.14132e-89	Chondrogenic	Ndufb5
1.7281e-93	0.651914	0.363	0.239	3.16156e-89	Chondrogenic	Ikbip
1.89793e-93	-0.713658	0.238	0.346	3.47227e-89	Chondrogenic	Commd1
1.94772e-93	-2.97211	0.007	0.056	3.56336e-89	Chondrogenic	Tspan11
2.09672e-93	0.307014	0.831	0.778	3.83596e-89	Chondrogenic	Eif5a
2.24995e-93	-2.03398	0.02	0.083	4.11628e-89	Chondrogenic	Zcchc24
2.76589e-93	-1.18882	0.09	0.182	5.06019e-89	Chondrogenic	Ankrd10
3.10865e-93	-0.745354	0.198	0.32	5.68728e-89	Chondrogenic	Ptprs
3.20795e-93	-0.500464	0.469	0.569	5.86894e-89	Chondrogenic	Sarnp
3.3324e-93	-0.801875	0.192	0.301	6.09662e-89	Chondrogenic	Itpa
5.26058e-93	-0.59086	0.568	0.653	9.62423e-89	Chondrogenic	Ctsl
6.4594e-93	-0.642368	0.309	0.422	1.18175e-88	Chondrogenic	Kif5b
7.40357e-93	-0.67126	0.255	0.381	1.35448e-88	Chondrogenic	Rbms1
9.24981e-93	-1.74458	0.032	0.102	1.69225e-88	Chondrogenic	Sh3pxd2b
1.10878e-92	1.78608	0.084	0.025	2.02852e-88	Chondrogenic	Snhg9
1.18856e-92	-1.14004	0.147	0.248	2.17446e-88	Chondrogenic	Bpgm
1.57051e-92	-0.797063	0.237	0.342	2.87325e-88	Chondrogenic	Tmpo
2.02974e-92	-1.74888	0.039	0.113	3.71341e-88	Chondrogenic	H2aw
2.40422e-92	-0.901828	0.176	0.283	4.39852e-88	Chondrogenic	Gsn
2.63357e-92	-1.3016	0.1	0.194	4.81811e-88	Chondrogenic	Apoe
3.86344e-92	-1.1562	0.082	0.174	7.06817e-88	Chondrogenic	Ten1
3.96723e-92	1.3226	0.113	0.043	7.25806e-88	Chondrogenic	2810428I15Rik
4.04007e-92	-0.716707	0.277	0.404	7.39131e-88	Chondrogenic	Selenom
4.04994e-92	-0.327753	0.759	0.779	7.40937e-88	Chondrogenic	Tma7
5.06256e-92	1.59858	0.096	0.032	9.26196e-88	Chondrogenic	1190002N15Rik
5.32622e-92	-0.404112	0.597	0.674	9.74431e-88	Chondrogenic	Eif3m
5.97536e-92	-0.15909	0.997	0.999	1.09319e-87	Chondrogenic	Rps4x
6.21856e-92	0.714243	0.357	0.238	1.13769e-87	Chondrogenic	Hmgcr
6.53701e-92	-1.46729	0.061	0.144	1.19595e-87	Chondrogenic	Alcam
6.56908e-92	-2.40096	0.014	0.069	1.20181e-87	Chondrogenic	Chn1
6.74122e-92	-0.973127	0.12	0.223	1.23331e-87	Chondrogenic	Gon4l
7.70854e-92	-0.253004	0.908	0.911	1.41028e-87	Chondrogenic	Uqcrh
8.70862e-92	0.770489	0.299	0.197	1.59324e-87	Chondrogenic	Pgp
1.07131e-91	-0.76451	0.197	0.308	1.95996e-87	Chondrogenic	Trappc3
1.09114e-91	-2.57936	0.015	0.071	1.99624e-87	Chondrogenic	Lhx2
1.11107e-91	-0.487498	0.489	0.588	2.03271e-87	Chondrogenic	Glrx3
1.28562e-91	-1.27907	0.062	0.147	2.35205e-87	Chondrogenic	Faap20
1.342e-91	-1.8813	0.026	0.091	2.45519e-87	Chondrogenic	Map2k6
2.14986e-91	-1.19062	0.091	0.183	3.93318e-87	Chondrogenic	Gstm1
2.22685e-91	1.18069	0.151	0.069	4.07402e-87	Chondrogenic	Chst12
2.39396e-91	-0.815821	0.173	0.286	4.37975e-87	Chondrogenic	Rbis
3.9212e-91	-0.597994	0.415	0.509	7.17384e-87	Chondrogenic	Cnn3
4.16767e-91	-0.694196	0.255	0.366	7.62476e-87	Chondrogenic	Smc1a
4.72616e-91	-1.77644	0.034	0.105	8.6465e-87	Chondrogenic	Akap12
6.16108e-91	-1.23648	0.071	0.158	1.12717e-86	Chondrogenic	Phf21a
6.55821e-91	0.789563	0.273	0.163	1.19983e-86	Chondrogenic	Emc6
7.27208e-91	-2.24843	0.029	0.092	1.33043e-86	Chondrogenic	Twist2
7.6485e-91	1.11024	0.169	0.082	1.39929e-86	Chondrogenic	Btbd3
1.31086e-90	-0.833931	0.167	0.277	2.39823e-86	Chondrogenic	Oxa1l
1.40913e-90	-0.53133	0.384	0.504	2.578e-86	Chondrogenic	Rab18
1.47469e-90	1.90265	0.073	0.019	2.69794e-86	Chondrogenic	1810043H04Rik
1.81277e-90	-1.52676	0.044	0.119	3.31646e-86	Chondrogenic	Agpat3
2.19191e-90	0.901686	0.227	0.127	4.0101e-86	Chondrogenic	Trp53i13
2.44498e-90	4.09202	0.03	0.002	4.4731e-86	Chondrogenic	Gm973
3.05922e-90	-0.885192	0.142	0.249	5.59685e-86	Chondrogenic	Nsmce2
3.44853e-90	-0.426769	0.532	0.647	6.30909e-86	Chondrogenic	Ndufa11
3.88608e-90	1.46788	0.094	0.032	7.10958e-86	Chondrogenic	Runx3
4.34667e-90	-1.62432	0.036	0.107	7.95223e-86	Chondrogenic	Fam118b
4.43892e-90	-0.704532	0.241	0.356	8.12101e-86	Chondrogenic	Ppdpf
6.43986e-90	-1.18487	0.095	0.182	1.17817e-85	Chondrogenic	Isyna1
7.21333e-90	-0.674087	0.274	0.373	1.31968e-85	Chondrogenic	Ahsa1
7.97837e-90	-1.9868	0.02	0.081	1.45964e-85	Chondrogenic	Prom1
1.04327e-89	-0.679694	0.315	0.382	1.90866e-85	Chondrogenic	Trim28
1.21264e-89	-0.748482	0.282	0.411	2.21853e-85	Chondrogenic	Arl6ip1
1.28371e-89	-0.557212	0.353	0.471	2.34855e-85	Chondrogenic	Psmd11
1.33958e-89	-1.27434	0.087	0.177	2.45077e-85	Chondrogenic	Pttg1
1.50425e-89	-2.71304	0.01	0.06	2.75202e-85	Chondrogenic	Thsd7a
1.55699e-89	1.09384	0.173	0.087	2.84852e-85	Chondrogenic	Vldlr
1.94239e-89	-0.970071	0.125	0.226	3.55359e-85	Chondrogenic	Vcl
2.00541e-89	-0.544426	0.367	0.497	3.66889e-85	Chondrogenic	Ndufb1-ps
2.6095e-89	0.557278	0.443	0.317	4.77408e-85	Chondrogenic	Hspb11
2.90321e-89	-1.93939	0.034	0.1	5.31142e-85	Chondrogenic	Gap43
3.48352e-89	-2.17142	0.02	0.08	6.3731e-85	Chondrogenic	Tnn
3.85313e-89	-0.859632	0.165	0.264	7.0493e-85	Chondrogenic	Actl6a
4.14983e-89	-0.610083	0.306	0.413	7.59212e-85	Chondrogenic	Echs1
4.21824e-89	0.711385	0.319	0.204	7.71727e-85	Chondrogenic	Rexo2
4.22771e-89	-0.572237	0.349	0.439	7.7346e-85	Chondrogenic	Pfdn2
5.13282e-89	-1.07587	0.095	0.188	9.3905e-85	Chondrogenic	Nelfcd
7.15085e-89	-0.965357	0.169	0.284	1.30825e-84	Chondrogenic	Eln
8.33848e-89	0.782176	0.268	0.158	1.52552e-84	Chondrogenic	Lpar4
8.84071e-89	2.11981	0.063	0.015	1.61741e-84	Chondrogenic	Rap1gap
1.24681e-88	-6.10669	0.002	0.039	2.28105e-84	Chondrogenic	Kera
1.25957e-88	-2.60843	0.012	0.064	2.30439e-84	Chondrogenic	Col23a1
1.2787e-88	-0.975671	0.094	0.19	2.33938e-84	Chondrogenic	Uchl1
1.62806e-88	-0.726934	0.208	0.321	2.97854e-84	Chondrogenic	Rab5c
1.9176e-88	0.81412	0.259	0.162	3.50825e-84	Chondrogenic	Phf10
2.13699e-88	-2.16697	0.016	0.073	3.90963e-84	Chondrogenic	Notch3
2.14033e-88	0.638841	0.374	0.267	3.91574e-84	Chondrogenic	C1qbp
2.30568e-88	0.9239	0.209	0.112	4.21824e-84	Chondrogenic	Acot7
2.3732e-88	2.60287	0.048	0.008	4.34177e-84	Chondrogenic	Adamts3
2.40755e-88	-0.706581	0.227	0.335	4.40461e-84	Chondrogenic	Mrpl13
2.76459e-88	1.49101	0.103	0.038	5.05781e-84	Chondrogenic	Rpsa-ps10
2.77134e-88	0.660547	0.339	0.221	5.07016e-84	Chondrogenic	Tmem39a
3.76841e-88	0.96272	0.186	0.094	6.89431e-84	Chondrogenic	Cercam
3.81578e-88	-0.525603	0.393	0.489	6.98096e-84	Chondrogenic	Eif3l
3.94482e-88	1.24004	0.122	0.05	7.21705e-84	Chondrogenic	Mesdc2
5.27369e-88	-3.13691	0.008	0.055	9.64821e-84	Chondrogenic	Tslp
6.67618e-88	1.06091	0.171	0.085	1.22141e-83	Chondrogenic	Chpf2
8.27589e-88	-0.67662	0.251	0.357	1.51407e-83	Chondrogenic	Mrpl28
8.67092e-88	-1.31709	0.063	0.145	1.58634e-83	Chondrogenic	Tmem159
9.23049e-88	-1.1296	0.083	0.173	1.68872e-83	Chondrogenic	Ahsa2
1.1662e-87	-0.872486	0.148	0.25	2.13357e-83	Chondrogenic	Pex19
1.89464e-87	-0.888027	0.198	0.307	3.46624e-83	Chondrogenic	Col12a1
2.22741e-87	1.37456	0.114	0.045	4.07504e-83	Chondrogenic	Mthfd1l
2.40943e-87	-0.702418	0.229	0.344	4.40805e-83	Chondrogenic	Gsk3b
2.98866e-87	1.42981	0.117	0.05	5.46776e-83	Chondrogenic	0610007P14Rik
4.54651e-87	-4.07114	0.003	0.042	8.31785e-83	Chondrogenic	Cavin2
4.5572e-87	-0.683119	0.222	0.344	8.33739e-83	Chondrogenic	Nrep
5.6732e-87	-3.15068	0.006	0.05	1.03791e-82	Chondrogenic	Fam174b
5.94567e-87	-0.971543	0.115	0.211	1.08776e-82	Chondrogenic	Rnf2
6.69567e-87	0.417807	0.65	0.53	1.22497e-82	Chondrogenic	Reep5
7.19394e-87	-1.64008	0.035	0.104	1.31613e-82	Chondrogenic	Ralgps2
7.526e-87	1.0764	0.165	0.081	1.37688e-82	Chondrogenic	Mras
7.52835e-87	-1.10577	0.09	0.183	1.37731e-82	Chondrogenic	Tenm3
9.60014e-87	1.55675	0.094	0.032	1.75635e-82	Chondrogenic	Slc35a3
1.01241e-86	-0.649767	0.265	0.378	1.85221e-82	Chondrogenic	Sri
1.22744e-86	-1.41872	0.049	0.125	2.2456e-82	Chondrogenic	Palm
1.22744e-86	0.738967	0.291	0.18	2.2456e-82	Chondrogenic	Mrpl57
1.27432e-86	-1.44007	0.044	0.119	2.33137e-82	Chondrogenic	Mtss1
1.36474e-86	0.812945	0.254	0.15	2.49679e-82	Chondrogenic	Gmppb
1.63693e-86	-1.35023	0.061	0.141	2.99477e-82	Chondrogenic	Sema5a
1.6612e-86	2.89656	0.044	0.007	3.03917e-82	Chondrogenic	RFP
1.82467e-86	-1.07922	0.105	0.199	3.33824e-82	Chondrogenic	Foxp2
1.97702e-86	-4.33299	0.003	0.041	3.61696e-82	Chondrogenic	Dpt
2.42993e-86	-0.602086	0.31	0.402	4.44555e-82	Chondrogenic	Ube2k
2.56429e-86	-0.453083	0.481	0.57	4.69138e-82	Chondrogenic	Cfdp1
2.69854e-86	-2.53549	0.016	0.071	4.93698e-82	Chondrogenic	Rgs4
2.73365e-86	-0.551116	0.346	0.461	5.00122e-82	Chondrogenic	Capza2
3.13964e-86	-0.802658	0.177	0.281	5.74398e-82	Chondrogenic	Armcx2
3.51594e-86	-3.08405	0.007	0.052	6.43242e-82	Chondrogenic	Tmeff2
4.12123e-86	-1.25772	0.114	0.21	7.5398e-82	Chondrogenic	Rgs2
5.18016e-86	-3.23563	0.006	0.05	9.47711e-82	Chondrogenic	Mab21l1
5.19318e-86	0.815641	0.254	0.155	9.50092e-82	Chondrogenic	Atp1b3
5.3855e-86	-1.04032	0.09	0.183	9.85278e-82	Chondrogenic	Hikeshi
8.85172e-86	-1.163	0.079	0.166	1.61942e-81	Chondrogenic	Tgfb3
9.02461e-86	-1.50319	0.058	0.133	1.65105e-81	Chondrogenic	Hoxd13
9.02873e-86	-4.47843	0.005	0.047	1.65181e-81	Chondrogenic	Mfap5
1.06338e-85	1.25739	0.141	0.072	1.94545e-81	Chondrogenic	Nes
1.42026e-85	-2.17526	0.02	0.077	2.59837e-81	Chondrogenic	Pcdh10
1.519e-85	2.19612	0.057	0.013	2.77901e-81	Chondrogenic	Sytl2
1.70192e-85	0.45423	0.612	0.524	3.11365e-81	Chondrogenic	Prdx4
1.81505e-85	0.819717	0.256	0.156	3.32063e-81	Chondrogenic	Ppfibp1
1.86045e-85	-0.369138	0.702	0.746	3.40369e-81	Chondrogenic	Snrpe
2.12641e-85	0.555441	0.451	0.339	3.89026e-81	Chondrogenic	Golgb1
2.19364e-85	-1.27276	0.062	0.143	4.01327e-81	Chondrogenic	Zfp322a
3.18538e-85	0.163207	0.994	0.99	5.82766e-81	Chondrogenic	Rpl34
3.42521e-85	-0.894969	0.134	0.235	6.26642e-81	Chondrogenic	Phf14
3.67576e-85	-1.36966	0.052	0.128	6.72481e-81	Chondrogenic	Gprasp2
4.85761e-85	-0.69722	0.232	0.329	8.887e-81	Chondrogenic	Clns1a
5.0754e-85	0.88874	0.217	0.12	9.28544e-81	Chondrogenic	Atf5
5.36604e-85	0.820423	0.261	0.167	9.81717e-81	Chondrogenic	Lgalsl
6.44836e-85	-0.158285	0.995	0.97	1.17973e-80	Chondrogenic	Rpl24
6.49906e-85	-0.966941	0.137	0.231	1.189e-80	Chondrogenic	Lxn
9.72658e-85	1.21206	0.134	0.059	1.77948e-80	Chondrogenic	Endog
1.02225e-84	-2.95452	0.008	0.054	1.87021e-80	Chondrogenic	Svip
1.28471e-84	2.48744	0.053	0.011	2.35037e-80	Chondrogenic	Chrdl2
2.39964e-84	-0.507882	0.396	0.503	4.39014e-80	Chondrogenic	Fis1
2.41251e-84	-0.97782	0.145	0.24	4.41368e-80	Chondrogenic	Sulf1
2.69769e-84	-1.36203	0.053	0.129	4.93542e-80	Chondrogenic	Haghl
2.7387e-84	-1.51683	0.048	0.119	5.01046e-80	Chondrogenic	Nkd1
3.16801e-84	0.204789	0.997	0.998	5.79587e-80	Chondrogenic	Rpl37a
3.18389e-84	-2.63048	0.01	0.058	5.82492e-80	Chondrogenic	Adamts2
3.28564e-84	-1.77008	0.041	0.104	6.01108e-80	Chondrogenic	Aes
3.57064e-84	-1.4302	0.053	0.128	6.53249e-80	Chondrogenic	Igsf10
3.70213e-84	0.652443	0.361	0.245	6.77304e-80	Chondrogenic	Ugp2
3.91994e-84	-0.497693	0.417	0.514	7.17152e-80	Chondrogenic	Pdcd5
3.99008e-84	-2.24451	0.014	0.067	7.29986e-80	Chondrogenic	Dzip1
5.04596e-84	-0.724516	0.211	0.315	9.23158e-80	Chondrogenic	U2af2
6.66957e-84	-1.01144	0.1	0.193	1.2202e-79	Chondrogenic	Baz2b
7.30451e-84	-4.27372	0.002	0.038	1.33636e-79	Chondrogenic	C1qtnf7
7.40809e-84	0.430428	0.59	0.469	1.35531e-79	Chondrogenic	Sec13
8.48833e-84	-0.964279	0.104	0.2	1.55294e-79	Chondrogenic	Gxylt2
9.53721e-84	-2.7473	0.009	0.056	1.74483e-79	Chondrogenic	Tbx2
1.0301e-83	-0.776341	0.186	0.293	1.88456e-79	Chondrogenic	Actn1
1.46454e-83	2.03503	0.062	0.015	2.67938e-79	Chondrogenic	Kcns1
1.86508e-83	-0.834167	0.15	0.252	3.41216e-79	Chondrogenic	1110038F14Rik
1.95969e-83	0.510545	0.469	0.344	3.58525e-79	Chondrogenic	Tm9sf3
2.16034e-83	-2.20303	0.015	0.068	3.95235e-79	Chondrogenic	E130308A19Rik
2.45827e-83	-0.849493	0.149	0.251	4.49741e-79	Chondrogenic	Chd6
3.79988e-83	-1.62187	0.034	0.101	6.95188e-79	Chondrogenic	Cachd1
3.85842e-83	1.0734	0.159	0.078	7.05897e-79	Chondrogenic	Tram2
4.19019e-83	2.30095	0.053	0.011	7.66595e-79	Chondrogenic	3632451O06Rik
5.26617e-83	-3.31429	0.004	0.045	9.63446e-79	Chondrogenic	Tmem204
5.64376e-83	-0.168267	0.589	0.54	1.03253e-78	Chondrogenic	Atp5d
5.66064e-83	1.22756	0.138	0.063	1.03561e-78	Chondrogenic	S100a16
5.84559e-83	-1.59962	0.044	0.116	1.06945e-78	Chondrogenic	Hbb-bt
9.27083e-83	-1.44551	0.039	0.11	1.6961e-78	Chondrogenic	Robo1
1.08024e-82	-3.51479	0.004	0.044	1.97629e-78	Chondrogenic	Rarres2
1.22938e-82	0.661693	0.324	0.214	2.24915e-78	Chondrogenic	Ganab
1.24163e-82	-1.54632	0.037	0.105	2.27155e-78	Chondrogenic	Rogdi
1.25312e-82	0.242631	0.328	0.351	2.29259e-78	Chondrogenic	Mydgf
1.3859e-82	-0.470917	0.471	0.569	2.5355e-78	Chondrogenic	Rbm25
1.90331e-82	-3.4356	0.005	0.045	3.4821e-78	Chondrogenic	Serping1
2.02835e-82	-1.5193	0.04	0.11	3.71086e-78	Chondrogenic	Syne2
2.3954e-82	-3.32537	0.005	0.046	4.38239e-78	Chondrogenic	Lama2
2.51025e-82	-2.65959	0.009	0.055	4.59251e-78	Chondrogenic	Olfml1
2.74659e-82	1.08358	0.173	0.089	5.02488e-78	Chondrogenic	Bmp2
3.25247e-82	-0.50146	0.406	0.508	5.95039e-78	Chondrogenic	Dnajc8
3.37542e-82	-1.30802	0.056	0.133	6.17533e-78	Chondrogenic	Mad2l2
3.40282e-82	-1.03557	0.263	0.31	6.22546e-78	Chondrogenic	Ebf1
4.15018e-82	-0.947966	0.118	0.21	7.59276e-78	Chondrogenic	Nudt16l1
4.16685e-82	-0.613028	0.275	0.381	7.62326e-78	Chondrogenic	Psme2
4.9076e-82	1.45377	0.096	0.035	8.97845e-78	Chondrogenic	Tmem261
5.88287e-82	-0.417376	0.548	0.618	1.07627e-77	Chondrogenic	Mdh1
6.00914e-82	-4.08599	0.003	0.039	1.09937e-77	Chondrogenic	AW551984
6.84652e-82	-0.715374	0.204	0.311	1.25257e-77	Chondrogenic	Idh3b
6.95915e-82	-1.38951	0.055	0.131	1.27318e-77	Chondrogenic	Cd248
7.99608e-82	-1.58749	0.045	0.115	1.46288e-77	Chondrogenic	Shisa2
8.50038e-82	0.671348	0.421	0.31	1.55514e-77	Chondrogenic	Sat1
8.71897e-82	-1.22111	0.089	0.174	1.59514e-77	Chondrogenic	Pdpn
8.96373e-82	-0.837203	0.15	0.252	1.63991e-77	Chondrogenic	Csnk1e
1.01675e-81	-1.68643	0.031	0.095	1.86014e-77	Chondrogenic	L3mbtl3
1.20307e-81	0.503448	0.473	0.353	2.20102e-77	Chondrogenic	Sec61a1
1.21126e-81	-0.688803	0.284	0.36	2.21599e-77	Chondrogenic	Ppp1cc
1.44195e-81	0.942185	0.183	0.095	2.63805e-77	Chondrogenic	Slc7a1
1.4807e-81	0.144535	0.85	0.745	2.70894e-77	Chondrogenic	Ybx1
1.57182e-81	0.380874	0.606	0.477	2.87564e-77	Chondrogenic	Fkbp1a
1.81637e-81	-0.661359	0.247	0.348	3.32305e-77	Chondrogenic	Ube2e1
1.98531e-81	0.626693	0.353	0.243	3.63213e-77	Chondrogenic	Tmx1
2.06066e-81	1.00895	0.249	0.158	3.76998e-77	Chondrogenic	Mt2
2.22343e-81	3.69993	0.03	0.002	4.06776e-77	Chondrogenic	Fam198a
2.46207e-81	-2.49742	0.01	0.057	4.50435e-77	Chondrogenic	Cenpv
2.53449e-81	-0.559921	0.333	0.407	4.63686e-77	Chondrogenic	Ptbp1
2.78256e-81	1.30228	0.124	0.06	5.09069e-77	Chondrogenic	H2-DMa
3.10135e-81	-0.6639	0.258	0.357	5.67392e-77	Chondrogenic	Sae1
3.78121e-81	0.718189	0.288	0.183	6.91772e-77	Chondrogenic	Yipf4
3.8003e-81	-1.4362	0.042	0.113	6.95264e-77	Chondrogenic	Fmnl2
5.01282e-81	0.878101	0.213	0.125	9.17095e-77	Chondrogenic	Bola1
5.16965e-81	-5.75465	0.001	0.033	9.45788e-77	Chondrogenic	Aldh1a2
5.40701e-81	0.376883	0.435	0.315	9.89212e-77	Chondrogenic	Pgls
6.2026e-81	3.59309	0.03	0.003	1.13476e-76	Chondrogenic	Mcoln2
7.36207e-81	-1.76096	0.026	0.087	1.34689e-76	Chondrogenic	Ppp2r1b
8.17369e-81	-3.55275	0.004	0.043	1.49538e-76	Chondrogenic	C1qtnf2
8.32858e-81	1.68112	0.079	0.025	1.52371e-76	Chondrogenic	Wscd2
9.14438e-81	-0.492341	0.404	0.517	1.67297e-76	Chondrogenic	Pfdn1
1.22751e-80	-2.42699	0.011	0.059	2.24573e-76	Chondrogenic	Bcl11b
1.32866e-80	-2.65685	0.008	0.053	2.43078e-76	Chondrogenic	Tmem35a
1.35427e-80	-0.856325	0.181	0.268	2.47764e-76	Chondrogenic	Akr1b3
1.51424e-80	1.73788	0.076	0.024	2.7703e-76	Chondrogenic	Ppapdc1b
2.1703e-80	1.63733	0.084	0.029	3.97056e-76	Chondrogenic	Snhg12
3.1522e-80	0.659265	0.317	0.206	5.76696e-76	Chondrogenic	Ndel1
3.40415e-80	0.458709	0.52	0.395	6.2279e-76	Chondrogenic	Gm11808
3.49017e-80	0.799453	0.237	0.139	6.38527e-76	Chondrogenic	Mycbp
3.68961e-80	-3.22195	0.005	0.045	6.75014e-76	Chondrogenic	Vegfc
3.70552e-80	0.962649	0.299	0.2	6.77925e-76	Chondrogenic	Ckb
4.04732e-80	0.419465	0.592	0.476	7.40457e-76	Chondrogenic	Prelid1
4.31697e-80	3.72712	0.029	0.002	7.8979e-76	Chondrogenic	1700086L19Rik
5.12906e-80	-0.764034	0.172	0.275	9.38362e-76	Chondrogenic	Dcaf8
5.78095e-80	1.8718	0.064	0.017	1.05762e-75	Chondrogenic	Il16
9.66024e-80	1.84279	0.082	0.03	1.76734e-75	Chondrogenic	R3hdml
9.76416e-80	-4.33843	0.002	0.037	1.78635e-75	Chondrogenic	Lrrc15
1.0155e-79	-2.58785	0.02	0.073	1.85785e-75	Chondrogenic	Cd55
1.04432e-79	-0.643794	0.237	0.349	1.91059e-75	Chondrogenic	Mob4
1.10071e-79	-3.29126	0.005	0.044	2.01375e-75	Chondrogenic	Gstt1
1.19075e-79	-0.590961	0.286	0.392	2.17848e-75	Chondrogenic	Ube2r2
1.84145e-79	-1.14391	0.073	0.154	3.36894e-75	Chondrogenic	Bhlhb9
2.06924e-79	-0.544439	0.353	0.45	3.78567e-75	Chondrogenic	Snrnp70
2.07151e-79	1.21102	0.122	0.052	3.78983e-75	Chondrogenic	Utp11l
2.24196e-79	-0.18215	1	1	4.10166e-75	Chondrogenic	Eef1a1
2.82421e-79	-0.70505	0.222	0.323	5.16689e-75	Chondrogenic	Smarcc1
3.16136e-79	-1.52276	0.042	0.11	5.78372e-75	Chondrogenic	Inka1
4.06013e-79	-1.40786	0.047	0.118	7.42801e-75	Chondrogenic	Itgbl1
6.72194e-79	-2.7713	0.007	0.049	1.22978e-74	Chondrogenic	Pkia
7.10493e-79	-1.31289	0.051	0.125	1.29985e-74	Chondrogenic	Rara
9.26757e-79	2.20013	0.051	0.011	1.6955e-74	Chondrogenic	Gm10175
1.03779e-78	-0.489647	0.469	0.536	1.89864e-74	Chondrogenic	Hnrnpu
1.15988e-78	-1.96327	0.02	0.075	2.122e-74	Chondrogenic	Bnc2
1.25854e-78	-0.458046	0.464	0.542	2.3025e-74	Chondrogenic	Ube2n
1.35602e-78	5.37488	0.022	0	2.48083e-74	Chondrogenic	Gm13847
1.51336e-78	1.87817	0.065	0.018	2.76869e-74	Chondrogenic	Itpr3
2.00597e-78	-0.391135	0.569	0.655	3.66991e-74	Chondrogenic	Psma5
3.33297e-78	-0.896835	0.122	0.216	6.09766e-74	Chondrogenic	Naa35
4.38198e-78	-2.04248	0.027	0.084	8.01684e-74	Chondrogenic	Cav1
4.93459e-78	-1.03335	0.079	0.163	9.02784e-74	Chondrogenic	Rps18-ps5
5.29561e-78	1.41129	0.1	0.039	9.68832e-74	Chondrogenic	Cacna1a
5.50735e-78	-0.655016	0.235	0.336	1.00757e-73	Chondrogenic	Sdhc
6.95957e-78	0.725732	0.273	0.171	1.27325e-73	Chondrogenic	Cdc42se1
7.549e-78	1.97078	0.062	0.017	1.38109e-73	Chondrogenic	Arfgef3
9.44665e-78	-0.60056	0.305	0.397	1.72826e-73	Chondrogenic	Uqcrc1
9.53758e-78	-1.46796	0.042	0.109	1.7449e-73	Chondrogenic	Zfp618
1.13014e-77	-2.44414	0.011	0.057	2.06759e-73	Chondrogenic	Cnih2
1.30006e-77	0.487381	0.171	0.101	2.37846e-73	Chondrogenic	Gltscr2
1.36409e-77	-1.27055	0.076	0.153	2.4956e-73	Chondrogenic	Meis2
1.50741e-77	0.5694	0.418	0.309	2.7578e-73	Chondrogenic	Slc3a2
2.01471e-77	-0.963274	0.13	0.223	3.6859e-73	Chondrogenic	Limch1
2.27907e-77	-1.17894	0.063	0.141	4.16955e-73	Chondrogenic	Plekho1
2.67244e-77	-1.74046	0.027	0.087	4.88922e-73	Chondrogenic	Gm7324
3.43362e-77	1.1135	0.142	0.067	6.28181e-73	Chondrogenic	Cbr2
4.34163e-77	-0.486892	0.4	0.489	7.94301e-73	Chondrogenic	Sdhb
5.72772e-77	-2.10003	0.021	0.075	1.04789e-72	Chondrogenic	Aqp1
6.58644e-77	-1.11197	0.075	0.155	1.20499e-72	Chondrogenic	Zfp410
7.29095e-77	-0.849576	0.137	0.23	1.33388e-72	Chondrogenic	Ctnnbl1
8.46225e-77	-2.58552	0.009	0.053	1.54817e-72	Chondrogenic	Ndnf
8.57252e-77	-0.907385	0.119	0.211	1.56834e-72	Chondrogenic	Jak1
9.48732e-77	0.861574	0.287	0.219	1.73571e-72	Chondrogenic	Ccn2
9.64447e-77	1.12761	0.145	0.075	1.76445e-72	Chondrogenic	Zfand2a
9.70832e-77	-0.809411	0.137	0.237	1.77614e-72	Chondrogenic	Rex1bd
1.06796e-76	-1.67395	0.028	0.088	1.95383e-72	Chondrogenic	Ppm1l
1.27306e-76	0.855191	0.211	0.12	2.32907e-72	Chondrogenic	Stard4
1.70382e-76	-0.837345	0.137	0.233	3.11714e-72	Chondrogenic	Arid1a
2.56027e-76	-1.5232	0.036	0.1	4.68401e-72	Chondrogenic	Armc10
2.67727e-76	-1.65081	0.03	0.09	4.89807e-72	Chondrogenic	Sord
3.32517e-76	-0.385644	0.585	0.656	6.0834e-72	Chondrogenic	Psmb3
3.81189e-76	-1.74761	0.023	0.079	6.97385e-72	Chondrogenic	Fam171a2
4.00525e-76	2.32238	0.048	0.01	7.32761e-72	Chondrogenic	Tenc1
4.71258e-76	-1.59398	0.034	0.096	8.62167e-72	Chondrogenic	Zfp428
4.74194e-76	-0.468147	0.423	0.526	8.67538e-72	Chondrogenic	Ube2l3
4.85508e-76	1.18921	0.126	0.059	8.88238e-72	Chondrogenic	Usp50
6.87055e-76	-3.60396	0.004	0.04	1.25697e-71	Chondrogenic	Lgi2
8.34282e-76	-0.86891	0.128	0.223	1.52632e-71	Chondrogenic	Naxe
8.43364e-76	-3.12612	0.005	0.043	1.54293e-71	Chondrogenic	Svep1
8.7251e-76	-0.72631	0.19	0.29	1.59626e-71	Chondrogenic	Srek1
8.80691e-76	0.739523	0.254	0.155	1.61122e-71	Chondrogenic	Nsun2
8.88522e-76	0.731996	0.26	0.16	1.62555e-71	Chondrogenic	Sec24d
9.66718e-76	-0.86602	0.132	0.226	1.76861e-71	Chondrogenic	Sdhaf4
1.0419e-75	0.294875	0.937	0.905	1.90615e-71	Chondrogenic	Eif1
1.85118e-75	-0.846157	0.144	0.238	3.38672e-71	Chondrogenic	Stx16
2.02132e-75	0.481542	0.463	0.343	3.69801e-71	Chondrogenic	Pfkl
2.03587e-75	-0.494682	0.386	0.491	3.72462e-71	Chondrogenic	Fundc2
2.97305e-75	-0.504235	0.373	0.455	5.4392e-71	Chondrogenic	Pafah1b3
3.02156e-75	-0.367844	0.423	0.549	5.52795e-71	Chondrogenic	Micos13
3.24717e-75	-0.403057	0.565	0.64	5.94069e-71	Chondrogenic	Psma4
3.42342e-75	-0.639078	0.244	0.345	6.26315e-71	Chondrogenic	Thrap3
4.06789e-75	-0.86036	0.13	0.221	7.4422e-71	Chondrogenic	Dpf2
5.23946e-75	-1.01803	0.097	0.183	9.58559e-71	Chondrogenic	Net1
5.43587e-75	-1.8008	0.024	0.081	9.94493e-71	Chondrogenic	Gask1b
6.09213e-75	-1.77693	0.023	0.078	1.11456e-70	Chondrogenic	Dock4
7.19989e-75	-1.36151	0.048	0.117	1.31722e-70	Chondrogenic	Gpc4
8.38549e-75	-1.48493	0.038	0.102	1.53413e-70	Chondrogenic	Crot
8.64237e-75	-1.2916	0.054	0.126	1.58112e-70	Chondrogenic	Hpcal1
8.99395e-75	0.799612	0.159	0.083	1.64544e-70	Chondrogenic	Srp54b
1.2038e-74	-0.887263	0.13	0.221	2.20235e-70	Chondrogenic	Cdip1
1.21775e-74	-2.14168	0.016	0.065	2.22788e-70	Chondrogenic	Hacd4
1.23441e-74	-1.6389	0.03	0.089	2.25836e-70	Chondrogenic	Inip
1.31138e-74	-0.441391	0.478	0.564	2.39917e-70	Chondrogenic	Csnk1a1
1.33271e-74	-1.30349	0.05	0.12	2.43819e-70	Chondrogenic	Phf6
1.5137e-74	1.14709	0.132	0.065	2.76932e-70	Chondrogenic	Csgalnact2
1.63702e-74	-0.79198	0.153	0.25	2.99493e-70	Chondrogenic	Dnmt3a
1.85243e-74	0.502521	0.397	0.28	3.38901e-70	Chondrogenic	Fam114a1
2.15837e-74	-4.12798	0.002	0.036	3.94874e-70	Chondrogenic	Ccdc3
2.16279e-74	-0.783649	0.162	0.258	3.95683e-70	Chondrogenic	Vps36
2.26211e-74	-0.6542	0.233	0.332	4.13854e-70	Chondrogenic	Zfand6
2.29222e-74	-0.20417	0.995	0.988	4.19361e-70	Chondrogenic	Rpl15
2.32854e-74	-1.71539	0.025	0.083	4.26006e-70	Chondrogenic	Kcnmb4
2.41129e-74	0.836427	0.185	0.101	4.41146e-70	Chondrogenic	Enpp1
3.1372e-74	0.306209	0.721	0.608	5.73951e-70	Chondrogenic	Pdia3
3.25198e-74	-0.659878	0.252	0.367	5.9495e-70	Chondrogenic	Lox
3.69477e-74	-1.17214	0.065	0.141	6.75959e-70	Chondrogenic	Flot1
4.0767e-74	-0.426265	0.36	0.483	7.45832e-70	Chondrogenic	Ccn1
4.44046e-74	-1.00199	0.093	0.176	8.12381e-70	Chondrogenic	Cdc40
4.56362e-74	-0.348064	0.492	0.49	8.34915e-70	Chondrogenic	Ptov1
4.90283e-74	0.422464	0.556	0.446	8.96973e-70	Chondrogenic	Copb2
5.21919e-74	-2.10842	0.016	0.065	9.54851e-70	Chondrogenic	Adamts17
6.07223e-74	2.06202	0.054	0.013	1.11092e-69	Chondrogenic	Gm9396
7.26575e-74	0.537636	0.538	0.434	1.32927e-69	Chondrogenic	Ier2
8.55312e-74	-2.09932	0.023	0.078	1.56479e-69	Chondrogenic	Rasl11a
8.81113e-74	0.882258	0.153	0.078	1.612e-69	Chondrogenic	Tmem66
9.40625e-74	3.06235	0.033	0.004	1.72087e-69	Chondrogenic	Cnksr1
9.58983e-74	1.0829	0.142	0.07	1.75446e-69	Chondrogenic	Prr5
1.15238e-73	0.91295	0.209	0.123	2.10828e-69	Chondrogenic	Cd200
1.27052e-73	-0.900268	0.118	0.208	2.32441e-69	Chondrogenic	Tut4
1.36423e-73	-1.22641	0.063	0.137	2.49586e-69	Chondrogenic	Wif1
1.87859e-73	-0.469235	0.587	0.662	3.43688e-69	Chondrogenic	Slc25a5
1.98135e-73	2.35028	0.044	0.009	3.62488e-69	Chondrogenic	Dock8
2.22455e-73	-1.01458	0.094	0.175	4.06982e-69	Chondrogenic	Prkaca
2.48644e-73	-0.994132	0.117	0.2	4.54893e-69	Chondrogenic	Dusp6
2.97389e-73	1.56993	0.067	0.021	5.44073e-69	Chondrogenic	Prkcdbp
3.0308e-73	-0.664492	0.24	0.316	5.54484e-69	Chondrogenic	Srsf1
4.91179e-73	-1.31046	0.055	0.124	8.98613e-69	Chondrogenic	Lnpk
4.94961e-73	1.04241	0.158	0.082	9.0553e-69	Chondrogenic	Tiam2
5.26245e-73	-0.995033	0.093	0.176	9.62766e-69	Chondrogenic	Rhno1
6.15216e-73	0.214741	0.985	0.97	1.12554e-68	Chondrogenic	Rps21
6.21918e-73	-1.52172	0.035	0.096	1.1378e-68	Chondrogenic	Samd14
7.05442e-73	-0.484931	0.371	0.402	1.29061e-68	Chondrogenic	Polr2m
8.04549e-73	-0.672208	0.208	0.31	1.47192e-68	Chondrogenic	Rsu1
8.16287e-73	0.600208	0.331	0.223	1.4934e-68	Chondrogenic	Mphosph6
9.17502e-73	-0.72862	0.14	0.238	1.67857e-68	Chondrogenic	Dlgap4
1.11866e-72	-0.999918	0.099	0.182	2.04659e-68	Chondrogenic	Cyth3
1.13675e-72	1.42477	0.086	0.031	2.07968e-68	Chondrogenic	C130050O18Rik
1.19681e-72	-0.642806	0.253	0.353	2.18956e-68	Chondrogenic	Cyba
1.28171e-72	-3.4354	0.004	0.038	2.34488e-68	Chondrogenic	Iglon5
1.42367e-72	-3.16645	0.005	0.042	2.60461e-68	Chondrogenic	Trp53i11
1.47905e-72	-0.665387	0.218	0.319	2.70592e-68	Chondrogenic	Xrn2
1.87937e-72	-1.47089	0.055	0.122	3.43831e-68	Chondrogenic	Flrt3
1.88873e-72	-0.919402	0.11	0.196	3.45543e-68	Chondrogenic	Ttc5
2.26274e-72	-1.06375	0.08	0.16	4.13968e-68	Chondrogenic	Skp2
2.26714e-72	-0.485462	0.371	0.451	4.14773e-68	Chondrogenic	Emg1
2.89782e-72	-2.49649	0.009	0.052	5.30155e-68	Chondrogenic	Nhsl2
3.40467e-72	-0.294748	0.765	0.797	6.22884e-68	Chondrogenic	Atp5j2
3.62538e-72	-0.446859	0.485	0.522	6.63263e-68	Chondrogenic	Cct4
3.88027e-72	-0.866095	0.123	0.21	7.09896e-68	Chondrogenic	Apip
4.1947e-72	2.30291	0.045	0.009	7.6742e-68	Chondrogenic	Gm10094
4.43511e-72	2.74173	0.036	0.005	8.11404e-68	Chondrogenic	Ngef
5.52634e-72	6.4586	0.02	0.001	1.01104e-67	Chondrogenic	Uts2b
5.53192e-72	-1.01983	0.085	0.165	1.01207e-67	Chondrogenic	Cpne3
7.40339e-72	-1.26934	0.059	0.13	1.35445e-67	Chondrogenic	Rnase4
7.71321e-72	-0.757172	0.17	0.265	1.41113e-67	Chondrogenic	Rest
1.02238e-71	-0.809436	0.157	0.242	1.87045e-67	Chondrogenic	Cotl1
1.05211e-71	-3.22859	0.007	0.046	1.92484e-67	Chondrogenic	Thy1
1.2483e-71	-0.667174	0.248	0.336	2.28376e-67	Chondrogenic	Sulf2
1.33125e-71	-3.64043	0.003	0.036	2.43552e-67	Chondrogenic	Heph
1.45977e-71	2.93503	0.031	0.004	2.67064e-67	Chondrogenic	Sfrp5
1.52877e-71	0.482837	0.468	0.389	2.79688e-67	Chondrogenic	Sf3b5
1.62868e-71	-0.626637	0.228	0.325	2.97966e-67	Chondrogenic	Mrpl11
1.65423e-71	-0.247203	0.058	0.092	3.02642e-67	Chondrogenic	Prxl2b
1.68045e-71	-2.99034	0.005	0.042	3.07438e-67	Chondrogenic	Rnf182
1.85402e-71	-1.18471	0.06	0.132	3.39193e-67	Chondrogenic	Usf1
2.12586e-71	0.26152	0.861	0.794	3.88927e-67	Chondrogenic	Sfr1
2.24341e-71	-0.599072	0.261	0.363	4.10431e-67	Chondrogenic	Kdm5b
2.28395e-71	0.380142	0.559	0.438	4.17849e-67	Chondrogenic	Txnl1
2.63065e-71	-0.335362	0.664	0.705	4.81278e-67	Chondrogenic	Gdi2
3.35556e-71	-0.602637	0.248	0.336	6.139e-67	Chondrogenic	Uba1
3.59908e-71	-2.11239	0.014	0.061	6.58452e-67	Chondrogenic	Wasf1
3.78541e-71	-0.682894	0.22	0.281	6.92541e-67	Chondrogenic	Ctbp1
4.10793e-71	-0.693915	0.209	0.309	7.51545e-67	Chondrogenic	Fzd2
5.1395e-71	1.02173	0.119	0.054	9.40272e-67	Chondrogenic	Ccdc23
5.99605e-71	-0.607757	0.25	0.359	1.09698e-66	Chondrogenic	Ogt
6.64376e-71	-0.488228	0.376	0.483	1.21548e-66	Chondrogenic	Gpx1
9.49273e-71	-1.20802	0.058	0.128	1.73669e-66	Chondrogenic	Ivd
1.09399e-70	-1.21928	0.084	0.157	2.00145e-66	Chondrogenic	Ppa2
1.30409e-70	3.23522	0.03	0.004	2.38584e-66	Chondrogenic	Gm26532
1.3478e-70	-0.521667	0.324	0.411	2.46581e-66	Chondrogenic	Pcnp
1.77764e-70	1.31608	0.1	0.041	3.25219e-66	Chondrogenic	Taf6l
1.86985e-70	-1.09006	0.073	0.148	3.42089e-66	Chondrogenic	Fbxo22
2.03599e-70	-0.684669	0.203	0.289	3.72484e-66	Chondrogenic	Sf3b4
2.53059e-70	-1.8026	0.021	0.073	4.62971e-66	Chondrogenic	Fsd1
2.81285e-70	-0.570439	0.281	0.374	5.14611e-66	Chondrogenic	Zmat2
3.14298e-70	-1.7575	0.023	0.076	5.75008e-66	Chondrogenic	Dennd2a
3.81872e-70	-1.97924	0.017	0.066	6.98635e-66	Chondrogenic	Vash2
4.42363e-70	-2.48698	0.011	0.054	8.09304e-66	Chondrogenic	Pde1a
5.50818e-70	0.604279	0.331	0.227	1.00772e-65	Chondrogenic	Creb3
5.52061e-70	1.24399	0.108	0.05	1.00999e-65	Chondrogenic	Sdf2l1
5.66439e-70	-1.4698	0.037	0.098	1.0363e-65	Chondrogenic	Sbk1
6.14146e-70	-2.51507	0.008	0.049	1.12358e-65	Chondrogenic	Pnck
6.24411e-70	-0.779774	0.142	0.236	1.14236e-65	Chondrogenic	Hsph1
7.44857e-70	-2.26219	0.012	0.056	1.36272e-65	Chondrogenic	Tmem86a
7.76278e-70	-0.557973	0.311	0.402	1.4202e-65	Chondrogenic	Sumo3
8.02439e-70	-0.776268	0.167	0.259	1.46806e-65	Chondrogenic	Blvrb
8.14855e-70	0.981224	0.154	0.079	1.49078e-65	Chondrogenic	Slc35e1
9.32455e-70	-0.732009	0.168	0.262	1.70593e-65	Chondrogenic	Drg1
1.00294e-69	0.692898	0.264	0.167	1.83488e-65	Chondrogenic	Hprt
1.02948e-69	-0.888298	0.111	0.198	1.88344e-65	Chondrogenic	Mrpl58
1.03209e-69	0.406494	0.514	0.395	1.8882e-65	Chondrogenic	Mbnl2
1.04744e-69	-1.47926	0.036	0.096	1.9163e-65	Chondrogenic	Gon7
1.08749e-69	1.35406	0.094	0.038	1.98956e-65	Chondrogenic	Gne
1.14445e-69	-1.00883	0.084	0.163	2.09378e-65	Chondrogenic	Ublcp1
1.50586e-69	-2.72306	0.007	0.046	2.75497e-65	Chondrogenic	Adam19
1.57637e-69	1.21481	0.113	0.052	2.88397e-65	Chondrogenic	Orai1
2.24092e-69	-0.479528	0.383	0.475	4.09976e-65	Chondrogenic	Ppig
2.3356e-69	-2.85604	0.009	0.048	4.27297e-65	Chondrogenic	Ly6h
2.58786e-69	-1.34957	0.051	0.117	4.73448e-65	Chondrogenic	Cadm1
2.69002e-69	-3.24214	0.005	0.042	4.9214e-65	Chondrogenic	Pdlim3
2.97301e-69	-1.25492	0.053	0.12	5.43912e-65	Chondrogenic	Efna2
3.12347e-69	-0.484483	0.39	0.474	5.71439e-65	Chondrogenic	Eif4e
3.38797e-69	-0.658812	0.205	0.305	6.1983e-65	Chondrogenic	Tmed4
3.62957e-69	-0.942538	0.1	0.181	6.64031e-65	Chondrogenic	Wdr6
3.8198e-69	0.9891	0.11	0.049	6.98832e-65	Chondrogenic	Tnfrsf11b
4.32952e-69	-2.82201	0.007	0.045	7.92085e-65	Chondrogenic	Fez1
5.23397e-69	0.694211	0.26	0.167	9.57555e-65	Chondrogenic	Pdcd6ip
5.33741e-69	-0.482529	0.338	0.453	9.7648e-65	Chondrogenic	Eloc
6.86478e-69	-0.786432	0.151	0.247	1.25591e-64	Chondrogenic	Smc2
7.06806e-69	0.832209	0.205	0.12	1.2931e-64	Chondrogenic	Eif3j1
7.20226e-69	-1.99939	0.017	0.065	1.31765e-64	Chondrogenic	Etl4
9.06246e-69	-0.645923	0.213	0.307	1.65798e-64	Chondrogenic	Asna1
9.16412e-69	0.513873	0.417	0.31	1.67658e-64	Chondrogenic	Timm10b
9.47583e-69	1.38297	0.087	0.033	1.7336e-64	Chondrogenic	Gm6483
9.79061e-69	1.94371	0.055	0.015	1.79119e-64	Chondrogenic	Pde1b
1.1733e-68	-0.680121	0.196	0.293	2.14655e-64	Chondrogenic	Ddx46
1.41447e-68	-0.442937	0.419	0.5	2.58777e-64	Chondrogenic	Psmc3
1.85878e-68	-0.656106	0.213	0.31	3.40064e-64	Chondrogenic	Emc2
1.86149e-68	1.11844	0.134	0.065	3.4056e-64	Chondrogenic	Adarb1
2.22963e-68	-0.82451	0.129	0.214	4.07911e-64	Chondrogenic	Polb
2.29174e-68	-0.762565	0.151	0.242	4.19274e-64	Chondrogenic	Commd2
2.46373e-68	-0.774383	0.163	0.245	4.50739e-64	Chondrogenic	Dpysl2
2.64602e-68	-0.732057	0.165	0.257	4.84089e-64	Chondrogenic	Dld
2.75046e-68	-0.92587	0.099	0.182	5.03197e-64	Chondrogenic	Cep57
3.32495e-68	1.68225	0.066	0.021	6.083e-64	Chondrogenic	Rnaset2b
3.58922e-68	-1.9955	0.015	0.062	6.56648e-64	Chondrogenic	Rgl1
3.59057e-68	-0.47893	0.381	0.469	6.56895e-64	Chondrogenic	Nisch
3.75366e-68	-3.04941	0.004	0.038	6.86733e-64	Chondrogenic	Hsd11b2
4.88751e-68	-1.06249	0.073	0.147	8.9417e-64	Chondrogenic	Wdr82
5.26823e-68	0.795116	0.211	0.127	9.63823e-64	Chondrogenic	Gadd45gip1
6.01042e-68	0.604018	0.349	0.247	1.09961e-63	Chondrogenic	Imp3
6.41299e-68	0.989846	0.156	0.085	1.17326e-63	Chondrogenic	Stk39
6.85112e-68	-0.247622	0.964	0.97	1.25341e-63	Chondrogenic	Btf3
7.54868e-68	-1.21904	0.054	0.121	1.38103e-63	Chondrogenic	Nudt14
7.77155e-68	0.745891	0.231	0.141	1.4218e-63	Chondrogenic	Yrdc
8.60882e-68	-2.17555	0.016	0.062	1.57498e-63	Chondrogenic	Cpxm2
8.93981e-68	-0.835995	0.129	0.216	1.63554e-63	Chondrogenic	Asap1
9.61927e-68	-1.28306	0.048	0.113	1.75985e-63	Chondrogenic	Slc39a10
1.05058e-67	-1.56576	0.04	0.096	1.92204e-63	Chondrogenic	Ldb2
1.12385e-67	-2.64897	0.007	0.045	2.05608e-63	Chondrogenic	Tox3
1.17369e-67	-2.25223	0.01	0.052	2.14727e-63	Chondrogenic	Iqgap2
1.19198e-67	0.753456	0.224	0.136	2.18072e-63	Chondrogenic	B3gat3
1.34976e-67	-0.379892	0.475	0.524	2.46938e-63	Chondrogenic	Cdc37
1.48245e-67	-0.775427	0.13	0.22	2.71214e-63	Chondrogenic	Tmod3
1.73553e-67	-1.05101	0.075	0.15	3.17516e-63	Chondrogenic	Dync2li1
1.79618e-67	0.968228	0.151	0.077	3.2861e-63	Chondrogenic	Pak3
1.84408e-67	-0.141157	0.973	0.984	3.37375e-63	Chondrogenic	mt-Nd1
1.98748e-67	-1.42323	0.038	0.098	3.6361e-63	Chondrogenic	Pym1
2.13108e-67	-0.682048	0.247	0.346	3.89881e-63	Chondrogenic	Vmp1
2.33796e-67	-1.07687	0.074	0.148	4.27729e-63	Chondrogenic	Sesn3
2.35627e-67	-1.84732	0.02	0.069	4.31079e-63	Chondrogenic	Angpt1
2.44008e-67	0.794289	0.208	0.122	4.46413e-63	Chondrogenic	Yipf6
2.49922e-67	1.2328	0.105	0.045	4.57233e-63	Chondrogenic	Nim1k
2.55133e-67	-1.01527	0.078	0.155	4.66766e-63	Chondrogenic	Idnk
2.59712e-67	-1.1769	0.06	0.128	4.75143e-63	Chondrogenic	Znrf1
2.75186e-67	-1.21543	0.063	0.134	5.03453e-63	Chondrogenic	Maf
2.76411e-67	-0.751536	0.159	0.25	5.05694e-63	Chondrogenic	Taf11
4.30712e-67	-1.03601	0.078	0.153	7.87988e-63	Chondrogenic	Zfp521
4.36914e-67	-1.5668	0.029	0.084	7.99334e-63	Chondrogenic	Mmd
4.78914e-67	-0.924915	0.098	0.179	8.76173e-63	Chondrogenic	Add1
4.84516e-67	0.290423	0.773	0.682	8.86422e-63	Chondrogenic	Tmed10
4.93798e-67	-0.953862	0.092	0.172	9.03404e-63	Chondrogenic	Eef1akmt1
4.95168e-67	4.63742	0.02	0.001	9.0591e-63	Chondrogenic	Xlr3c
7.83934e-67	1.43383	0.082	0.03	1.43421e-62	Chondrogenic	Fam96b
7.87704e-67	1.85169	0.056	0.015	1.4411e-62	Chondrogenic	5031420N21Rik
9.8666e-67	-0.270697	0.754	0.782	1.80509e-62	Chondrogenic	Snrpd2
1.10759e-66	-0.640937	0.202	0.302	2.02633e-62	Chondrogenic	Rbms2
1.16486e-66	1.77019	0.062	0.019	2.13111e-62	Chondrogenic	1500015O10Rik
1.32533e-66	-0.597304	0.222	0.327	2.42468e-62	Chondrogenic	Thoc1
1.34864e-66	-0.578363	0.269	0.357	2.46734e-62	Chondrogenic	Stip1
1.44692e-66	-0.930132	0.096	0.176	2.64714e-62	Chondrogenic	Tead1
1.48212e-66	-0.776684	0.143	0.232	2.71153e-62	Chondrogenic	Vezf1
1.59729e-66	-1.30344	0.049	0.112	2.92225e-62	Chondrogenic	Tank
2.10024e-66	-0.578261	0.236	0.342	3.84239e-62	Chondrogenic	Vps28
2.24635e-66	-0.655951	0.211	0.304	4.10969e-62	Chondrogenic	Smarca4
2.42366e-66	-1.37474	0.038	0.098	4.43409e-62	Chondrogenic	Aggf1
2.62027e-66	-0.554876	0.276	0.368	4.79378e-62	Chondrogenic	Cuta
2.64192e-66	-0.89212	0.106	0.188	4.8334e-62	Chondrogenic	Snapc5
2.67509e-66	-2.68333	0.007	0.045	4.89407e-62	Chondrogenic	Bdnf
2.84132e-66	0.844328	0.186	0.105	5.19819e-62	Chondrogenic	Cpox
2.88863e-66	-1.93335	0.017	0.064	5.28474e-62	Chondrogenic	Kif5c
3.11756e-66	-1.50327	0.032	0.088	5.70358e-62	Chondrogenic	Dlg5
3.26421e-66	1.07344	0.13	0.063	5.97188e-62	Chondrogenic	Vwa1
3.9077e-66	-0.486021	0.524	0.564	7.14913e-62	Chondrogenic	Itm2b
4.67789e-66	1.27472	0.099	0.043	8.55819e-62	Chondrogenic	Cnnm4
5.40073e-66	-0.434541	0.482	0.557	9.88064e-62	Chondrogenic	Cct3
5.79761e-66	1.21142	0.11	0.05	1.06067e-61	Chondrogenic	Stbd1
6.11804e-66	-0.679176	0.182	0.278	1.11929e-61	Chondrogenic	Top2b
7.0373e-66	-0.747564	0.155	0.242	1.28747e-61	Chondrogenic	Psmd9
7.30649e-66	-0.740978	0.16	0.249	1.33672e-61	Chondrogenic	Lpp
7.76232e-66	-2.18361	0.012	0.055	1.42012e-61	Chondrogenic	Jcad
7.8311e-66	-2.27291	0.011	0.052	1.4327e-61	Chondrogenic	Sorcs2
9.49408e-66	0.61154	0.424	0.378	1.73694e-61	Chondrogenic	Eif6
9.73363e-66	-0.642097	0.212	0.308	1.78077e-61	Chondrogenic	Rbm5
1.03099e-65	0.992382	0.124	0.06	1.8862e-61	Chondrogenic	Apoa1bp
1.09912e-65	0.729548	0.234	0.146	2.01084e-61	Chondrogenic	Sec24a
1.21783e-65	-3.13956	0.006	0.042	2.22803e-61	Chondrogenic	Ramp3
1.21998e-65	-0.645287	0.203	0.298	2.23195e-61	Chondrogenic	Mocs2
1.32198e-65	-0.792542	0.137	0.221	2.41857e-61	Chondrogenic	Ilf3
1.51272e-65	-1.39643	0.036	0.095	2.76751e-61	Chondrogenic	Gnb5
1.87539e-65	-0.57909	0.257	0.352	3.43103e-61	Chondrogenic	Dctn2
2.14614e-65	-0.940716	0.091	0.17	3.92636e-61	Chondrogenic	Ctps2
2.19192e-65	-0.640849	0.24	0.331	4.01012e-61	Chondrogenic	Emd
2.34546e-65	-0.900657	0.103	0.182	4.29102e-61	Chondrogenic	Dera
3.19456e-65	-0.693731	0.172	0.268	5.84445e-61	Chondrogenic	Uqcc3
3.38667e-65	-0.768573	0.141	0.23	6.1959e-61	Chondrogenic	Nfyb
3.7149e-65	-0.366973	0.385	0.5	6.7964e-61	Chondrogenic	Cops9
5.12441e-65	-3.32754	0.004	0.036	9.37511e-61	Chondrogenic	Lmx1b
5.39135e-65	3.0598	0.029	0.003	9.86348e-61	Chondrogenic	Gm22
6.04491e-65	1.4507	0.072	0.025	1.10592e-60	Chondrogenic	1110001J03Rik
6.71891e-65	-0.487808	0.336	0.429	1.22922e-60	Chondrogenic	Polr2j
7.32658e-65	-0.979127	0.085	0.162	1.3404e-60	Chondrogenic	Axl
7.39435e-65	-1.18525	0.062	0.129	1.3528e-60	Chondrogenic	Spint2
7.54485e-65	-2.44751	0.009	0.047	1.38033e-60	Chondrogenic	Snn
7.80184e-65	-0.604287	0.234	0.326	1.42735e-60	Chondrogenic	Fip1l1
8.10048e-65	0.635665	0.164	0.094	1.48198e-60	Chondrogenic	Fam195b
8.60832e-65	2.14472	0.045	0.01	1.57489e-60	Chondrogenic	Zbtb7c
9.40835e-65	-1.14558	0.059	0.128	1.72126e-60	Chondrogenic	Tfdp2
1.18447e-64	-0.990493	0.095	0.169	2.16698e-60	Chondrogenic	Mcm4
1.30078e-64	-0.738247	0.156	0.248	2.37977e-60	Chondrogenic	Mesd
1.32186e-64	-0.559442	0.283	0.37	2.41835e-60	Chondrogenic	Sptssa
1.34298e-64	-1.58983	0.032	0.085	2.45698e-60	Chondrogenic	Mkx
1.49628e-64	-1.12209	0.058	0.126	2.73744e-60	Chondrogenic	Dtl
1.78285e-64	-0.398701	0.501	0.569	3.26172e-60	Chondrogenic	Bzw1
2.08164e-64	-0.555565	0.275	0.367	3.80836e-60	Chondrogenic	Blmh
2.12144e-64	-2.18067	0.015	0.059	3.88117e-60	Chondrogenic	Cd59a
2.35932e-64	-0.291128	0.957	0.933	4.31637e-60	Chondrogenic	Cd63
2.49059e-64	-1.01083	0.08	0.153	4.55654e-60	Chondrogenic	Smim20
2.74395e-64	1.76378	0.062	0.02	5.02005e-60	Chondrogenic	Hist1h4i
2.8419e-64	-0.485187	0.392	0.476	5.19925e-60	Chondrogenic	Rbbp7
3.46787e-64	-0.82716	0.122	0.205	6.34447e-60	Chondrogenic	Ehmt1
3.51471e-64	0.721727	0.143	0.078	6.43017e-60	Chondrogenic	Fam96a
3.52662e-64	-0.70165	0.175	0.268	6.45195e-60	Chondrogenic	Erg28
4.25002e-64	-0.745245	0.145	0.234	7.77541e-60	Chondrogenic	Chmp1a
4.33967e-64	1.46924	0.075	0.027	7.93942e-60	Chondrogenic	Bdh1
4.75396e-64	-0.753401	0.151	0.235	8.69737e-60	Chondrogenic	Hddc2
4.93722e-64	-2.91782	0.005	0.038	9.03264e-60	Chondrogenic	Cnrip1
5.27855e-64	0.715309	0.215	0.13	9.6571e-60	Chondrogenic	Efna1
5.52142e-64	0.477733	0.429	0.327	1.01014e-59	Chondrogenic	Cox14
5.68162e-64	-0.779133	0.143	0.227	1.03945e-59	Chondrogenic	Srrt
5.70335e-64	-0.668976	0.184	0.278	1.04343e-59	Chondrogenic	Pum1
5.87368e-64	-1.10915	0.062	0.131	1.07459e-59	Chondrogenic	Sgcb
7.10719e-64	1.17711	0.107	0.048	1.30026e-59	Chondrogenic	Ak4
7.44194e-64	-1.00479	0.08	0.152	1.3615e-59	Chondrogenic	Acads
7.69289e-64	0.97176	0.149	0.081	1.40741e-59	Chondrogenic	Srebf1
7.81071e-64	0.351132	0.683	0.61	1.42897e-59	Chondrogenic	Nme1
8.87171e-64	0.932775	0.15	0.083	1.62308e-59	Chondrogenic	Sptlc2
9.0832e-64	-2.42815	0.009	0.048	1.66177e-59	Chondrogenic	Cxxc4
9.12197e-64	0.94355	0.157	0.086	1.66886e-59	Chondrogenic	Sh3kbp1
9.40342e-64	-1.36367	0.042	0.101	1.72035e-59	Chondrogenic	Timeless
1.05277e-63	-1.70645	0.023	0.073	1.92604e-59	Chondrogenic	Pabpc4l
1.651e-63	-0.714757	0.184	0.278	3.02051e-59	Chondrogenic	Tgif1
1.80596e-63	-0.840433	0.114	0.195	3.304e-59	Chondrogenic	Spin1
1.94033e-63	2.81347	0.031	0.004	3.54982e-59	Chondrogenic	H2-DMb2
2.21483e-63	1.19171	0.105	0.047	4.05204e-59	Chondrogenic	Gm6133
2.44121e-63	-0.964777	0.085	0.161	4.46619e-59	Chondrogenic	Cdc42ep5
2.50457e-63	0.888774	0.159	0.086	4.58212e-59	Chondrogenic	Spryd3
2.56244e-63	-0.338668	0.608	0.667	4.68798e-59	Chondrogenic	Pdap1
3.12975e-63	-0.375409	0.581	0.653	5.72587e-59	Chondrogenic	Son
3.39594e-63	-0.656028	0.187	0.28	6.21287e-59	Chondrogenic	Nsmce1
3.46969e-63	0.643459	0.256	0.164	6.3478e-59	Chondrogenic	Ccng1
3.79004e-63	0.302516	0.795	0.727	6.93388e-59	Chondrogenic	Pdia6
3.93754e-63	-0.572078	0.249	0.345	7.20373e-59	Chondrogenic	Bptf
4.91292e-63	-1.66756	0.024	0.074	8.98819e-59	Chondrogenic	Dipk1a
5.03648e-63	0.285935	0.675	0.567	9.21424e-59	Chondrogenic	Anp32b
5.17443e-63	-0.155216	0.998	1	9.46662e-59	Chondrogenic	Rpl6
5.52226e-63	1.11469	0.124	0.064	1.0103e-58	Chondrogenic	Jam2
5.70054e-63	-1.49363	0.03	0.083	1.04291e-58	Chondrogenic	Hdac11
6.93747e-63	-0.608224	0.23	0.315	1.26921e-58	Chondrogenic	Ppid
8.84622e-63	0.260155	0.846	0.815	1.61842e-58	Chondrogenic	Mif
9.48495e-63	0.84763	0.176	0.104	1.73527e-58	Chondrogenic	Fuca2
1.04729e-62	-2.2568	0.015	0.057	1.91601e-58	Chondrogenic	Hhip
1.11519e-62	-2.46361	0.011	0.051	2.04025e-58	Chondrogenic	Cyp1b1
1.16971e-62	-0.373948	0.711	0.768	2.13998e-58	Chondrogenic	Dynll1
1.19146e-62	-1.04768	0.068	0.139	2.17977e-58	Chondrogenic	Gjc1
1.3513e-62	1.28067	0.094	0.04	2.4722e-58	Chondrogenic	Anxa11
1.4453e-62	-2.85241	0.005	0.039	2.64418e-58	Chondrogenic	Mycl
1.50447e-62	-4.14216	0.002	0.03	2.75243e-58	Chondrogenic	Bmp3
1.67908e-62	0.426117	0.47	0.361	3.07188e-58	Chondrogenic	Copa
1.68993e-62	-3.03755	0.005	0.037	3.09172e-58	Chondrogenic	Adamts4
1.69876e-62	0.280051	0.648	0.537	3.10787e-58	Chondrogenic	Pcbp1
1.7103e-62	2.29407	0.071	0.029	3.129e-58	Chondrogenic	Fgf1
1.93999e-62	-0.963966	0.086	0.159	3.54921e-58	Chondrogenic	Rbm10
2.0698e-62	0.404351	0.283	0.195	3.78669e-58	Chondrogenic	Fxyd1
2.10635e-62	-2.69283	0.01	0.048	3.85357e-58	Chondrogenic	Fgf7
2.15527e-62	-1.22765	0.049	0.111	3.94306e-58	Chondrogenic	Blcap
2.3438e-62	-0.813307	0.117	0.2	4.28798e-58	Chondrogenic	Urod
2.46966e-62	0.532695	0.353	0.258	4.51824e-58	Chondrogenic	Lman2
2.71074e-62	-0.496853	0.314	0.412	4.9593e-58	Chondrogenic	Chmp5
2.89038e-62	-3.95632	0.002	0.031	5.28795e-58	Chondrogenic	Masp1
3.3933e-62	-1.1962	0.064	0.129	6.20804e-58	Chondrogenic	Hoxa9
3.42647e-62	-0.338944	0.583	0.641	6.26872e-58	Chondrogenic	Pomp
3.47438e-62	-1.75869	0.032	0.084	6.35638e-58	Chondrogenic	Parm1
4.12997e-62	-0.783763	0.127	0.212	7.55577e-58	Chondrogenic	Celf1
4.18153e-62	0.652189	0.27	0.183	7.6501e-58	Chondrogenic	Rpa3
4.2513e-62	0.300412	0.587	0.473	7.77775e-58	Chondrogenic	Tspan3
5.29627e-62	-0.550509	0.262	0.35	9.68953e-58	Chondrogenic	Ech1
5.42911e-62	3.12202	0.028	0.004	9.93256e-58	Chondrogenic	Chit1
5.964e-62	-0.924275	0.093	0.166	1.09111e-57	Chondrogenic	Ubl7
6.13135e-62	-0.51166	0.302	0.387	1.12173e-57	Chondrogenic	Psmc1
6.41648e-62	-0.667983	0.182	0.268	1.1739e-57	Chondrogenic	1700123O20Rik
6.92579e-62	-2.33606	0.009	0.047	1.26707e-57	Chondrogenic	Fat3
7.21676e-62	0.89077	0.163	0.09	1.32031e-57	Chondrogenic	Zfp593
7.43382e-62	0.728836	0.253	0.165	1.36002e-57	Chondrogenic	Bhlhe40
7.53709e-62	0.851977	0.179	0.103	1.37891e-57	Chondrogenic	Anxa3
7.91453e-62	0.162118	0.819	0.865	1.44796e-57	Chondrogenic	Rplp2
8.03239e-62	0.461873	0.433	0.347	1.46953e-57	Chondrogenic	Grpel1
8.19709e-62	-1.00423	0.157	0.163	1.49966e-57	Chondrogenic	Anxa1
1.18243e-61	0.907064	0.153	0.082	2.16326e-57	Chondrogenic	Slc16a1
1.18751e-61	1.18351	0.105	0.048	2.17255e-57	Chondrogenic	Lss
1.19141e-61	-0.95246	0.092	0.166	2.17968e-57	Chondrogenic	Hs2st1
1.31144e-61	-1.13158	0.111	0.176	2.39927e-57	Chondrogenic	Rspo3
1.59195e-61	-0.695776	0.165	0.252	2.91248e-57	Chondrogenic	Brd7
1.62548e-61	-1.07718	0.059	0.126	2.97382e-57	Chondrogenic	H1f10
1.83416e-61	-2.09161	0.014	0.056	3.35559e-57	Chondrogenic	Tmtc1
2.08554e-61	1.1768	0.077	0.03	3.81549e-57	Chondrogenic	Cda
2.16213e-61	0.38872	0.545	0.442	3.95561e-57	Chondrogenic	Cox5b
2.23042e-61	-0.838719	0.115	0.195	4.08056e-57	Chondrogenic	Dhx30
2.24665e-61	2.28254	0.04	0.008	4.11024e-57	Chondrogenic	Fam81a
3.01558e-61	-3.90926	0.002	0.029	5.517e-57	Chondrogenic	Trim16
3.17839e-61	1.90751	0.066	0.024	5.81486e-57	Chondrogenic	B930036N10Rik
3.36024e-61	-1.45521	0.031	0.085	6.14756e-57	Chondrogenic	Atp9a
3.85471e-61	1.91404	0.071	0.038	7.0522e-57	Chondrogenic	Fxyd2
4.37953e-61	-1.46648	0.031	0.084	8.01235e-57	Chondrogenic	Ccdc136
5.19569e-61	-0.662016	0.189	0.274	9.50552e-57	Chondrogenic	Got2
5.39556e-61	0.786662	0.183	0.105	9.87118e-57	Chondrogenic	Dhrs7
5.72096e-61	0.608001	0.288	0.196	1.04665e-56	Chondrogenic	Wbp2
6.46899e-61	-4.53896	0.001	0.027	1.1835e-56	Chondrogenic	Ptgfr
6.86029e-61	-0.572787	0.241	0.323	1.25509e-56	Chondrogenic	Sdha
7.25106e-61	-0.681298	0.188	0.273	1.32658e-56	Chondrogenic	Thra
7.43829e-61	-0.440585	0.446	0.548	1.36084e-56	Chondrogenic	Hmgn2
7.50405e-61	-0.913837	0.09	0.165	1.37287e-56	Chondrogenic	R3hcc1
7.94236e-61	2.32228	0.04	0.009	1.45306e-56	Chondrogenic	Lamb3
8.21855e-61	-0.236256	0.997	0.999	1.50358e-56	Chondrogenic	Rpl9
9.08262e-61	-0.650581	0.196	0.286	1.66167e-56	Chondrogenic	Knop1
1.07571e-60	-1.93578	0.015	0.058	1.96802e-56	Chondrogenic	Ypel1
1.08147e-60	1.27288	0.093	0.04	1.97855e-56	Chondrogenic	Epha2
1.08179e-60	-1.11079	0.061	0.126	1.97914e-56	Chondrogenic	Prmt2
1.25381e-60	0.717685	0.172	0.131	2.29385e-56	Chondrogenic	Card19
1.28444e-60	0.615442	0.278	0.186	2.34989e-56	Chondrogenic	Dda1
1.55909e-60	1.55573	0.07	0.036	2.85236e-56	Chondrogenic	1190005I06Rik
1.59568e-60	-0.465831	0.383	0.46	2.9193e-56	Chondrogenic	Itgb1
1.79257e-60	1.26464	0.092	0.039	3.27951e-56	Chondrogenic	2610524H06Rik
1.83049e-60	-0.803458	0.12	0.2	3.34888e-56	Chondrogenic	Lasp1
1.84669e-60	-0.206588	0.995	0.997	3.37851e-56	Chondrogenic	Rplp0
2.40764e-60	-0.35675	0.533	0.585	4.40477e-56	Chondrogenic	Rbm8a
2.90406e-60	-0.811402	0.116	0.195	5.31298e-56	Chondrogenic	Ift27
3.03869e-60	-1.75552	0.019	0.065	5.55929e-56	Chondrogenic	Eif4e3
3.18113e-60	-0.720456	0.15	0.236	5.81988e-56	Chondrogenic	Med4
3.35578e-60	-0.325175	0.48	0.508	6.1394e-56	Chondrogenic	Eif4h
3.37348e-60	2.02171	0.045	0.011	6.17177e-56	Chondrogenic	Ppp1r36
3.52696e-60	-2.69843	0.007	0.041	6.45257e-56	Chondrogenic	Dkk1
3.56831e-60	0.652526	0.252	0.164	6.52823e-56	Chondrogenic	Uso1
4.14578e-60	1.71315	0.061	0.02	7.58471e-56	Chondrogenic	Gprc5a
4.65717e-60	-1.41281	0.033	0.087	8.5203e-56	Chondrogenic	Efna4
5.3157e-60	-3.04868	0.004	0.036	9.72507e-56	Chondrogenic	Pcdh19
5.90943e-60	0.943587	0.144	0.077	1.08113e-55	Chondrogenic	Ubtd1
5.91631e-60	-0.310859	0.115	0.089	1.08239e-55	Chondrogenic	Pitx1
6.55445e-60	-1.26043	0.043	0.102	1.19914e-55	Chondrogenic	Fat4
7.04889e-60	0.489179	0.39	0.29	1.28959e-55	Chondrogenic	Papss1
7.53553e-60	2.08623	0.065	0.024	1.37862e-55	Chondrogenic	Mustn1
7.76328e-60	0.343138	0.654	0.553	1.42029e-55	Chondrogenic	Ndufv3
8.95774e-60	-4.50554	0.002	0.029	1.63882e-55	Chondrogenic	Ch25h
9.25125e-60	0.555587	0.321	0.229	1.69252e-55	Chondrogenic	Tmbim4
1.02936e-59	-1.53924	0.027	0.077	1.88321e-55	Chondrogenic	Btbd10
1.13991e-59	-4.165	0.015	0.051	2.08547e-55	Chondrogenic	Ctla2a
1.43647e-59	0.273162	0.153	0.219	2.62802e-55	Chondrogenic	Inhba
1.5711e-59	0.344381	0.435	0.424	2.87433e-55	Chondrogenic	Sars
1.69108e-59	-1.46247	0.031	0.083	3.09382e-55	Chondrogenic	Gm10033
1.72985e-59	1.04533	0.108	0.05	3.16475e-55	Chondrogenic	1110038B12Rik
1.76139e-59	-0.338516	0.588	0.646	3.22247e-55	Chondrogenic	Cct2
1.78914e-59	-0.146054	0.146	0.117	3.27323e-55	Chondrogenic	Sept7
1.87998e-59	0.644644	0.299	0.214	3.43942e-55	Chondrogenic	mt-Atp8
2.08154e-59	1.00923	0.13	0.067	3.80818e-55	Chondrogenic	Etv5
2.10227e-59	0.982683	0.14	0.075	3.84611e-55	Chondrogenic	Dusp8
2.68188e-59	-0.49161	0.311	0.388	4.90649e-55	Chondrogenic	Commd3
2.74433e-59	0.626984	0.293	0.208	5.02076e-55	Chondrogenic	Klf7
3.00752e-59	-2.09123	0.02	0.065	5.50226e-55	Chondrogenic	Cited1
3.1803e-59	-1.07646	0.065	0.13	5.81835e-55	Chondrogenic	Mylip
3.34187e-59	0.410572	0.456	0.348	6.11395e-55	Chondrogenic	Emc7
3.83564e-59	-0.573256	0.237	0.326	7.0173e-55	Chondrogenic	Rsl24d1
4.19e-59	0.749896	0.203	0.129	7.6656e-55	Chondrogenic	Chsy1
4.58128e-59	-0.488934	0.327	0.418	8.38144e-55	Chondrogenic	Bclaf1
4.71337e-59	-2.6768	0.008	0.042	8.62312e-55	Chondrogenic	Kcnj15
4.8403e-59	0.780443	0.195	0.117	8.85533e-55	Chondrogenic	Gltp
5.34221e-59	1.60879	0.055	0.017	9.77357e-55	Chondrogenic	Ptrf
5.37133e-59	-1.66976	0.022	0.069	9.82685e-55	Chondrogenic	Tspan5
5.62345e-59	-0.799682	0.132	0.21	1.02881e-54	Chondrogenic	Igf2bp1
5.95446e-59	1.44805	0.068	0.024	1.08937e-54	Chondrogenic	Slc7a3
6.63278e-59	0.545955	0.363	0.265	1.21347e-54	Chondrogenic	Taf10
8.99461e-59	-0.690243	0.161	0.25	1.64556e-54	Chondrogenic	Grina
1.04607e-58	-0.775771	0.125	0.207	1.91379e-54	Chondrogenic	Rchy1
1.05225e-58	-0.60488	0.215	0.303	1.9251e-54	Chondrogenic	Dtx3
1.07656e-58	-2.00379	0.017	0.06	1.96956e-54	Chondrogenic	Kcne4
1.20559e-58	-1.32518	0.038	0.093	2.20563e-54	Chondrogenic	Eif2ak2
1.4739e-58	-0.584851	0.225	0.313	2.6965e-54	Chondrogenic	Rab9
1.91633e-58	-0.53739	0.263	0.345	3.50593e-54	Chondrogenic	Tm2d2
1.99282e-58	-3.15132	0.004	0.033	3.64586e-54	Chondrogenic	Tnfrsf19
2.03079e-58	1.17253	0.1	0.046	3.71533e-54	Chondrogenic	Scube3
2.23417e-58	0.529733	0.356	0.273	4.08742e-54	Chondrogenic	Smim14
2.35606e-58	-0.514413	0.283	0.38	4.31041e-54	Chondrogenic	Kmt2e
2.72878e-58	-1.00288	0.073	0.141	4.9923e-54	Chondrogenic	Fmc1
2.74156e-58	0.809158	0.177	0.103	5.01569e-54	Chondrogenic	Xpot
3.53521e-58	-1.12039	0.055	0.118	6.46766e-54	Chondrogenic	Gnpda2
4.30969e-58	-0.809678	0.113	0.191	7.88457e-54	Chondrogenic	Ttc4
4.32249e-58	0.803371	0.17	0.097	7.908e-54	Chondrogenic	Pithd1
6.09305e-58	0.403166	0.528	0.425	1.11472e-53	Chondrogenic	Sh3glb1
6.10614e-58	-2.48	0.008	0.042	1.11712e-53	Chondrogenic	2810408A11Rik
6.59109e-58	-3.2006	0.008	0.04	1.20584e-53	Chondrogenic	Hsf2bp
7.44958e-58	-1.577	0.026	0.074	1.3629e-53	Chondrogenic	Ece1
8.44741e-58	-1.74288	0.019	0.063	1.54545e-53	Chondrogenic	Rab3il1
8.86024e-58	2.99129	0.028	0.004	1.62098e-53	Chondrogenic	Dkkl1
8.87646e-58	0.665381	0.238	0.153	1.62395e-53	Chondrogenic	Rab28
9.98119e-58	0.347966	0.617	0.523	1.82606e-53	Chondrogenic	Arl1
1.18669e-57	-0.688277	0.153	0.24	2.17106e-53	Chondrogenic	Ciao2b
1.18955e-57	-0.999201	0.072	0.139	2.17629e-53	Chondrogenic	Stx6
1.27841e-57	0.655156	0.059	0.021	2.33885e-53	Chondrogenic	Chil1
1.31145e-57	0.719483	0.209	0.129	2.3993e-53	Chondrogenic	1810055G02Rik
1.38716e-57	-0.621957	0.194	0.276	2.53781e-53	Chondrogenic	Srpk1
1.42129e-57	2.0134	0.043	0.011	2.60026e-53	Chondrogenic	Fam86
1.47418e-57	-0.364975	0.478	0.54	2.69701e-53	Chondrogenic	Ndufs6
1.54554e-57	1.54328	0.076	0.03	2.82757e-53	Chondrogenic	Gdf15
1.58395e-57	0.234296	0.801	0.715	2.89784e-53	Chondrogenic	Arf4
1.81557e-57	0.874355	0.15	0.082	3.32159e-53	Chondrogenic	Inpp1
2.03039e-57	-0.563094	0.239	0.324	3.71459e-53	Chondrogenic	Ncbp2
2.27583e-57	-1.07782	0.06	0.123	4.16364e-53	Chondrogenic	Trim32
2.39774e-57	-1.46107	0.03	0.08	4.38666e-53	Chondrogenic	Ssc5d
3.59991e-57	0.236612	0.855	0.805	6.58604e-53	Chondrogenic	Cox7a2
4.00331e-57	1.13023	0.099	0.045	7.32406e-53	Chondrogenic	Itga6
4.03221e-57	-0.95215	0.079	0.147	7.37693e-53	Chondrogenic	Pard3
4.10054e-57	-0.670198	0.162	0.25	7.50194e-53	Chondrogenic	Ezh2
4.12305e-57	-3.40366	0.003	0.03	7.54312e-53	Chondrogenic	Slc8a1
4.53663e-57	-1.06891	0.061	0.124	8.29976e-53	Chondrogenic	Adam10
5.24611e-57	-0.521594	0.287	0.373	9.59775e-53	Chondrogenic	Cbx5
5.39734e-57	0.300601	0.528	0.42	9.87444e-53	Chondrogenic	Vapa
5.66333e-57	-1.63881	0.024	0.071	1.03611e-52	Chondrogenic	Cntfr
7.34215e-57	0.906226	0.135	0.071	1.34325e-52	Chondrogenic	Car12
9.39976e-57	1.95534	0.045	0.012	1.71969e-52	Chondrogenic	Hist1h1e
9.98077e-57	0.538389	0.331	0.239	1.82598e-52	Chondrogenic	Sypl
[truncated: 28,307 more rows]
