# Supplementary material for: The roles of TGF-β, Wnt, and MAPK signaling pathways in joint lineage specification in vitro and ex vivo
Source: Stem Cell Reports. 2025 Oct 23;20(11):102685. doi: 10.1016/j.stemcr.2025.102685 (PMC12790734; doi:10.1016/j.stemcr.2025.102685)
Supplement: Table S3. Differentially expressed genes between the chondrogenic cluster of TGF-β and TGF-β+IWP2 and differentially expressed genes between the connective tissue 2 cluster of T+PD and T+bFGF, related to Figure 5 [file mmc4.xlsx]

## Sheet: Connective Tissue 2 PD v FGF
p_val	avg_log2FC	pct.1	pct.2	p_val_adj	gene
0	-5.0399	0.124	0.909	0	Cryab
0	-3.94681	0.014	0.738	0	Car3
0	-4.56092	0.434	0.965	0	Eln
0	-1.87374	0.898	1	0	Anxa2
0	1.22926	1	0.999	0	Rpl17
0	1.1678	1	0.999	0	Rps27
0	0.981311	1	1	0	Rpl23
0	1.01958	1	1	0	Rpl28
0	0.967677	1	1	0	Rpl37
0	0.909854	1	1	0	Rps29
0	1.04428	1	1	0	Rps8
0	-2.46597	0.571	0.979	0	Col6a1
0	0.993464	1	1	0	Rps19
0	1.2209	1	0.994	5.99543e-306	Rpl12
7.00568e-307	1.19826	1	0.996	1.28169e-302	Rack1
1.25634e-303	0.977172	1	1	2.29848e-299	Rpl26
7.46199e-294	-3.02976	0.37	0.985	1.36517e-289	Hspb1
1.63418e-293	0.877603	1	1	2.98974e-289	Rpl37a
4.0997e-292	0.918513	1	1	7.5004e-288	Rplp1
6.70849e-291	0.940979	1	1	1.22732e-286	Rps28
6.79829e-291	0.910912	1	1	1.24375e-286	Rps14
4.0368e-290	0.909517	1	1	7.38533e-286	Rpl32
2.59395e-287	1.11509	1	0.996	4.74562e-283	Rps15
6.91554e-286	0.959611	1	1	1.2652e-281	Rps21
9.62056e-284	0.908697	1	1	1.76008e-279	Rpl18a
3.07297e-281	1.13562	0.999	0.999	5.62199e-277	Rpl10
4.77734e-279	0.796538	1	1	8.74014e-275	Rpl8
3.43552e-278	0.792418	1	1	6.28529e-274	Rps20
6.74236e-274	0.903299	1	1	1.23351e-269	Rps15a
8.94361e-273	1.11862	1	1	1.63623e-268	Rps26
5.0689e-271	0.868286	1	1	9.27355e-267	Rps7
3.54259e-262	1.02343	1	0.999	6.48117e-258	Rpl36a
7.82272e-262	1.1205	1	0.996	1.43117e-257	Rpl23a
3.33807e-261	-2.79329	0.408	0.918	6.107e-257	Tspo
1.84045e-259	0.806067	1	1	3.3671e-255	Rpl38
2.09985e-258	-2.54286	0.412	0.93	3.84167e-254	Col6a2
6.43284e-258	0.914307	1	1	1.17689e-253	Rpl7
1.25006e-257	0.826782	1	1	2.28699e-253	Rpl36
1.6899e-257	0.821538	1	1	3.09167e-253	Rps18
8.21815e-257	0.879456	1	1	1.50351e-252	Rps13
1.33234e-245	0.789816	1	1	2.43751e-241	Rpl39
2.83397e-240	0.7693	1	1	5.18476e-236	Rpl21
3.31982e-239	-2.0468	0.727	0.979	6.0736e-235	Lox
1.1942e-237	0.840299	1	1	2.18478e-233	Rps23
3.40007e-234	0.721518	1	1	6.22042e-230	Rps24
3.32882e-232	0.698955	1	1	6.09007e-228	Rpl13
6.98709e-230	4.68385	0.769	0.105	1.27829e-225	Ddah1
3.58911e-229	-2.78622	0.279	0.862	6.56627e-225	Sulf2
1.00014e-226	-3.88242	0.14	0.749	1.82976e-222	Cd248
5.23034e-223	-1.99179	0.825	0.98	9.56891e-219	Fbn2
1.50456e-221	0.757643	1	1	2.75259e-217	Rps27a
1.35228e-220	0.795766	1	1	2.47399e-216	Rps5
6.20165e-218	-6.53624	0.017	0.569	1.13459e-213	Nkain4
5.86613e-214	0.739833	1	1	1.07321e-209	Rpl35a
2.76362e-211	0.742762	1	1	5.05604e-207	Rpl27a
7.41599e-209	-1.03174	1	1	1.35676e-204	Sparc
9.56168e-208	0.804394	1	1	1.74931e-203	Rps12
3.185e-207	0.690298	1	1	5.82695e-203	Rpl15
2.78156e-205	-4.043	0.145	0.728	5.08886e-201	Htra3
6.20409e-203	0.728082	1	1	1.13504e-198	Tpt1
7.49884e-200	-4.79956	0.042	0.604	1.37191e-195	Anxa8
1.64455e-199	-2.74347	0.256	0.82	3.0087e-195	Loxl1
1.56244e-198	0.746695	1	1	2.85849e-194	Rpl24
1.05276e-197	0.765519	1	1	1.92603e-193	Rpl34
2.20847e-197	-1.24865	0.958	0.997	4.0404e-193	Fstl1
2.73113e-197	-2.74142	0.392	0.845	4.9966e-193	Crabp2
1.70342e-191	3.40044	0.835	0.261	3.11641e-187	Penk
9.26079e-186	-3.19984	0.022	0.529	1.69426e-181	Krt8
1.85571e-183	0.667431	1	1	3.39502e-179	Rpsa
4.67306e-181	0.676325	1	1	8.54937e-177	Rpl30
6.36936e-180	0.529869	1	1	1.16527e-175	Rpl41
2.75239e-178	-2.13527	0.42	0.851	5.03549e-174	Cltb
4.16762e-178	2.45916	0.867	0.378	7.62465e-174	Ccnd2
2.10351e-177	-6.77106	0.009	0.469	3.84838e-173	Pax1
2.56288e-173	1.77845	0.983	0.946	4.68879e-169	Mgp
2.27319e-169	0.681082	1	1	4.15879e-165	Rplp2
1.37258e-168	0.620059	1	1	2.51114e-164	Rps9
1.50569e-168	-2.09575	0.594	0.894	2.75466e-164	Pmp22
7.36677e-168	0.743038	1	0.999	1.34775e-163	Rpl35
1.10418e-167	0.611169	1	1	2.0201e-163	Rps16
2.23842e-165	0.908976	1	0.987	4.09519e-161	Rps6
5.61303e-165	0.640929	1	1	1.0269e-160	Rps4x
1.56586e-164	0.821464	1	0.994	2.86473e-160	Rps17
2.8504e-164	0.611108	1	1	5.2148e-160	Rpl18
7.95635e-164	-6.17145	0.013	0.452	1.45561e-159	Osr1
2.31484e-163	-12.5722	0	0.391	4.23501e-159	1520401A03Rik
2.79888e-163	0.650823	1	1	5.12055e-159	Rps3
1.34704e-162	-1.70327	0.793	0.969	2.46442e-158	Htra1
1.13843e-160	-1.62666	0.963	0.986	2.08276e-156	Mfap4
3.10354e-156	-4.91185	0.047	0.52	5.67793e-152	Cd55
5.72298e-156	-6.0486	0.009	0.425	1.04702e-151	Arsi
3.88197e-155	-1.77266	0.495	0.921	7.10207e-151	S100a6
5.81852e-155	-3.57891	0.138	0.629	1.0645e-150	Lrrc17
1.58473e-154	0.972942	0.997	0.967	2.89927e-150	Rps25
2.09273e-152	0.708826	1	1	3.82865e-148	Rps10
9.17586e-152	0.609064	1	1	1.67872e-147	Rpl6
6.80711e-151	-2.65813	0.245	0.757	1.24536e-146	Igf1
6.91576e-151	-1.42284	0.958	0.992	1.26524e-146	Higd1a
7.02899e-151	0.891088	0.999	0.987	1.28595e-146	Rpl5
1.18545e-150	-1.27214	0.928	0.993	2.16879e-146	Timp2
1.62195e-149	0.727478	1	0.997	2.96736e-145	Eef1b2
1.96719e-148	-1.49524	0.828	0.941	3.59897e-144	Ndufa4l2
6.88749e-148	-2.49302	0.274	0.771	1.26007e-143	Cdc42ep3
7.96454e-145	0.635735	1	1	1.45711e-140	Rpl14
1.06151e-144	-8.69168	0.003	0.37	1.94203e-140	Ccn5
4.29497e-144	-1.11355	0.985	0.999	7.85765e-140	Ctsl
7.23232e-142	5.55688	0.494	0.018	1.32315e-137	Dusp6
3.36645e-140	-3.2799	0.096	0.573	6.15893e-136	Fhl1
3.85857e-137	0.529704	1	1	7.05925e-133	Rps11
6.37566e-137	-3.56071	0.085	0.554	1.16643e-132	Ecm1
1.20252e-134	-2.71189	0.345	0.697	2.20001e-130	Cthrc1
4.49868e-132	3.4672	0.626	0.132	8.23034e-128	Tshz2
5.10644e-130	-3.63929	0.072	0.516	9.34223e-126	Tinagl1
1.64906e-128	-2.38669	0.262	0.706	3.01695e-124	Hmcn1
6.88828e-126	0.798739	0.999	0.975	1.26021e-121	Rpl4
2.59302e-125	-1.32649	0.906	0.99	4.74392e-121	Tpm1
6.53243e-124	0.531335	1	1	1.19511e-119	Fau
6.71757e-124	-0.928937	0.991	0.997	1.22898e-119	Pkm
2.45581e-123	-1.29715	0.901	0.997	4.4929e-119	Tuba1a
1.09717e-122	7.50815	0.405	0.003	2.00727e-118	Spry1
2.02877e-122	-3.60114	0.071	0.499	3.71164e-118	Rgs4
2.05293e-121	0.731863	0.999	0.99	3.75583e-117	Rpl31
7.69429e-121	-1.09221	0.803	0.96	1.40767e-116	Atp6v0e
1.51528e-118	0.632552	1	1	2.7722e-114	Rpl22
8.32262e-118	-2.10701	0.233	0.709	1.52262e-113	Ahnak2
1.69742e-117	0.579195	1	1	3.10543e-113	Rpl10a
9.17696e-117	-1.94578	0.447	0.82	1.67892e-112	Dusp1
9.51873e-117	-1.54141	0.647	0.9	1.74145e-112	Col5a1
5.51203e-115	-1.12018	0.791	0.969	1.00843e-110	Map1lc3b
8.19927e-115	-1.63675	0.675	0.912	1.50006e-110	Ckb
1.53146e-114	-1.07575	0.896	0.994	2.8018e-110	Csrp2
7.89956e-113	0.536275	1	1	1.44523e-108	Eef1a1
1.55902e-112	0.495802	1	1	2.85223e-108	Rpl11
3.50892e-112	-1.91252	0.374	0.763	6.41956e-108	Cavin3
6.58941e-112	5.50723	0.417	0.017	1.20553e-107	Meox1
2.84895e-111	-0.961561	0.907	0.99	5.21215e-107	Myl12a
9.05182e-110	-2.49447	0.157	0.576	1.65603e-105	Ehd2
1.32006e-107	-11.0944	0	0.268	2.41505e-103	Mfap5
4.19267e-107	-2.51037	0.172	0.59	7.67049e-103	Col16a1
1.3448e-106	6.23613	0.412	0.025	2.46032e-102	Tnmd
6.4429e-105	1.43293	0.677	0.197	1.17873e-100	Fmod
8.79672e-105	-2.07757	0.25	0.662	1.60936e-100	Carhsp1
1.09888e-104	0.96733	0.972	0.877	2.0104e-100	Hspe1
3.06917e-104	-4.2271	0.041	0.395	5.61505e-100	Fam180a
1.40581e-103	-2.4253	0.207	0.582	2.57193e-99	Snx7
2.41074e-103	3.5131	0.477	0.056	4.41045e-99	Col25a1
3.30674e-102	-1.96476	0.378	0.749	6.04969e-98	Col6a3
6.51614e-102	5.56251	0.382	0.014	1.19213e-97	Hmga2
7.29425e-102	-1.51486	0.463	0.813	1.33448e-97	Prnp
2.43357e-101	-0.892304	0.987	0.999	4.45222e-97	Emp3
1.20006e-100	-4.33985	0.021	0.344	2.19552e-96	Lamc3
2.82199e-98	-1.30869	0.867	0.967	5.16282e-94	Plod2
6.75606e-98	-1.0729	0.746	0.933	1.23602e-93	Psap
1.19642e-97	2.72642	0.681	0.255	2.18884e-93	Ptn
1.41615e-97	-0.968137	0.815	0.961	2.59084e-93	Ppic
3.76753e-97	-1.50382	0.568	0.862	6.89269e-93	Tagln2
9.05326e-97	-0.815122	1	1	1.65629e-92	Gapdh
1.71064e-96	7.03986	0.334	0.003	3.12962e-92	Thbs4
2.96356e-96	-2.30724	0.18	0.566	5.42183e-92	Lgmn
2.40305e-95	-0.836815	0.931	0.99	4.39638e-91	Rhoa
5.17686e-95	1.16767	0.93	0.636	9.47107e-91	Postn
1.16577e-93	-3.11115	0.084	0.441	2.13278e-89	Adarb1
1.04115e-92	-1.34343	0.663	0.872	1.90478e-88	Mmp14
2.14711e-92	-2.23958	0.192	0.587	3.92815e-88	Fbxo2
1.31236e-91	-1.99178	0.307	0.646	2.40097e-87	Pth1r
1.53252e-91	-4.3029	0.056	0.386	2.80374e-87	Grem1
3.58913e-91	8.52541	0.302	0	6.56631e-87	Tbx2
3.86197e-91	-1.73852	0.322	0.685	7.06548e-87	Cyb5r3
4.16066e-90	0.955312	0.967	0.837	7.61193e-86	Nsa2
3.61476e-87	-1.60711	0.371	0.722	6.61321e-83	Hspg2
1.21433e-86	-1.62836	0.444	0.76	2.22162e-82	Prrx2
3.60645e-86	-0.623756	1	1	6.59801e-82	Ppia
6.3644e-86	-2.13571	0.207	0.59	1.16437e-81	Tgfb2
1.06711e-85	1.27363	0.944	0.84	1.95228e-81	Mest
1.34242e-84	-4.45622	0.019	0.296	2.45596e-80	Hspb2
1.61595e-84	0.430122	1	1	2.95638e-80	Rpl9
2.35498e-84	-0.722647	0.999	1	4.30844e-80	Myl6
7.60514e-84	-2.13186	0.317	0.668	1.39136e-79	Ccdc80
1.92233e-82	-2.18822	0.202	0.561	3.51691e-78	Cspg4
4.68359e-82	2.45489	0.603	0.23	8.56863e-78	Gng11
6.87833e-82	-4.94906	0.009	0.257	1.25839e-77	Mrgprf
2.56643e-81	8.11332	0.273	0	4.69528e-77	Etv4
1.44195e-80	-7.0096	0.004	0.233	2.63805e-76	Pi16
3.50162e-80	0.450236	1	1	6.40621e-76	Hsp90ab1
7.37245e-80	-3.17984	0.048	0.36	1.34879e-75	Fgf9
1.04198e-79	-2.00075	0.208	0.569	1.90631e-75	Zfp503
1.13837e-79	-1.60028	0.633	0.927	2.08264e-75	Tagln
3.57754e-79	6.11096	0.289	0.004	6.54511e-75	Bmp5
1.04952e-77	-1.79188	0.415	0.707	1.92009e-73	Fbln2
4.38464e-76	-5.22917	0.007	0.234	8.0217e-72	Tspan15
2.75655e-75	-1.87214	0.338	0.658	5.04311e-71	Vcan
8.72351e-75	2.62837	0.496	0.13	1.59597e-70	Kazald1
9.94328e-75	3.11921	0.414	0.068	1.81912e-70	Limch1
1.2009e-73	-2.19042	0.19	0.498	2.19705e-69	St3gal4
1.36819e-73	-2.47996	0.133	0.453	2.5031e-69	Bend5
1.48383e-73	-1.52193	0.482	0.788	2.71466e-69	Gadd45g
2.75589e-73	0.347051	1	1	5.04189e-69	Rpl19
2.76374e-73	-1.74362	0.016	0.223	5.05627e-69	Krt19
3.25123e-73	-2.04051	0.205	0.57	5.94812e-69	Fgf18
3.28295e-73	-0.840079	0.938	0.98	6.00617e-69	Rhoc
5.89588e-73	0.460933	1	1	1.07865e-68	Rps3a1
6.84811e-73	0.417335	1	1	1.25286e-68	Rpl27
9.45061e-73	1.53048	0.751	0.457	1.72899e-68	Fgfr1
1.84471e-72	-0.767921	0.994	0.993	3.37489e-68	Ldha
6.43028e-72	-1.80131	0.226	0.593	1.17642e-67	Fstl3
1.88099e-71	0.359846	1	1	3.44127e-67	Rplp0
2.16324e-71	-1.66527	0.319	0.66	3.95765e-67	Cpe
4.10615e-71	-1.15939	0.772	0.93	7.5122e-67	Fbln5
8.73823e-71	-5.13039	0.013	0.238	1.59866e-66	Lrrc15
1.29138e-70	1.7753	0.728	0.441	2.36257e-66	Rflnb
6.07719e-70	-5.73042	0.02	0.255	1.11182e-65	Des
7.72906e-70	2.13595	0.544	0.181	1.41403e-65	Psrc1
3.81936e-69	0.657361	0.987	0.948	6.98752e-65	Snrpg
5.2457e-69	-2.00568	0.223	0.49	9.59701e-65	Rhoj
5.89623e-69	3.526	0.348	0.04	1.07872e-64	Socs2
6.07386e-69	-3.19522	0.145	0.431	1.11121e-64	Sfrp1
6.97099e-69	-1.00734	0.71	0.895	1.27534e-64	Slc16a3
7.81615e-69	-1.46093	0.538	0.78	1.42996e-64	Csrp1
2.62369e-68	-2.11955	0.335	0.633	4.80005e-64	Rgcc
4.13284e-68	7.79493	0.233	0	7.56104e-64	Spry4
1.04569e-67	0.564159	0.998	0.993	1.91309e-63	Eef1g
2.14196e-67	-1.27971	0.5	0.773	3.91872e-63	Pdlim7
2.91296e-66	-1.45788	0.425	0.725	5.32926e-62	Wwp2
7.56257e-66	-1.25824	0.507	0.745	1.38357e-61	Kras
1.23154e-65	0.423511	1	1	2.2531e-61	Naca
1.60406e-65	-0.453701	1	1	2.93462e-61	mt-Co2
6.08194e-65	2.00057	0.517	0.16	1.11269e-60	Nrp2
1.91464e-64	-0.913208	0.82	0.937	3.50284e-60	Dap
2.68039e-64	0.902711	0.901	0.618	4.90377e-60	Egr1
3.21084e-64	-1.73076	0.272	0.575	5.87423e-60	Plpp1
9.38793e-64	-2.91222	0.056	0.324	1.71752e-59	Cdh13
1.4857e-63	2.51639	0.434	0.102	2.7181e-59	Rgs2
1.90462e-63	-2.6072	0.083	0.364	3.4845e-59	Lgr4
3.74071e-63	-1.23727	0.582	0.828	6.84363e-59	Sdc4
5.01385e-63	-1.11398	0.532	0.778	9.17283e-59	Tprgl
8.83497e-63	1.4897	0.721	0.459	1.61636e-58	Tspan6
1.24722e-62	0.411554	1	1	2.28179e-58	Rpl7a
1.75595e-62	-3.31865	0.081	0.349	3.21251e-58	Pcolce2
2.51558e-62	3.43924	0.32	0.038	4.60225e-58	Unc5b
5.64633e-62	-3.45065	0.038	0.278	1.033e-57	Adgrg6
9.72455e-62	-2.18946	0.154	0.45	1.77911e-57	Olfm1
1.93065e-61	0.586911	0.996	0.99	3.53213e-57	Rrbp1
2.24825e-61	-4.60114	0.009	0.205	4.11318e-57	Adgrg2
6.1002e-61	-1.93999	0.223	0.513	1.11603e-56	Sulf1
7.98584e-61	-1.18942	0.48	0.76	1.46101e-56	Fcgrt
8.96222e-61	-1.23723	0.454	0.728	1.63964e-56	Ostf1
2.27716e-60	0.633759	0.98	0.94	4.16606e-56	Uba52
2.44403e-60	1.00229	0.869	0.646	4.47135e-56	Rpl13a
3.30587e-60	-0.55179	1	1	6.04809e-56	mt-Nd4
4.28771e-60	-1.58286	0.334	0.644	7.84437e-56	Olfml2b
5.19519e-60	-0.864186	0.772	0.923	9.5046e-56	Rtn4
6.62094e-60	-0.934099	0.64	0.855	1.2113e-55	Dynlrb1
7.08375e-60	-0.934914	0.676	0.884	1.29597e-55	Ctsb
9.79798e-60	0.405179	1	1	1.79254e-55	Rpl3
2.08273e-59	-1.37028	0.4	0.689	3.81036e-55	Emp2
4.80128e-59	-1.88638	0.175	0.483	8.78395e-55	Nkd1
4.98655e-59	-5.12074	0.006	0.188	9.12289e-55	Tbx1
5.05508e-59	0.844949	0.946	0.792	9.24826e-55	Ier2
7.89796e-59	-0.640783	0.922	0.978	1.44493e-54	Gnb2
1.1095e-58	-4.71236	0.016	0.22	2.02984e-54	Aqp5
1.31689e-58	-0.938019	0.647	0.831	2.40924e-54	Chmp4b
3.47589e-58	-3.42276	0.088	0.358	6.35913e-54	Fabp4
5.49312e-58	-1.24784	0.635	0.826	1.00497e-53	Fibin
6.2016e-58	1.74948	0.636	0.382	1.13458e-53	Nudt4
8.81427e-58	-3.42348	0.023	0.241	1.61257e-53	Lims2
1.14592e-57	-1.10302	0.488	0.728	2.09645e-53	Arl6ip5
1.45308e-57	-5.73665	0.003	0.167	2.6584e-53	Car2
1.57244e-57	-0.76674	0.802	0.95	2.87678e-53	Psmb3
3.48545e-57	-0.669711	0.901	0.985	6.37662e-53	Map1lc3a
7.04858e-57	0.533667	0.999	0.997	1.28954e-52	Npm1
9.83939e-57	-1.12735	0.543	0.757	1.80012e-52	Gng12
1.7543e-56	-2.15672	0.123	0.413	3.20949e-52	Gpsm2
2.44473e-56	-1.64512	0.226	0.554	4.47263e-52	Palmd
3.51899e-56	-2.19375	0.126	0.41	6.43799e-52	Dkk3
6.20349e-56	-2.62399	0.049	0.297	1.13493e-51	Rbp4
6.52553e-56	-0.625588	0.903	0.986	1.19385e-51	Edf1
6.74515e-56	-0.677187	0.918	0.976	1.23402e-51	Clic1
1.93171e-55	-2.67992	0.066	0.312	3.53406e-51	Erg
3.94826e-55	-2.54455	0.092	0.357	7.22334e-51	Fabp3
4.20855e-55	-1.76662	0.228	0.524	7.69953e-51	Uchl1
4.47093e-55	-0.449319	0.999	1	8.17957e-51	Cd63
7.63559e-55	-1.93047	0.137	0.437	1.39693e-50	Mgst3
1.29777e-54	-1.25901	0.393	0.682	2.37427e-50	Card19
1.33444e-54	1.48933	0.683	0.396	2.44136e-50	Tcf4
2.64308e-54	-1.27168	0.393	0.671	4.83552e-50	Podxl2
5.19566e-54	-3.00898	0.078	0.305	9.50545e-50	1190005I06Rik
5.39292e-54	-2.12393	0.123	0.403	9.86634e-50	Zeb2
3.11829e-53	-2.57084	0.078	0.324	5.70491e-49	Ifitm10
3.674e-53	-0.61301	0.959	0.997	6.72157e-49	Cox6c
6.09558e-53	0.903876	0.874	0.686	1.11519e-48	Ttc3
1.00918e-52	-0.756563	0.392	0.734	1.8463e-48	Igfbp7
2.58326e-52	-3.5438	0.023	0.223	4.72608e-48	Calml4
3.04273e-52	-0.558175	0.957	0.993	5.56668e-48	Atp6v0c
4.01704e-52	2.41669	0.437	0.148	7.34918e-48	Matn4
4.07319e-52	-2.60737	0.061	0.3	7.4519e-48	Foxc2
5.38923e-52	-2.24518	0.095	0.363	9.8596e-48	Hspb8
6.88131e-52	-0.448984	0.997	1	1.25894e-47	Oaz1
8.09175e-52	-5.39721	0.012	0.184	1.48039e-47	Sbspon
1.40554e-51	-1.41668	0.508	0.735	2.57143e-47	Fxyd6
5.3717e-51	-0.283998	0.987	1	9.82753e-47	Cst3
8.02268e-51	-3.03433	0.052	0.278	1.46775e-46	Crispld2
2.04545e-50	-0.689086	0.851	0.948	3.74216e-46	Tspan3
3.90928e-50	2.75903	0.323	0.063	7.15202e-46	Camk2n1
4.72138e-50	-1.35686	0.3	0.594	8.63776e-46	S100a13
5.05852e-50	-0.652918	0.9	0.968	9.25457e-46	Ppp1r14b
5.50735e-50	5.48035	0.197	0.004	1.00757e-45	Etv1
6.68899e-50	-1.94562	0.135	0.399	1.22375e-45	Ets2
9.59207e-50	-2.23302	0.105	0.342	1.75487e-45	Tank
1.04275e-49	-1.69958	0.277	0.57	1.9077e-45	Abi3bp
1.10161e-49	-2.18964	0.111	0.37	2.01539e-45	Creb5
1.33766e-49	-2.68698	0.052	0.275	2.44725e-45	Arap1
1.4029e-49	-0.795084	0.87	0.948	2.56661e-45	Scd2
1.5069e-49	-0.560333	0.973	0.999	2.75688e-45	Selenow
1.63516e-49	-5.70852	0.006	0.158	2.99152e-45	Gdf5
2.17198e-49	-0.843662	0.652	0.852	3.97364e-45	Dctn2
2.37932e-49	-3.51913	0.029	0.225	4.35297e-45	Scara3
2.38009e-49	-2.67401	0.057	0.279	4.35438e-45	Cdon
2.52647e-49	-0.872168	0.613	0.827	4.62217e-45	Lamp2
4.10499e-49	-0.486266	0.997	1	7.51008e-45	Serpinh1
4.44181e-49	-1.49487	0.269	0.516	8.12628e-45	Adk
5.59176e-49	0.661618	0.984	0.954	1.02301e-44	Rps27l
9.70903e-49	3.21214	0.294	0.05	1.77627e-44	Cd44
1.33054e-48	-1.17817	0.537	0.745	2.43422e-44	Sdc2
1.48893e-48	-4.83954	0.067	0.28	2.72399e-44	Actg2
1.90678e-48	-3.28768	0.023	0.213	3.48845e-44	S100a16
4.31563e-48	-0.557131	0.95	0.99	7.89545e-44	Atp6v0b
1.73882e-47	-2.1454	0.108	0.356	3.18117e-43	Snta1
1.84161e-47	-2.42147	0.106	0.344	3.36922e-43	Fxyd5
2.21044e-47	-3.80933	0.024	0.208	4.044e-43	Dusp2
2.6868e-47	-6.39909	0.002	0.137	4.9155e-43	Dpt
3.23378e-47	-1.77581	0.155	0.417	5.9162e-43	Sh3pxd2a
3.33544e-47	-1.31462	0.384	0.626	6.10218e-43	Klf3
4.44534e-47	4.70796	0.192	0.006	8.13275e-43	Scube2
4.48017e-47	-3.69272	0.015	0.185	8.19646e-43	Spon2
5.09042e-47	0.782966	0.921	0.868	9.31292e-43	Eva1b
6.32461e-47	-0.391206	1	1	1.15709e-42	mt-Co1
8.57029e-47	-3.0202	0.035	0.234	1.56793e-42	Nrxn2
1.05849e-46	-0.622373	0.869	0.954	1.93651e-42	Srp14
1.16383e-46	0.960319	0.903	0.78	2.12923e-42	Peg3
1.29501e-46	-0.973604	0.552	0.782	2.36922e-42	Sri
1.328e-46	-0.553365	0.913	0.975	2.42957e-42	Ndufb9
1.34154e-46	-0.562606	1	1	2.45435e-42	mt-Cytb
2.19144e-46	5.53355	0.18	0.003	4.00924e-42	Cilp
2.22832e-46	-3.07383	0.049	0.257	4.07671e-42	Pitx2
3.03191e-46	-1.66184	0.198	0.47	5.54687e-42	Robo2
3.25032e-46	-0.674579	0.239	0.545	5.94646e-42	Lsp1
4.16586e-46	-2.1377	0.209	0.428	7.62144e-42	Cdo1
4.72237e-46	0.749268	0.929	0.856	8.63957e-42	Septin7
6.36739e-46	-5.74657	0.003	0.139	1.16491e-41	Rarres2
6.41047e-46	-0.943216	0.52	0.748	1.1728e-41	Arl2
6.82789e-46	7.12976	0.161	0	1.24916e-41	St8sia1
7.19534e-46	-1.82632	0.152	0.403	1.31639e-41	Sdc3
8.47619e-46	-2.68735	0.084	0.31	1.55072e-41	Ndnf
1.11699e-45	-0.666342	0.796	0.939	2.04354e-41	Psma2
1.55484e-45	2.62193	0.319	0.068	2.84458e-41	Gpm6b
2.01794e-45	-4.23231	0.011	0.17	3.69182e-41	Pcp4l1
2.06824e-45	5.92797	0.176	0.003	3.78385e-41	Sting1
2.31057e-45	-0.804706	0.705	0.863	4.22719e-41	Rnh1
2.6142e-45	1.77493	0.467	0.176	4.78269e-41	Srpx2
3.38362e-45	-4.05191	0.017	0.181	6.19033e-41	Notum
4.6722e-45	-1.85073	0.119	0.379	8.54778e-41	Mn1
5.57758e-45	-0.718314	0.807	0.914	1.02042e-40	Uqcc2
5.70312e-45	-1.58942	0.201	0.457	1.04339e-40	Ptgfrn
1.20193e-44	-4.17854	0.017	0.179	2.19894e-40	Paqr4
1.36803e-44	-1.12387	0.382	0.651	2.50282e-40	Atp6ap1
1.85058e-44	-1.1778	0.379	0.64	3.38564e-40	Pkd1
2.59639e-44	-5.8532	0.003	0.132	4.7501e-40	RFP
2.75212e-44	-1.19611	0.466	0.642	5.03501e-40	Ptgis
3.147e-44	-1.304	0.494	0.76	5.75744e-40	Nupr1
9.65154e-44	3.38687	0.214	0.017	1.76575e-39	Col18a1
1.14891e-43	-1.24922	0.439	0.695	2.10193e-39	Tubb2a
1.83854e-43	-2.02818	0.104	0.338	3.3636e-39	Tns1
2.07576e-43	-1.01664	0.789	0.926	3.7976e-39	Klf2
2.10917e-43	-3.48325	0.067	0.282	3.85872e-39	Tnnt3
2.44992e-43	-2.66915	0.072	0.268	4.48213e-39	Rspo2
3.81558e-43	-1.93382	0.15	0.375	6.98061e-39	Arf2
5.14348e-43	-0.967249	0.571	0.77	9.41e-39	Ywhah
6.02322e-43	2.18397	0.433	0.188	1.10195e-38	Ift57
6.24192e-43	-1.89705	0.128	0.371	1.14196e-38	Atp2b4
6.67508e-43	-1.05237	0.434	0.668	1.22121e-38	Tex264
7.91256e-43	-2.26301	0.09	0.305	1.4476e-38	Cpq
1.2411e-42	-2.21686	0.098	0.317	2.2706e-38	Dusp14
2.15187e-42	-2.00165	0.153	0.399	3.93684e-38	Enpp2
2.64973e-42	2.39513	0.63	0.365	4.84768e-38	Spp1
3.20014e-42	4.03549	0.197	0.013	5.85465e-38	Spry2
6.94889e-42	3.2957	0.226	0.025	1.2713e-37	Mkx
6.97707e-42	-4.50387	0.042	0.218	1.27646e-37	Cnn1
7.38236e-42	-2.79183	0.056	0.252	1.3506e-37	Lrrn2
7.90867e-42	-0.510792	0.941	0.993	1.44689e-37	Selenof
8.0906e-42	-0.658088	0.79	0.911	1.48018e-37	Dctn3
1.52866e-41	-1.22349	0.397	0.622	2.79668e-37	Mbnl1
2.53183e-41	-0.992995	0.46	0.706	4.63198e-37	Tmbim4
2.62279e-41	-2.28431	0.078	0.297	4.7984e-37	Svip
2.84306e-41	-4.68603	0.007	0.142	5.20139e-37	Cdh4
3.65981e-41	-0.737386	0.866	0.948	6.69562e-37	P4ha2
4.37337e-41	-2.22594	0.088	0.303	8.00107e-37	Fgfr2
5.55766e-41	-2.26124	0.087	0.305	1.01677e-36	Npr3
6.68146e-41	-0.874091	0.712	0.856	1.22237e-36	Ywhaq
1.36966e-40	1.05848	0.719	0.446	2.50579e-36	Gas6
1.37949e-40	1.80459	0.436	0.167	2.52379e-36	Sgk1
1.86656e-40	-0.850602	0.654	0.845	3.41487e-36	Gadd45b
1.99357e-40	6.78014	0.153	0.001	3.64723e-36	Fgf1
2.45136e-40	-0.778633	0.632	0.82	4.48476e-36	BC031181
2.52635e-40	-0.882597	0.661	0.792	4.62196e-36	Ccn4
2.96949e-40	-2.1519	0.082	0.291	5.43268e-36	Slc9a3r1
3.0926e-40	-1.67936	0.159	0.411	5.65792e-36	Pdlim1
3.11049e-40	-0.709551	0.802	0.927	5.69064e-36	Rras
4.3426e-40	-1.05336	0.587	0.787	7.94479e-36	Gas1
5.55423e-40	-0.607687	0.843	0.943	1.01615e-35	Arpc3
6.0916e-40	-5.16637	0.021	0.176	1.11446e-35	Calca
6.30893e-40	-0.525305	0.972	0.989	1.15422e-35	Tpi1
7.02175e-40	0.884701	0.826	0.672	1.28463e-35	Cnn3
7.86612e-40	4.1138	0.187	0.013	1.43911e-35	Fat3
8.37456e-40	0.871735	0.943	0.932	1.53213e-35	Jun
9.99934e-40	-0.801653	0.599	0.806	1.82938e-35	Tm2d2
1.06318e-39	3.52126	0.202	0.018	1.94509e-35	Runx2
1.08588e-39	0.912949	0.803	0.609	1.98661e-35	Siva1
1.11305e-39	1.62845	0.527	0.279	2.03633e-35	Cox6b2
1.11602e-39	-1.6997	0.137	0.382	2.04176e-35	Antxr1
1.21729e-39	-1.59942	0.25	0.431	2.22704e-35	Ppa2
1.28859e-39	5.59526	0.156	0.003	2.35747e-35	Meox2
1.81744e-39	-0.891864	0.528	0.759	3.32501e-35	Taldo1
3.4354e-39	-2.57319	0.054	0.244	6.28506e-35	Lgr6
4.77961e-39	-1.01401	0.408	0.649	8.7443e-35	Grn
5.89957e-39	-1.07159	0.428	0.643	1.07933e-34	Mxra8
6.2601e-39	-0.528962	0.956	0.987	1.14528e-34	Pfn1
6.91374e-39	-1.48559	0.25	0.501	1.26487e-34	Hes1
8.89575e-39	-1.19082	0.326	0.573	1.62748e-34	Clic4
1.5867e-38	-2.04415	0.121	0.339	2.90286e-34	Pid1
1.85152e-38	-1.24604	0.332	0.556	3.38736e-34	Msrb1
1.88005e-38	-2.0675	0.247	0.435	3.43956e-34	Clu
2.07586e-38	-0.605399	0.804	0.932	3.79779e-34	Glo1
2.12764e-38	-3.36951	0.019	0.173	3.89251e-34	Nkx6-1
2.77991e-38	-1.01867	0.405	0.66	5.08585e-34	Gabarapl2
2.86571e-38	-0.476213	0.958	0.982	5.24281e-34	Rabac1
4.35877e-38	6.73481	0.134	0	7.97436e-34	Etv5
4.44932e-38	-1.41071	0.24	0.484	8.14003e-34	Nbl1
4.5479e-38	0.463644	0.987	0.961	8.32038e-34	Eif3k
6.18127e-38	-1.07573	0.382	0.591	1.13086e-33	Xpnpep1
6.58438e-38	-1.30306	0.269	0.538	1.20461e-33	Tubb2b
8.31501e-38	-3.79775	0.016	0.16	1.52123e-33	Vwc2
8.89507e-38	-1.75142	0.207	0.444	1.62735e-33	Mafb
1.36223e-37	-0.408851	0.998	1	2.4922e-33	H3f3a
1.67054e-37	-2.09654	0.063	0.265	3.05624e-33	Cav1
1.69925e-37	2.11487	0.317	0.086	3.10878e-33	Spred1
1.96071e-37	-2.28257	0.063	0.259	3.58711e-33	Tmtc1
1.97901e-37	-1.11238	0.602	0.741	3.62061e-33	Aebp1
2.76053e-37	-0.811666	0.629	0.791	5.0504e-33	Ddah2
2.81657e-37	-1.06521	0.417	0.656	5.15291e-33	Ccdc34
4.29881e-37	-1.15222	0.293	0.526	7.86467e-33	Plscr3
4.79787e-37	3.1835	0.214	0.029	8.7777e-33	Ednra
5.48179e-37	6.84698	0.13	0	1.00289e-32	Lef1
1.00119e-36	-1.70416	0.174	0.371	1.83167e-32	Pkdcc
1.74787e-36	-1.2616	0.276	0.508	3.19772e-32	Snx18
1.81336e-36	-1.43982	0.236	0.456	3.31754e-32	Foxp2
2.00441e-36	-8.43633	0	0.093	3.66706e-32	Ly6a
2.00441e-36	-7.84214	0	0.093	3.66706e-32	Shisa9
2.36392e-36	-1.16962	0.221	0.488	4.32479e-32	Cd24a
2.39219e-36	-0.527101	0.864	0.978	4.37651e-32	Dynll1
2.72185e-36	-0.39901	0.992	0.999	4.97962e-32	Elob
2.84564e-36	-0.559621	0.86	0.967	5.20611e-32	Uqcrq
4.42094e-36	-0.322548	0.999	1	8.08812e-32	Chchd2
4.53095e-36	-0.420787	0.982	0.993	8.28938e-32	Gnai2
4.53365e-36	2.52789	0.255	0.052	8.29432e-32	Sema6a
4.60916e-36	-1.08497	0.382	0.63	8.43246e-32	Ass1
5.44033e-36	1.61365	0.452	0.188	9.95308e-32	Tm4sf1
5.53916e-36	-0.944986	0.485	0.699	1.01339e-31	Cpxm1
5.59351e-36	-0.561587	0.868	0.955	1.02333e-31	Capns1
6.25192e-36	-2.87442	0.033	0.198	1.14379e-31	Thbd
7.62632e-36	-1.17553	0.29	0.517	1.39524e-31	Anxa4
1.07813e-35	2.46402	0.262	0.057	1.97243e-31	Trib2
1.10767e-35	-0.344351	1	1	2.02648e-31	H3f3b
1.59144e-35	-1.45241	0.219	0.449	2.91154e-31	Piezo2
1.94329e-35	-1.24521	0.276	0.52	3.55524e-31	Dhrs7
2.68387e-35	-6.48748	0.001	0.102	4.91015e-31	Alkal1
2.68978e-35	-2.36001	0.057	0.238	4.92095e-31	Cdc42ep2
3.4986e-35	-3.71702	0.01	0.138	6.40069e-31	Scara5
4.11664e-35	-1.11641	0.367	0.573	7.53139e-31	Gxylt2
4.45884e-35	-1.08403	0.339	0.572	8.15745e-31	Dlgap4
5.55969e-35	7.16208	0.123	0	1.01715e-30	Ptprz1
5.77822e-35	-3.50079	0.014	0.148	1.05713e-30	Map6
6.28035e-35	-1.29932	0.29	0.498	1.14899e-30	Fxyd1
7.34441e-35	0.542173	0.961	0.886	1.34366e-30	Cox7a2l
1.42986e-34	-2.53334	0.051	0.225	2.61593e-30	Pamr1
1.60409e-34	-2.27538	0.059	0.24	2.93467e-30	Adamts12
1.61793e-34	-1.97725	0.106	0.293	2.96001e-30	Cab39l
1.66674e-34	-1.49172	0.171	0.381	3.0493e-30	Dnm1
1.68758e-34	-2.33658	0.046	0.222	3.08742e-30	Krt18
1.74756e-34	-2.02024	0.086	0.283	3.19717e-30	Plxna2
3.05911e-34	-1.34558	0.064	0.252	5.59664e-30	Lgals3
3.10602e-34	-0.710822	0.637	0.826	5.68247e-30	Coa3
3.31914e-34	-1.42616	0.199	0.417	6.07237e-30	Fads3
3.44731e-34	-0.746503	0.67	0.83	6.30685e-30	Eif6
4.15921e-34	-4.45865	0.01	0.134	7.60928e-30	Edn2
5.37831e-34	-5.46363	0.003	0.107	9.83961e-30	St6galnac5
5.99222e-34	-0.767162	0.7	0.831	1.09628e-29	Rhob
8.3289e-34	4.44052	0.164	0.013	1.52377e-29	Tril
1.05155e-33	-0.794816	0.761	0.925	1.92381e-29	Dbi
1.08338e-33	2.16436	0.288	0.081	1.98204e-29	Gask1b
1.43955e-33	1.88833	0.347	0.124	2.63365e-29	Dok1
2.06936e-33	-2.6997	0.032	0.187	3.7859e-29	Adamtsl4
2.09149e-33	-4.1417	0.01	0.131	3.82638e-29	Cd34
2.27936e-33	3.00989	0.198	0.026	4.17009e-29	Stk26
2.29323e-33	-0.736813	0.646	0.824	4.19547e-29	Nfix
2.44194e-33	-1.77964	0.119	0.314	4.46753e-29	Stk38l
3.33566e-33	-8.03652	0	0.085	6.10259e-29	Prima1
3.33566e-33	-9.54258	0	0.085	6.10259e-29	Slurp1
3.50519e-33	5.02421	0.143	0.006	6.41274e-29	Stk32a
3.67162e-33	-1.05377	0.369	0.562	6.71722e-29	Tle1
4.09495e-33	-2.94906	0.03	0.18	7.49171e-29	Clip4
4.10929e-33	-2.3162	0.061	0.24	7.51795e-29	Sod3
4.87289e-33	-4.372	0.006	0.119	8.91494e-29	Vgll3
6.75578e-33	-1.04267	0.476	0.593	1.23597e-28	Crip2
7.56116e-33	-0.745949	0.602	0.812	1.38331e-28	Fzd2
9.43462e-33	-0.876233	0.575	0.724	1.72606e-28	Rnf11
9.44495e-33	-0.691978	0.688	0.854	1.72795e-28	Wls
1.0873e-32	-3.44983	0.021	0.156	1.98922e-28	Agtr2
1.14053e-32	-2.31907	0.059	0.238	2.08661e-28	Ramp1
1.80562e-32	-3.32303	0.015	0.145	3.30338e-28	Adamtsl5
2.06646e-32	-1.42989	0.195	0.414	3.78059e-28	Khdrbs3
2.21316e-32	-0.881328	0.504	0.715	4.04897e-28	Scp2
2.22578e-32	-0.749225	0.616	0.791	4.07206e-28	Smim14
2.37732e-32	-1.59649	0.665	0.755	4.34931e-28	Tpm2
2.5199e-32	2.16548	0.274	0.073	4.61015e-28	Septin6
2.74231e-32	0.686815	0.853	0.732	5.01706e-28	Nktr
2.83296e-32	3.35228	0.172	0.017	5.18291e-28	Shisa2
2.93937e-32	-2.53946	0.037	0.194	5.37758e-28	Rab30
3.10554e-32	5.18622	0.14	0.006	5.68158e-28	Comp
3.86388e-32	-4.69425	0.008	0.119	7.06896e-28	Stmn4
4.32371e-32	-1.2321	0.235	0.463	7.91023e-28	Cib1
5.02859e-32	-1.49031	0.166	0.371	9.19981e-28	Fbxo31
5.46613e-32	0.339508	1	0.997	1.00003e-27	Cox8a
7.58245e-32	1.41017	0.484	0.245	1.38721e-27	Plk2
7.87751e-32	-0.933622	0.435	0.637	1.44119e-27	Mtarc2
1.03655e-31	0.497897	0.975	0.946	1.89638e-27	Eif2s2
1.24149e-31	0.47615	0.963	0.915	2.27131e-27	Serbp1
1.27374e-31	0.835991	0.814	0.727	2.3303e-27	Nt5dc2
1.29282e-31	-1.24907	0.235	0.46	2.36521e-27	Dnajb4
1.62491e-31	-0.437283	0.979	0.992	2.97277e-27	Lmna
2.17744e-31	-1.02972	0.365	0.587	3.98363e-27	Slc48a1
2.38775e-31	1.42515	0.408	0.17	4.3684e-27	Nek6
2.69372e-31	0.803552	0.723	0.478	4.92817e-27	Serpinf1
2.71774e-31	-0.459343	0.983	0.989	4.9721e-27	Laptm4a
3.1144e-31	-3.00153	0.021	0.156	5.69779e-27	S100a4
3.66288e-31	-2.27519	0.056	0.223	6.70124e-27	Matn2
3.78295e-31	-4.32613	0.005	0.109	6.92091e-27	Loxl4
3.97152e-31	0.883193	0.749	0.555	7.26589e-27	Fosb
5.47451e-31	-0.900584	0.458	0.671	1.00156e-26	Arid5b
5.9034e-31	-2.20183	0.037	0.191	1.08003e-26	Foxq1
6.39067e-31	-4.33435	0.008	0.116	1.16917e-26	S100b
6.46398e-31	-2.12095	0.06	0.232	1.18258e-26	Sh3d19
6.68298e-31	-1.1417	0.272	0.483	1.22265e-26	Adam15
6.86764e-31	2.45391	0.238	0.054	1.25643e-26	Egr3
8.68415e-31	-0.71684	0.65	0.819	1.58877e-26	Esd
1.20041e-30	6.5448	0.108	0	2.19615e-26	Dlx2
1.35243e-30	-0.832897	0.586	0.756	2.47426e-26	Lmo4
1.36446e-30	0.615952	0.896	0.795	2.49627e-26	Rcn1
1.45248e-30	-2.81308	0.033	0.179	2.65731e-26	Pthlh
1.47899e-30	-0.450122	0.918	0.983	2.70582e-26	Cox5a
1.54373e-30	-0.563511	0.815	0.915	2.82425e-26	Psmb2
1.7983e-30	0.780632	0.777	0.591	3.28999e-26	Ctnnb1
1.86694e-30	1.23752	0.497	0.252	3.41556e-26	Capn6
2.14637e-30	-2.72667	0.046	0.192	3.92678e-26	Tulp1
2.34727e-30	-1.12214	0.295	0.512	4.29434e-26	Ccdc12
2.44674e-30	-1.17707	0.586	0.713	4.47631e-26	Timp3
3.11522e-30	-1.86019	0.104	0.29	5.69929e-26	Clec11a
4.10229e-30	-1.12638	0.277	0.505	7.50515e-26	Dbn1
4.1408e-30	6.63966	0.106	0	7.5756e-26	Dlx1
4.55337e-30	-3.72667	0.012	0.127	8.33039e-26	Pdzrn4
5.35912e-30	-8.73416	0	0.077	9.80451e-26	Krt16
5.41019e-30	-1.47341	0.157	0.367	9.89795e-26	Fosl2
5.41159e-30	-0.84384	0.52	0.7	9.90051e-26	Actn1
5.7661e-30	-1.2816	0.208	0.42	1.05491e-25	Mpv17l2
6.4263e-30	-1.18166	0.295	0.497	1.17569e-25	Nrep
6.6169e-30	1.24092	0.502	0.286	1.21056e-25	Alkbh1
6.64098e-30	-0.719627	0.761	0.881	1.21497e-25	Oaf
8.29958e-30	0.654709	0.869	0.762	1.51841e-25	Eprs
8.39971e-30	4.72866	0.131	0.006	1.53673e-25	Lpl
8.7054e-30	-0.559166	0.765	0.905	1.59265e-25	Arhgdia
9.26158e-30	-1.78011	0.091	0.279	1.69441e-25	Fry
9.54587e-30	-0.374212	0.995	1	1.74642e-25	Aldoa
1.02775e-29	-0.628261	0.7	0.838	1.88027e-25	Ap2m1
1.37549e-29	-0.80474	0.477	0.683	2.51646e-25	Snf8
1.48761e-29	1.94326	0.277	0.079	2.72158e-25	Eya1
1.51419e-29	-0.468024	0.881	0.964	2.77022e-25	Psmb5
1.52632e-29	-2.71661	0.03	0.165	2.79241e-25	Foxf2
1.55996e-29	1.20682	0.482	0.248	2.85394e-25	Rpl10-ps3
1.95726e-29	4.60783	0.13	0.006	3.5808e-25	C1qtnf7
2.07181e-29	-0.636875	0.683	0.841	3.79038e-25	Ssu72
2.12862e-29	-1.6654	0.166	0.371	3.89431e-25	Smoc2
2.24212e-29	-4.3641	0.006	0.107	4.10195e-25	Mybpc1
2.3079e-29	2.43103	0.24	0.059	4.2223e-25	Ebf1
2.54836e-29	1.70446	0.365	0.163	4.66223e-25	Loxl3
2.88584e-29	-1.05438	0.32	0.497	5.27965e-25	Avpi1
4.12057e-29	-4.86052	0.003	0.095	7.53859e-25	Tcf7
4.20888e-29	-4.6442	0.005	0.102	7.70014e-25	C1qtnf2
4.22111e-29	-1.70871	0.209	0.43	7.72253e-25	Dcn
4.32804e-29	2.37365	0.233	0.056	7.91816e-25	Smox
5.03246e-29	-0.578972	0.031	0.131	9.20688e-25	T
5.33934e-29	-0.385188	0.98	0.992	9.76832e-25	Prdx2
6.34474e-29	-5.87867	0.001	0.085	1.16077e-24	Gna14
6.54303e-29	-2.2246	0.052	0.209	1.19705e-24	Wnt5b
6.6857e-29	-0.479692	0.946	0.983	1.22315e-24	S100a11
7.31403e-29	-2.43038	0.066	0.222	1.3381e-24	Fxyd7
8.18153e-29	3.79689	0.152	0.015	1.49681e-24	Cttnbp2
8.64069e-29	-2.48716	0.077	0.23	1.58081e-24	Eno3
9.1293e-29	-1.12312	0.284	0.505	1.67021e-24	Dst
9.33481e-29	3.31304	0.158	0.017	1.7078e-24	S1pr3
1.00174e-28	-0.726359	0.58	0.77	1.83269e-24	Mien1
1.60041e-28	-2.74374	0.025	0.158	2.92795e-24	Nrg1
1.78053e-28	-0.712135	0.683	0.809	3.25747e-24	Efemp2
2.20154e-28	-0.781355	0.601	0.741	4.02773e-24	Trps1
2.35095e-28	-0.751737	0.702	0.815	4.30107e-24	Gpx1
2.48363e-28	-0.716059	0.579	0.76	4.54381e-24	Emc7
2.54036e-28	-2.3442	0.043	0.19	4.64758e-24	Tubb4a
2.55753e-28	-1.61814	0.192	0.353	4.679e-24	Gem
3.25408e-28	-0.798817	0.506	0.679	5.95333e-24	Ryk
3.28935e-28	-2.73188	0.046	0.19	6.01787e-24	Lmod1
3.50299e-28	-2.0486	0.078	0.247	6.40872e-24	Adamts2
3.5256e-28	1.84462	0.275	0.081	6.45008e-24	Lmcd1
3.74882e-28	-3.4421	0.015	0.131	6.85846e-24	Entpd2
3.98509e-28	-0.817546	0.482	0.671	7.29072e-24	Ltbp3
4.22923e-28	0.44765	0.98	0.948	7.73737e-24	Ckap4
4.24494e-28	0.804157	0.508	0.262	7.76611e-24	Tnc
4.47192e-28	1.68611	0.302	0.099	8.18138e-24	Chodl
4.89013e-28	-1.94598	0.066	0.234	8.9465e-24	Psd
5.35645e-28	-2.22262	0.056	0.209	9.79963e-24	Adcy1
5.53504e-28	-2.39324	0.087	0.252	1.01264e-23	Sfrp2
6.87771e-28	0.339215	0.998	0.996	1.25828e-23	Eef2
1.06201e-27	0.885276	0.664	0.48	1.94295e-23	Tra2b
1.24796e-27	-1.78423	0.147	0.105	2.28313e-23	Mylk
1.30337e-27	6.84698	0.097	0	2.38452e-23	Dkk1
1.50573e-27	-1.2105	0.214	0.42	2.75473e-23	Qsox1
1.59279e-27	-2.02256	0.093	0.245	2.91401e-23	Rcan1
1.60726e-27	1.08504	0.517	0.305	2.94049e-23	Rps27rt
1.64262e-27	-1.61836	0.118	0.305	3.00517e-23	Stard10
1.69776e-27	-0.583942	0.71	0.848	3.10606e-23	Npdc1
1.86203e-27	-0.394002	0.968	0.993	3.40658e-23	Atp6v1g1
2.04098e-27	-5.96613	0.001	0.081	3.73397e-23	Avpr1a
2.12223e-27	-3.10218	0.023	0.142	3.88262e-23	Il17d
2.30799e-27	-1.46363	0.138	0.333	4.22247e-23	Cd151
2.46666e-27	-1.3755	0.168	0.37	4.51276e-23	Dusp8
2.51043e-27	-2.88713	0.016	0.132	4.59284e-23	Rgs5
2.9562e-27	-0.489284	0.864	0.943	5.40837e-23	Lamp1
3.13451e-27	-1.28439	0.209	0.393	5.73459e-23	Arhgap29
3.38574e-27	-0.876866	0.437	0.629	6.19421e-23	Ddx3x
3.73375e-27	-1.88328	0.07	0.237	6.8309e-23	Mical3
4.31545e-27	0.421711	0.977	0.964	7.89512e-23	Rbm39
5.46524e-27	-1.06857	0.273	0.481	9.99865e-23	Capn2
5.84427e-27	-1.87867	0.109	0.286	1.06921e-22	Nog
7.49286e-27	-1.81264	0.083	0.252	1.37082e-22	Ackr3
8.50591e-27	-2.27177	0.052	0.199	1.55616e-22	Gsg1l
8.61785e-27	-0.720223	0.576	0.749	1.57664e-22	Rab34
1.08866e-26	-5.68086	0.002	0.082	1.9917e-22	Serpinb1a
1.13646e-26	-1.28974	0.251	0.449	2.07916e-22	Megf6
1.13806e-26	-2.3888	0.048	0.19	2.08208e-22	Tgm2
1.25134e-26	4.71628	0.115	0.004	2.28932e-22	Ubash3b
1.3385e-26	-0.649738	0.564	0.77	2.44879e-22	Mrpl20
1.34491e-26	-0.446963	0.906	0.971	2.46052e-22	Sh3bgrl3
1.36044e-26	0.404084	0.988	0.976	2.48893e-22	Krtcap2
1.40979e-26	-1.06172	0.304	0.49	2.57921e-22	Plec
1.49076e-26	-1.47951	0.137	0.318	2.72735e-22	Slc35e4
1.49257e-26	-1.0352	0.285	0.474	2.73065e-22	Klc1
1.66214e-26	-0.7892	0.471	0.658	3.04088e-22	Cnih4
1.72742e-26	-2.15254	0.071	0.229	3.16032e-22	Prss12
1.8559e-26	-0.679311	0.932	0.944	3.39536e-22	Col3a1
2.64595e-26	1.28498	0.461	0.266	4.84076e-22	Fam3c
2.71101e-26	-0.562273	0.724	0.874	4.95979e-22	Tmem14c
4.14075e-26	0.648336	0.819	0.72	7.57551e-22	Pabpc1
4.4496e-26	3.91237	0.126	0.008	8.14054e-22	Itga4
5.06127e-26	1.23497	0.449	0.245	9.25959e-22	Asap1
5.1763e-26	-0.458475	0.882	0.934	9.47005e-22	Paip2
5.57945e-26	-2.12706	0.055	0.201	1.02076e-21	Phtf2
5.73414e-26	-0.973219	0.32	0.52	1.04906e-21	Ginm1
6.14782e-26	-0.851083	0.451	0.622	1.12474e-21	Plxdc2
6.27101e-26	-0.743984	0.501	0.668	1.14728e-21	Ap3s1
7.61683e-26	1.69329	0.305	0.119	1.3935e-21	Cemip2
7.79473e-26	-1.10115	0.251	0.448	1.42605e-21	Yipf1
9.56862e-26	-8.11898	0	0.066	1.75058e-21	Krt15
9.80481e-26	0.851474	0.623	0.396	1.79379e-21	Fscn1
1.00535e-25	1.37522	0.416	0.209	1.83929e-21	Inka1
1.03723e-25	-0.648565	0.594	0.764	1.8976e-21	Tbcb
1.18724e-25	1.71344	0.317	0.124	2.17205e-21	Cd200
1.36372e-25	-1.35802	0.192	0.344	2.49493e-21	Mob2
1.40891e-25	-0.299272	0.999	1	2.57759e-21	Gabarap
1.46646e-25	3.50215	0.135	0.013	2.68289e-21	Egr2
1.57211e-25	-1.25839	0.296	0.478	2.87618e-21	Rbpms
1.57557e-25	-2.60948	0.026	0.149	2.8825e-21	Plaat3
1.65894e-25	-4.35116	0.004	0.088	3.03504e-21	Bmpr1b
1.89287e-25	2.19305	0.226	0.06	3.46301e-21	Itga1
2.0987e-25	-1.47324	0.217	0.374	3.83956e-21	Hmox1
2.15592e-25	5.17571	0.11	0.004	3.94426e-21	GFP
2.22549e-25	-2.08575	0.057	0.195	4.07153e-21	Fam13c
2.29491e-25	-0.628533	0.654	0.805	4.19853e-21	Napa
2.46606e-25	-1.58723	0.106	0.283	4.51166e-21	Etl4
2.54866e-25	-1.01549	0.294	0.478	4.66278e-21	Ltbp4
2.73746e-25	-1.0488	0.265	0.455	5.00818e-21	Dtnbp1
2.81081e-25	-1.51441	0.139	0.31	5.14238e-21	Selenbp1
3.28962e-25	-0.465736	0.922	0.951	6.01837e-21	Bri3
3.30243e-25	1.70715	0.297	0.116	6.04179e-21	Uba7
5.02276e-25	-1.24191	0.218	0.396	9.18913e-21	Trim47
5.2337e-25	-0.890468	0.346	0.52	9.57506e-21	Ciapin1
6.15413e-25	0.540502	0.884	0.812	1.1259e-20	Anp32b
6.18468e-25	3.23807	0.133	0.013	1.13149e-20	Syne4
6.49326e-25	-1.39114	0.162	0.338	1.18794e-20	Shisa4
7.38815e-25	-1.66017	0.105	0.268	1.35166e-20	Sdk2
8.93045e-25	-0.661456	0.559	0.736	1.63383e-20	Sf3b6
1.02798e-24	-0.904185	0.372	0.551	1.8807e-20	C1qtnf6
1.04207e-24	-1.83809	0.08	0.232	1.90647e-20	Add3
1.06541e-24	-1.58003	0.098	0.269	1.94917e-20	Plcd1
1.12347e-24	1.48379	0.336	0.149	2.05539e-20	Smco4
1.151e-24	-0.748802	0.462	0.674	2.10575e-20	Glrx2
1.26634e-24	-2.23481	0.026	0.145	2.31676e-20	Kcnk2
1.30273e-24	0.67524	0.784	0.615	2.38334e-20	Id1
1.34436e-24	2.43924	0.186	0.04	2.45951e-20	Sphk1
1.44687e-24	-0.418904	0.939	0.986	2.64705e-20	Mtch1
1.45709e-24	-0.345722	0.854	0.971	2.66575e-20	Uqcr11
1.53979e-24	-1.93284	0.061	0.212	2.81705e-20	Qpct
1.60506e-24	-1.16797	0.194	0.397	2.93645e-20	Tpp1
1.84886e-24	-0.618446	0.638	0.788	3.38249e-20	Trappc6a
1.89731e-24	1.52536	0.317	0.127	3.47113e-20	Isyna1
2.47992e-24	-1.69081	0.199	0.3	4.53702e-20	Parm1
2.5997e-24	-3.07814	0.018	0.121	4.75615e-20	Car13
2.60535e-24	-0.344878	1	1	4.76649e-20	Lgals1
2.95198e-24	-1.30645	0.208	0.391	5.40066e-20	Ndrg1
2.98224e-24	1.32632	0.457	0.279	5.456e-20	Ddit3
3.02879e-24	-3.44837	0.011	0.107	5.54117e-20	Plxna4
3.68984e-24	-3.68086	0.009	0.1	6.75056e-20	Kcnn3
3.72872e-24	0.615681	0.822	0.702	6.82169e-20	St13
3.79814e-24	-0.764873	0.456	0.614	6.9487e-20	Pdcl3
3.95179e-24	-1.75891	0.073	0.226	7.22981e-20	Trappc2
4.2736e-24	-0.583808	0.681	0.773	7.81856e-20	Nfic
4.34068e-24	-3.84214	0.007	0.095	7.94128e-20	Ntrk3
4.38124e-24	-1.51422	0.13	0.3	8.01548e-20	Gpc4
4.42182e-24	-0.903192	0.367	0.547	8.08971e-20	Nfia
4.56185e-24	1.02863	0.566	0.367	8.3459e-20	Cks1b
5.1093e-24	-0.408545	0.853	0.957	9.34747e-20	Cox5b
5.80139e-24	2.68427	0.164	0.029	1.06136e-19	Slc22a15
6.01097e-24	-3.09265	0.051	0.177	1.09971e-19	Hpgd
6.93874e-24	-1.52022	0.14	0.268	1.26944e-19	Crlf3
7.0009e-24	0.362588	0.996	0.994	1.28082e-19	Uqcrh
7.1232e-24	-1.5408	0.101	0.272	1.30319e-19	Clba1
7.26095e-24	-1.25466	0.207	0.403	1.32839e-19	H1f2
7.62069e-24	-0.333748	1	1	1.39421e-19	mt-Nd2
8.34769e-24	1.02171	0.509	0.301	1.52721e-19	Nfib
8.74077e-24	0.748915	0.752	0.59	1.59912e-19	Fkbp11
8.86802e-24	-1.46363	0.124	0.29	1.6224e-19	Fam129b
9.14373e-24	-0.475118	0.951	0.978	1.67285e-19	Calm1
9.81407e-24	-1.35835	0.183	0.356	1.79548e-19	Dhrs3
1.03717e-23	-1.04251	0.345	0.543	1.89751e-19	Cited2
1.09813e-23	4.95281	0.099	0.003	2.00903e-19	Frem1
1.13075e-23	1.57314	0.29	0.107	2.06872e-19	Zmat3
1.16415e-23	-0.982547	0.303	0.485	2.12981e-19	Acadm
1.25162e-23	-0.527292	0.735	0.877	2.28984e-19	Mdh2
1.26856e-23	-3.01242	0.037	0.149	2.32083e-19	Cnmd
1.36394e-23	-0.882866	0.463	0.598	2.49533e-19	Loxl2
1.38613e-23	1.05133	0.48	0.28	2.53592e-19	Bri3bp
1.41315e-23	-0.830243	0.501	0.669	2.58536e-19	Flna
1.43256e-23	0.730445	0.704	0.524	2.62086e-19	Tm9sf3
1.63054e-23	-1.72252	0.505	0.657	2.98308e-19	Acta2
1.70771e-23	-0.525735	0.731	0.852	3.12425e-19	Mpc2
1.89795e-23	-1.22786	0.185	0.36	3.47229e-19	Nudt18
1.93139e-23	-2.43121	0.037	0.162	3.53348e-19	Pcdh9
2.1082e-23	2.79524	0.15	0.022	3.85695e-19	Eepd1
2.1343e-23	-1.08627	0.228	0.428	3.90469e-19	Creld1
2.20451e-23	-3.33672	0.011	0.105	4.03315e-19	H2-T23
2.23293e-23	1.09147	0.465	0.287	4.08515e-19	Strbp
2.40941e-23	3.43656	0.116	0.008	4.40802e-19	Bmp7
2.57094e-23	-2.21137	0.087	0.232	4.70354e-19	Wif1
2.62928e-23	-2.33223	0.039	0.166	4.81026e-19	Lsamp
2.80467e-23	-0.899186	0.357	0.547	5.13115e-19	Lamb2
3.10876e-23	-1.03017	0.255	0.414	5.68748e-19	Zdhhc12
3.24084e-23	0.60343	0.865	0.766	5.92911e-19	Basp1
3.7447e-23	-1.83809	0.076	0.218	6.85092e-19	Tbxa2r
3.80025e-23	-1.38526	0.145	0.311	6.95256e-19	Pcnx
3.90847e-23	-1.04911	0.274	0.444	7.15054e-19	Itga5
4.04566e-23	-3.37519	0.017	0.119	7.40154e-19	Frzb
4.09896e-23	-0.35896	0.767	0.926	7.49904e-19	H2aj
4.12821e-23	-0.636522	0.635	0.753	7.55255e-19	Cstb
4.2639e-23	0.935571	0.576	0.395	7.8008e-19	Hspa9
4.30965e-23	-3.87867	0.007	0.091	7.8845e-19	Plxdc1
4.33242e-23	-1.34882	0.203	0.388	7.92616e-19	Serpine1
4.43033e-23	-5.02435	0.002	0.073	8.10529e-19	Cntn3
4.47736e-23	-0.74377	0.485	0.674	8.19133e-19	Psmc5
4.82235e-23	-0.811426	0.412	0.612	8.82248e-19	Bmp1
5.18631e-23	1.29246	0.394	0.204	9.48835e-19	Hpcal1
5.26815e-23	-1.44751	0.123	0.289	9.63808e-19	Ggh
5.41562e-23	-1.18145	0.185	0.377	9.90789e-19	Lrrfip1
5.50187e-23	2.35306	0.202	0.054	1.00657e-18	Bex2
6.32366e-23	-0.647459	0.59	0.748	1.15691e-18	Cyb5a
7.01057e-23	-0.415322	0.48	0.703	1.28258e-18	Jpt1
7.01477e-23	-3.17565	0.011	0.103	1.28335e-18	Pde8a
9.19427e-23	-2.0021	0.056	0.194	1.68209e-18	Sox6
1.2464e-22	-1.30061	0.157	0.331	2.28028e-18	Prr13
1.29911e-22	-2.01856	0.057	0.195	2.37672e-18	Pdpn
1.42402e-22	-7.99969	0	0.057	2.60524e-18	Chrdl2
1.52632e-22	-0.456066	0.982	0.976	2.7924e-18	Eif3h
1.59934e-22	1.95516	0.204	0.053	2.926e-18	Ralgps2
1.70209e-22	6.25917	0.079	0	3.11397e-18	Tmem150c
1.87728e-22	-1.0136	0.253	0.409	3.43449e-18	Ccser2
1.90309e-22	-1.16692	0.212	0.365	3.4817e-18	Prxl2b
2.109e-22	4.58622	0.099	0.004	3.85842e-18	Cpne7
2.24992e-22	-1.81978	0.214	0.332	4.11623e-18	Mgll
2.57408e-22	-0.616573	0.621	0.756	4.70927e-18	Wasf2
2.80246e-22	-4.3381	0.004	0.081	5.1271e-18	Pcsk2
3.08049e-22	-5.5511	0.002	0.07	5.63576e-18	Rspo1
3.78987e-22	-2.61419	0.023	0.131	6.93358e-18	Lama5
3.81068e-22	6.67847	0.078	0	6.97163e-18	Ajap1
3.9732e-22	3.87027	0.118	0.011	7.26896e-18	Barx1
4.13667e-22	-0.805616	0.455	0.572	7.56804e-18	Ncam1
4.27659e-22	0.879698	0.566	0.384	7.82401e-18	Gnl3
4.62885e-22	-1.11547	0.296	0.492	8.46847e-18	Tubb6
4.70269e-22	-0.789892	0.412	0.584	8.60356e-18	Rtn3
4.79177e-22	-0.380467	0.924	0.98	8.76654e-18	Psma7
4.79758e-22	-7.0959	0	0.056	8.77717e-18	Htr1f
4.99625e-22	0.850672	0.7	0.55	9.14064e-18	Ifitm3
5.28732e-22	-1.48635	0.095	0.257	9.67315e-18	Vamp5
5.32734e-22	-2.45046	0.026	0.137	9.74637e-18	Foxo6
5.72839e-22	-0.973863	0.276	0.434	1.04801e-17	Cdc42se1
6.12876e-22	-0.997775	0.261	0.442	1.12126e-17	Josd2
6.18485e-22	-1.39546	0.127	0.297	1.13152e-17	Gpc1
6.30684e-22	-1.84877	0.068	0.201	1.15384e-17	Il13ra1
6.77541e-22	-1.51649	0.11	0.272	1.23956e-17	Mmp11
6.99631e-22	-0.966161	0.308	0.478	1.27997e-17	Tgfb1i1
7.39527e-22	-1.3356	0.197	0.332	1.35296e-17	Fndc1
8.03626e-22	-0.407261	0.932	0.976	1.47023e-17	Tmem59
8.28285e-22	0.578336	0.814	0.679	1.51535e-17	Mrpl52
8.49674e-22	0.723255	0.657	0.516	1.55448e-17	Bcl7c
8.52456e-22	5.97724	0.076	0	1.55957e-17	Dusp4
9.23758e-22	-1.01963	0.25	0.392	1.69002e-17	Foxo1
9.45948e-22	-1.18651	0.176	0.346	1.73061e-17	Tmem141
1.07869e-21	2.57983	0.194	0.057	1.97347e-17	Ank
1.12226e-21	-0.469505	0.743	0.883	2.05318e-17	Ywhab
1.14038e-21	-2.5161	0.032	0.141	2.08633e-17	Mcub
1.32763e-21	0.560526	0.9	0.799	2.42889e-17	Marcks
1.32936e-21	-1.40127	0.121	0.282	2.43206e-17	Ddr1
1.39168e-21	-1.91127	0.052	0.187	2.54608e-17	Srpx
1.42425e-21	-4.67776	0.003	0.071	2.60566e-17	Glis1
1.45709e-21	-0.74362	0.447	0.621	2.66574e-17	Dnpep
1.51079e-21	-2.04696	0.058	0.19	2.76398e-17	Chrdl1
1.61503e-21	-7.0959	0	0.054	2.95469e-17	Cdh9
1.61503e-21	-6.94906	0	0.054	2.95469e-17	Prss46
1.62452e-21	-1.36255	0.133	0.304	2.97206e-17	Nav1
1.76674e-21	-0.619114	0.578	0.72	3.23226e-17	Pdcd6
1.81901e-21	1.96922	0.214	0.063	3.32787e-17	Kctd12
1.8874e-21	-1.53112	0.097	0.257	3.453e-17	Omd
1.93971e-21	-1.24415	0.211	0.371	3.54871e-17	Ezr
2.00079e-21	-0.237923	1	1	3.66045e-17	Ubb
2.07578e-21	1.04627	0.493	0.298	3.79764e-17	Odc1
2.16475e-21	-1.68977	0.076	0.22	3.9604e-17	Castor1
2.34984e-21	-1.72348	0.087	0.225	4.29904e-17	Cgnl1
2.67816e-21	0.80058	0.617	0.439	4.8997e-17	Clint1
2.77606e-21	-1.8554	0.058	0.191	5.07881e-17	Tanc2
2.7924e-21	-1.83685	0.059	0.195	5.1087e-17	Adamts17
2.92158e-21	-1.24168	0.242	0.393	5.34502e-17	Filip1l
2.93253e-21	-2.08422	0.038	0.159	5.36507e-17	Micall1
2.97334e-21	-0.837204	0.358	0.516	5.43973e-17	Hebp1
3.1059e-21	-0.589339	0.624	0.753	5.68225e-17	Psma1
3.17063e-21	-1.15805	0.189	0.364	5.80066e-17	Scrn1
3.19067e-21	-1.48199	0.119	0.268	5.83732e-17	Cib2
3.3652e-21	1.88774	0.244	0.082	6.15663e-17	Ccnd1
3.50817e-21	-0.850701	0.361	0.495	6.41821e-17	Ndrg2
3.79028e-21	0.981768	0.489	0.294	6.93431e-17	Bbx
4.16965e-21	1.8519	0.273	0.114	7.62837e-17	Pcsk1n
4.43214e-21	1.21912	0.358	0.169	8.10859e-17	Mrps6
4.56189e-21	-1.63886	0.101	0.184	8.34597e-17	Trpv4
5.01773e-21	0.170254	0.719	0.51	9.17993e-17	Igfbp5
5.62403e-21	-0.391558	0.954	0.983	1.02892e-16	Npc2
5.69554e-21	-2.86218	0.022	0.121	1.042e-16	Cnr1
5.7718e-21	-1.66157	0.08	0.223	1.05595e-16	Dixdc1
5.91329e-21	-2.26802	0.06	0.184	1.08184e-16	Cldn10
6.57964e-21	-1.36859	0.132	0.285	1.20374e-16	Sh3pxd2b
6.91472e-21	-1.59422	0.088	0.23	1.26505e-16	Nacc2
7.28734e-21	4.28456	0.088	0.003	1.33322e-16	Trim9
7.53003e-21	0.406807	0.975	0.955	1.37762e-16	Rpl22l1
7.92236e-21	0.510167	0.866	0.81	1.4494e-16	Ddx50
9.21884e-21	1.90035	0.229	0.075	1.68659e-16	Cdkn2a
9.66177e-21	-1.79638	0.061	0.191	1.76762e-16	Ndrg4
9.74322e-21	-1.60389	0.081	0.227	1.78252e-16	Rab23
1.01119e-20	1.08836	0.422	0.244	1.84997e-16	Mpzl1
1.01178e-20	0.367851	0.762	0.562	1.85106e-16	Btg2
1.28702e-20	-0.914248	0.857	0.89	2.3546e-16	Fabp5
1.41838e-20	7.27615	0.072	0	2.59492e-16	Dmp1
1.43115e-20	0.63452	0.832	0.72	2.61829e-16	Id3
1.6011e-20	-4.1861	0.004	0.075	2.92922e-16	Lratd1
1.82588e-20	-6.53402	0	0.052	3.34045e-16	Fgf16
1.83387e-20	-0.359647	0.96	0.983	3.35507e-16	Prdx5
1.8429e-20	1.92039	0.204	0.06	3.37159e-16	Slc5a3
1.98875e-20	-0.81019	0.367	0.509	3.63842e-16	Tnfrsf1a
2.03234e-20	-1.30125	0.143	0.293	3.71816e-16	Gltp
2.0649e-20	-1.25536	0.188	0.336	3.77774e-16	Zfp36l2
2.55522e-20	-0.568557	0.635	0.796	4.67477e-16	Ypel3
2.81597e-20	-0.333647	0.952	0.985	5.15182e-16	Rbx1
3.006e-20	-0.770705	0.48	0.59	5.49948e-16	Dlc1
3.02831e-20	-0.987128	0.295	0.473	5.5403e-16	Dab2
3.26356e-20	-1.27711	0.179	0.338	5.97068e-16	Dclk1
3.36125e-20	-0.581965	0.617	0.77	6.14941e-16	Calm3
3.46262e-20	-4.27921	0.004	0.073	6.33486e-16	Hsf2bp
3.56954e-20	0.974129	0.504	0.318	6.53047e-16	Rbpj
3.60471e-20	1.87159	0.214	0.073	6.59483e-16	Dock4
3.62162e-20	1.42918	0.281	0.113	6.62575e-16	Irs2
3.64449e-20	-2.11934	0.039	0.152	6.66759e-16	Fbxl2
3.80318e-20	0.309741	0.996	0.989	6.95792e-16	Atp5e
3.94455e-20	-1.07054	0.206	0.371	7.21656e-16	Tmem179b
4.3737e-20	0.768961	0.619	0.448	8.00168e-16	Setd5
4.39974e-20	-1.88766	0.048	0.173	8.04933e-16	Cystm1
4.51601e-20	-1.79775	0.066	0.201	8.26204e-16	Adamtsl2
4.59153e-20	1.72223	0.236	0.081	8.40021e-16	Alcam
4.82428e-20	-0.816904	0.355	0.538	8.82602e-16	Myadm
5.02099e-20	-0.357653	0.948	0.983	9.1859e-16	Tmed10
5.49547e-20	-2.73466	0.032	0.132	1.0054e-15	Hspb7
5.92219e-20	-1.11531	0.184	0.35	1.08346e-15	Pcbd2
5.93897e-20	1.88548	0.194	0.054	1.08654e-15	C1qtnf12
6.41353e-20	-0.903545	0.303	0.473	1.17335e-15	Sptan1
6.49137e-20	2.98069	0.117	0.014	1.1876e-15	Fgf2
6.8017e-20	-0.509839	0.735	0.849	1.24437e-15	Sdhb
6.80323e-20	0.309661	0.994	0.978	1.24465e-15	Eif3f
7.86439e-20	-1.46793	0.134	0.279	1.43879e-15	Vwa1
7.86912e-20	-0.485619	0.692	0.845	1.43966e-15	Ube2m
8.88171e-20	-0.447131	0.821	0.902	1.62491e-15	Psmd4
9.71229e-20	-0.964335	0.261	0.441	1.77686e-15	Mxi1
9.80509e-20	-4.46363	0.003	0.068	1.79384e-15	Hgf
9.81275e-20	-0.596742	0.573	0.703	1.79524e-15	Uqcrc1
1.00309e-19	-0.627131	0.637	0.775	1.83515e-15	Bnip3
1.05068e-19	7.77417	0.069	0	1.92222e-15	Otor
1.13454e-19	-0.711131	0.462	0.621	2.07563e-15	Adrm1
1.17603e-19	-0.426169	0.967	0.985	2.15155e-15	Fn1
1.19292e-19	-2.60468	0.021	0.117	2.18245e-15	Foxf1
1.2409e-19	-2.89303	0.009	0.089	2.27023e-15	Edn1
1.26173e-19	-0.34489	1	1	2.30833e-15	Cd81
1.31863e-19	2.21792	0.161	0.036	2.41243e-15	Pcsk6
1.43943e-19	-4.37437	0.005	0.074	2.63344e-15	Osr2
1.46914e-19	2.35399	0.152	0.032	2.68779e-15	Cdt1
1.50378e-19	-0.706609	0.509	0.662	2.75116e-15	Med21
1.53389e-19	-0.31325	0.996	1	2.80625e-15	Ybx1
1.60933e-19	-1.19297	0.204	0.367	2.94428e-15	Ankrd37
1.61724e-19	-0.725794	0.468	0.632	2.95875e-15	Csnk1e
1.74635e-19	-1.00706	0.226	0.378	3.19495e-15	Rit1
1.7544e-19	-4.02753	0.012	0.093	3.20967e-15	Tnni2
1.84478e-19	-0.423693	0.941	0.962	3.37503e-15	Fam162a
1.94722e-19	-2.50783	0.02	0.116	3.56243e-15	Slitrk6
1.97177e-19	-2.13192	0.036	0.148	3.60735e-15	Col7a1
2.08935e-19	-0.575576	0.592	0.756	3.82247e-15	Mpc1
2.11951e-19	-2.41117	0.034	0.134	3.87765e-15	Cst6
2.33753e-19	6.23333	0.068	0	4.27651e-15	Slc5a7
2.34649e-19	-0.963367	0.246	0.417	4.29291e-15	Cfap36
2.35179e-19	-0.604616	0.556	0.69	4.3026e-15	Psmc3
2.40691e-19	-0.626387	0.534	0.714	4.40345e-15	Mtpn
2.46412e-19	-0.417976	0.85	0.929	4.5081e-15	Psmd7
2.59148e-19	-1.86847	0.376	0.476	4.74111e-15	Myl9
2.66589e-19	-0.525213	0.929	0.947	4.87725e-15	S100a10
2.67977e-19	-2.3641	0.034	0.142	4.90264e-15	Aldh1a1
2.73835e-19	2.19369	0.166	0.04	5.00981e-15	Six1
2.76395e-19	-0.945246	0.257	0.435	5.05665e-15	Aamdc
2.82726e-19	-1.75432	0.043	0.16	5.17247e-15	Perp
2.84142e-19	2.70157	0.124	0.018	5.19837e-15	Hoxb9
2.91301e-19	-0.701356	0.437	0.591	5.32935e-15	Cript
2.96477e-19	-4.96952	0.003	0.064	5.42405e-15	Medag
3.00634e-19	-0.464613	0.786	0.887	5.5001e-15	Ppp1ca
3.00828e-19	-0.398926	0.815	0.925	5.50365e-15	Park7
3.03593e-19	-0.521341	0.7	0.81	5.55423e-15	1810037I17Rik
3.07787e-19	-0.756195	0.396	0.54	5.63096e-15	Sod2
3.10926e-19	-1.97178	0.044	0.158	5.68839e-15	Kremen1
3.26409e-19	-1.31786	0.131	0.28	5.97165e-15	Hsdl2
3.31675e-19	-0.542575	0.654	0.805	6.06799e-15	Ube2r2
3.32897e-19	-0.561153	0.63	0.763	6.09035e-15	Zfp706
3.54997e-19	-2.35774	0.032	0.135	6.49467e-15	Pappa
3.55995e-19	-0.591474	0.661	0.791	6.51292e-15	Sox4
3.7045e-19	-1.16563	0.168	0.331	6.77738e-15	Synpo
3.9282e-19	-0.273198	1	1	7.18665e-15	Bsg
3.99764e-19	-1.21454	0.16	0.315	7.31368e-15	Nfil3
4.13215e-19	-0.381543	0.919	0.962	7.55977e-15	Cdc42
4.31528e-19	-0.48136	0.776	0.858	7.8948e-15	Copz2
4.48388e-19	-0.427884	0.905	0.964	8.20326e-15	Hcfc1r1
4.71885e-19	-1.22244	0.154	0.31	8.63313e-15	Chst12
4.7418e-19	-1.49165	0.092	0.223	8.67513e-15	St3gal2
4.9379e-19	-2.72667	0.02	0.109	9.03389e-15	Epb41l4a
4.94214e-19	-0.871023	0.393	0.547	9.04164e-15	Gas2
5.16995e-19	-1.29371	0.129	0.268	9.45842e-15	Kank2
5.37458e-19	-3.44913	0.011	0.088	9.8328e-15	Frem2
5.59793e-19	0.873246	0.512	0.335	1.02414e-14	Taf1d
5.99238e-19	-4.21699	0.004	0.068	1.09631e-14	Them6
6.1396e-19	-1.26517	0.151	0.308	1.12324e-14	Ptch1
6.87266e-19	-1.42181	0.124	0.259	1.25735e-14	Gper1
6.99142e-19	0.894275	0.499	0.319	1.27908e-14	Bzw2
7.03351e-19	-0.401767	0.869	0.943	1.28678e-14	Smdt1
7.19278e-19	0.475498	0.853	0.812	1.31592e-14	Eif3c
7.81163e-19	-1.22027	0.154	0.3	1.42914e-14	Abhd5
8.04569e-19	-0.381218	0.864	0.943	1.47196e-14	Ndufs5
8.78924e-19	-0.79325	0.34	0.526	1.60799e-14	Agpat3
8.9568e-19	-1.33983	0.114	0.259	1.63865e-14	Fbxo6
9.18284e-19	1.16651	0.35	0.177	1.68e-14	Sfxn1
9.4824e-19	-1.60268	0.092	0.229	1.73481e-14	Slc7a2
9.48857e-19	-1.01224	0.238	0.406	1.73593e-14	S100a1
9.54918e-19	-1.54528	0.093	0.218	1.74702e-14	Zfp385a
1.05751e-18	-2.08133	0.037	0.144	1.93472e-14	Rmc1
1.08226e-18	-1.26588	0.149	0.278	1.98e-14	Sbno2
1.09492e-18	-0.639123	0.511	0.688	2.00316e-14	Rexo2
1.13377e-18	-1.15145	0.166	0.326	2.07424e-14	Cdk5
1.15971e-18	-1.07328	0.195	0.363	2.12169e-14	Farp1
1.178e-18	1.44853	0.261	0.103	2.15514e-14	Stox2
1.27375e-18	-1.2548	0.13	0.287	2.33032e-14	Por
1.29345e-18	-0.71471	0.453	0.591	2.36637e-14	Ehd1
1.34988e-18	1.03977	0.468	0.339	2.46961e-14	Ccdc88a
1.37757e-18	0.428484	0.939	0.894	2.52027e-14	Kdelr2
1.43824e-18	3.90269	0.089	0.006	2.63126e-14	Hlx
1.5991e-18	-0.819776	0.308	0.275	2.92555e-14	Nrtn
1.74923e-18	-0.581159	0.578	0.728	3.20021e-14	Trir
1.80765e-18	1.90269	0.178	0.049	3.30709e-14	Daam2
1.81777e-18	3.0967	0.123	0.021	3.3256e-14	Emb
1.90151e-18	-0.441488	0.825	0.902	3.47882e-14	Psmd8
1.93701e-18	-0.451027	0.877	0.932	3.54375e-14	P3h4
1.94321e-18	-3.48566	0.007	0.078	3.5551e-14	Sema3e
1.99779e-18	-2.87351	0.015	0.099	3.65495e-14	Kcnma1
2.0358e-18	-0.425117	0.906	0.967	3.72449e-14	Mfap2
2.12069e-18	-0.5397	0.595	0.762	3.8798e-14	Cyc1
2.12402e-18	-1.51094	0.086	0.219	3.88589e-14	Cat
2.35629e-18	-5.30114	0.01	0.077	4.31083e-14	Myh11
2.41046e-18	-0.862143	0.353	0.513	4.40994e-14	Zeb1
2.47345e-18	-0.584682	0.577	0.729	4.52518e-14	Atp6v1e1
2.47506e-18	-3.16277	0.009	0.085	4.52812e-14	Lynx1
2.68691e-18	-1.45748	0.085	0.226	4.9157e-14	Mgst1
2.78967e-18	0.575131	0.799	0.672	5.1037e-14	Palld
2.89617e-18	-0.769596	0.329	0.452	5.29855e-14	Arl2bp
2.95466e-18	-5.86052	0.001	0.056	5.40555e-14	Padi2
3.05149e-18	-1.4381	0.101	0.234	5.5827e-14	Dipk1a
3.0912e-18	1.08199	0.418	0.244	5.65535e-14	Zfhx4
3.11613e-18	-1.41496	0.095	0.238	5.70096e-14	Angptl1
3.20344e-18	-0.740379	0.372	0.529	5.86069e-14	Pigyl
3.30692e-18	0.555335	0.776	0.65	6.05e-14	Acbd3
3.33207e-18	-0.309897	0.934	0.985	6.09602e-14	Nedd8
3.36599e-18	-0.688295	0.444	0.593	6.15807e-14	Comt
3.40422e-18	2.93154	0.112	0.015	6.22802e-14	Deptor
3.63334e-18	0.538979	0.705	0.515	6.64719e-14	Serpine2
3.8598e-18	-0.420554	0.836	0.925	7.0615e-14	Cnpy2
3.94221e-18	-3.44427	0.013	0.091	7.21227e-14	Prlr
4.187e-18	0.669363	0.644	0.464	7.66012e-14	Gm11808
4.53668e-18	-0.275148	0.998	1	8.29986e-14	Ppib
4.73071e-18	-0.811298	0.326	0.485	8.65484e-14	Acadvl
4.81283e-18	0.48558	0.863	0.828	8.80506e-14	Sars
5.18683e-18	1.96263	0.19	0.061	9.48931e-14	Prss35
5.23357e-18	-3.99415	0.004	0.068	9.57481e-14	Syt8
5.59611e-18	-0.748438	0.395	0.555	1.02381e-13	Pigk
5.68163e-18	1.24047	0.332	0.17	1.03945e-13	Znhit6
5.68426e-18	0.842155	0.542	0.377	1.03994e-13	Atp2b1
5.80709e-18	1.75545	0.238	0.092	1.06241e-13	Cdk1
5.81264e-18	3.971	0.083	0.004	1.06342e-13	Thy1
6.08624e-18	2.90269	0.109	0.014	1.11348e-13	Adam12
6.26941e-18	0.536367	0.814	0.722	1.14699e-13	Purb
7.27321e-18	-3.89659	0.009	0.079	1.33063e-13	Hs3st1
7.45532e-18	-0.953971	0.216	0.354	1.36395e-13	Rdh14
7.64825e-18	1.92388	0.18	0.059	1.39925e-13	Il17rd
7.66676e-18	-0.785483	0.363	0.428	1.40263e-13	Dnajc21
7.86446e-18	3.14706	0.106	0.014	1.4388e-13	Zfp185
8.62037e-18	-0.440934	0.776	0.876	1.5771e-13	Ndufc2
1.06855e-17	-1.06628	0.209	0.326	1.95491e-13	Aspscr1
1.09915e-17	1.61099	0.227	0.085	2.01089e-13	Slit2
1.11128e-17	-0.928223	0.271	0.395	2.03309e-13	Metrnl
1.11539e-17	-0.741796	0.417	0.566	2.0406e-13	Chmp2b
1.1359e-17	-0.919312	0.308	0.466	2.07813e-13	Svil
1.16946e-17	-0.965155	0.217	0.357	2.13953e-13	Ube2w
1.18742e-17	0.959023	0.437	0.259	2.17239e-13	Acsl3
1.24627e-17	-0.510268	0.657	0.773	2.28006e-13	Csnk2b
1.28889e-17	0.632218	0.688	0.577	2.35802e-13	Slc3a2
1.30408e-17	0.33066	0.97	0.943	2.38581e-13	Snrpd2
1.3378e-17	-4.91429	0.001	0.054	2.44751e-13	Il16
1.35725e-17	-0.435339	0.756	0.876	2.48308e-13	Tmem134
1.44234e-17	0.955229	0.445	0.272	2.63875e-13	Klhdc10
1.46291e-17	1.07343	0.381	0.213	2.6764e-13	Rai14
1.48016e-17	-0.940718	0.242	0.395	2.70796e-13	Etfa
1.51578e-17	-0.350559	0.913	0.971	2.77311e-13	Tle5
1.5863e-17	-0.845966	0.331	0.46	2.90214e-13	Rb1cc1
1.61975e-17	-0.567851	0.558	0.721	2.96334e-13	Psmc4
1.69076e-17	1.63141	0.224	0.082	3.09325e-13	Egfl7
1.70828e-17	0.594328	0.695	0.524	3.1253e-13	Pafah1b3
1.78601e-17	-0.648798	0.461	0.636	3.2675e-13	Serpinb6a
1.82016e-17	-0.805124	0.331	0.478	3.32999e-13	Wbp2
1.89986e-17	0.515796	0.786	0.702	3.47579e-13	Set
1.91018e-17	1.95074	0.166	0.045	3.49467e-13	Tnn
1.94302e-17	-0.70335	0.528	0.646	3.55476e-13	Ninj1
1.99205e-17	-1.05359	0.226	0.391	3.64446e-13	Smim1
2.01555e-17	-0.678531	0.444	0.593	3.68744e-13	Tmem205
2.09937e-17	-0.41522	0.521	0.713	3.84079e-13	Timp1
2.116e-17	4.32862	0.076	0.003	3.87122e-13	Tenm4
2.26339e-17	-0.940071	0.243	0.404	4.14087e-13	Sigmar1
2.29586e-17	-1.09203	0.178	0.329	4.20027e-13	Rnf181
2.34039e-17	-0.666367	0.531	0.672	4.28174e-13	Rap1a
2.53167e-17	2.0997	0.159	0.042	4.63168e-13	Sema5a
2.5703e-17	-2.6742	0.017	0.099	4.70237e-13	Chst3
2.57073e-17	-2.20927	0.028	0.124	4.70315e-13	R3hdml
2.57616e-17	-0.678378	0.423	0.556	4.71309e-13	Churc1
2.72442e-17	-1.77913	0.051	0.166	4.98433e-13	Lama2
3.01311e-17	-0.347908	0.906	0.96	5.51248e-13	Psmb6
3.2045e-17	-1.4918	0.083	0.209	5.86263e-13	Septin5
3.21078e-17	-1.1946	0.137	0.283	5.87412e-13	Iqsec1
3.54831e-17	-0.616281	0.499	0.653	6.49164e-13	Svbp
3.68666e-17	-3.3547	0.012	0.084	6.74474e-13	Adamts18
3.9735e-17	-0.575091	0.516	0.692	7.26953e-13	Fkbp8
4.1517e-17	6.374	0.059	0	7.59554e-13	Rprml
4.18154e-17	-1.79657	0.053	0.166	7.65013e-13	Svep1
4.33755e-17	2.56565	0.119	0.021	7.93554e-13	Garem1
4.53989e-17	1.72866	0.211	0.081	8.30572e-13	Utp14b
4.65078e-17	-1.71407	0.064	0.181	8.5086e-13	Ctsk
4.74872e-17	-0.566766	0.614	0.755	8.68778e-13	Ahnak
4.96203e-17	-0.378551	0.927	0.974	9.07803e-13	Ndufa11
5.03513e-17	-3.32228	0.008	0.077	9.21177e-13	Stac
5.17087e-17	-0.452497	0.701	0.833	9.46011e-13	Mrpl17
5.25925e-17	-1.50803	0.078	0.201	9.6218e-13	Sfxn3
5.36366e-17	-0.247482	1	1	9.81282e-13	mt-Atp6
5.39372e-17	-3.75314	0.005	0.067	9.86781e-13	Reps2
5.80645e-17	-0.765748	0.58	0.662	1.06229e-12	Nfkbia
5.88197e-17	-0.842339	0.296	0.439	1.07611e-12	Smo
5.94293e-17	-1.02968	0.192	0.342	1.08726e-12	Edem2
6.01301e-17	0.578188	0.705	0.568	1.10008e-12	Fus
6.28362e-17	0.773821	0.34	0.172	1.14959e-12	Igfbp3
6.55573e-17	-0.329575	0.92	0.976	1.19937e-12	Reep5
6.71346e-17	-0.595366	0.708	0.828	1.22823e-12	Thbs2
6.78587e-17	0.519078	0.874	0.837	1.24148e-12	Fos
7.41756e-17	-2.65415	0.015	0.095	1.35704e-12	Ccdc141
8.18543e-17	-0.864758	0.269	0.427	1.49752e-12	Sdhaf4
8.36066e-17	-0.611861	0.497	0.661	1.52958e-12	Arpc5
8.67054e-17	-6.46363	0	0.042	1.58627e-12	Grpr
8.67054e-17	-7.6495	0	0.042	1.58627e-12	S100g
8.67054e-17	-6.31163	0	0.042	1.58627e-12	Gm17455
9.00474e-17	-0.8089	0.321	0.488	1.64742e-12	Pls3
9.40168e-17	0.841515	0.514	0.332	1.72004e-12	Id2
9.58189e-17	-1.0097	0.233	0.409	1.75301e-12	Acan
9.80867e-17	-0.680828	0.418	0.562	1.7945e-12	9530068E07Rik
9.81084e-17	-0.634745	0.473	0.601	1.79489e-12	Tm2d1
1.01464e-16	-1.28346	0.174	0.3	1.85628e-12	Arxes2
1.04675e-16	0.350818	0.987	0.978	1.91503e-12	Rcn3
1.09761e-16	-0.704939	0.415	0.554	2.00807e-12	Gtf2e2
1.10996e-16	-0.609565	0.484	0.614	2.03067e-12	Dgcr6
1.19167e-16	-0.732796	0.705	0.741	2.18016e-12	Prdx6
1.20598e-16	1.50121	0.217	0.081	2.20634e-12	Ptpn9
1.21519e-16	-0.562025	0.564	0.706	2.22318e-12	Sar1b
1.22459e-16	-0.719913	0.379	0.526	2.24039e-12	Iscu
1.23925e-16	-0.566975	0.625	0.752	2.26722e-12	Pdgfrl
1.27918e-16	2.03186	0.171	0.054	2.34026e-12	Otud7a
1.39632e-16	0.962894	0.428	0.262	2.55457e-12	Auts2
1.4902e-16	-0.277668	0.989	0.997	2.72632e-12	Selenom
1.53495e-16	1.76955	0.157	0.042	2.8082e-12	Lbh
1.54933e-16	-0.724619	0.35	0.524	2.83451e-12	Bad
1.55913e-16	-0.510686	0.678	0.784	2.85244e-12	Higd2a
1.5603e-16	-0.74861	0.343	0.515	2.85457e-12	Derl2
1.60331e-16	-0.835863	0.295	0.457	2.93325e-12	Wbp1
1.74157e-16	-3.27099	0.009	0.077	3.1862e-12	Ccdc88c
1.92558e-16	-0.577907	0.519	0.682	3.52285e-12	Ufc1
2.00385e-16	0.394278	0.958	0.936	3.66605e-12	Aprt
2.01729e-16	-0.653987	0.525	0.66	3.69063e-12	Msn
2.11499e-16	0.908058	0.561	0.446	3.86937e-12	Plagl1
2.12916e-16	-1.20259	0.135	0.269	3.8953e-12	Nipsnap3b
2.21388e-16	0.906658	0.365	0.192	4.05029e-12	Ntng1
2.26846e-16	-2.12594	0.021	0.106	4.15014e-12	Adcy5
2.29975e-16	-5.63356	0.001	0.047	4.20739e-12	Asb2
2.33219e-16	-2.38117	0.021	0.106	4.26674e-12	Trim16
2.42182e-16	1.10812	0.316	0.153	4.43072e-12	Mef2c
2.43117e-16	-1.21794	0.139	0.282	4.44782e-12	Fbxw7
2.46518e-16	-1.65377	0.066	0.179	4.51006e-12	Anxa11
2.56629e-16	-3.33435	0.002	0.042	4.69503e-12	Pkp1
2.67309e-16	-1.82118	0.066	0.173	4.89042e-12	4930523C07Rik
2.7154e-16	0.83903	0.425	0.245	4.96783e-12	Mpp6
2.89822e-16	-6.56797	0	0.04	5.30228e-12	Ppp1r1b
3.09119e-16	3.89392	0.08	0.006	5.65533e-12	Tcf15
3.12897e-16	-0.48628	0.661	0.805	5.72445e-12	Yif1a
3.20367e-16	-0.571421	0.528	0.686	5.86111e-12	Psmd6
3.25327e-16	-0.420186	0.746	0.865	5.95187e-12	Gpx8
3.40271e-16	-2.7073	0.015	0.091	6.22526e-12	Tst
3.53058e-16	-1.23439	0.125	0.252	6.4592e-12	Sestd1
3.61533e-16	-0.671333	0.419	0.57	6.61425e-12	Emc4
3.6486e-16	1.97377	0.158	0.045	6.67511e-12	Clmn
3.717e-16	1.20903	0.295	0.144	6.80025e-12	Usp46
4.02981e-16	-1.61346	0.064	0.174	7.37254e-12	Coq10a
4.10367e-16	-0.362708	0.853	0.933	7.50766e-12	Ubl5
4.21969e-16	-0.931782	0.214	0.371	7.71993e-12	Marchf2
4.31371e-16	2.48279	0.113	0.02	7.89193e-12	Naalad2
4.41775e-16	-2.35988	0.028	0.113	8.08228e-12	Wnt11
4.72314e-16	-2.12594	0.028	0.119	8.64098e-12	Shd
4.83389e-16	-1.67604	0.063	0.176	8.8436e-12	Kcne4
4.86266e-16	-0.432741	0.693	0.833	8.89624e-12	Romo1
5.0018e-16	-0.763006	0.349	0.505	9.15079e-12	Ddt
5.2374e-16	-0.931696	0.222	0.368	9.58183e-12	Pigs
5.28456e-16	-2.18052	0.031	0.121	9.6681e-12	Xylt1
5.426e-16	2.75138	0.104	0.015	9.92686e-12	Nav3
5.4927e-16	-0.377319	0.79	0.905	1.00489e-11	Ndufb1-ps
5.99442e-16	-0.485064	0.639	0.781	1.09668e-11	Lamtor5
6.00382e-16	-2.29698	0.009	0.067	1.0984e-11	Tmem163
6.02913e-16	-2.06919	0.032	0.123	1.10303e-11	Slc4a8
6.29069e-16	4.72124	0.075	0.004	1.15088e-11	Ucma
6.3316e-16	-0.513757	0.611	0.736	1.15837e-11	Cuta
6.66856e-16	5.44326	0.055	0	1.22001e-11	Rcsd1
6.82855e-16	-1.76764	0.049	0.153	1.24928e-11	Pts
6.86141e-16	-1.06877	0.162	0.304	1.25529e-11	Rnft1
7.08918e-16	-1.17792	0.129	0.271	1.29697e-11	2900026A02Rik
7.48887e-16	-0.61119	0.461	0.579	1.37009e-11	Pitpna
7.62571e-16	-0.728661	0.356	0.506	1.39512e-11	Cisd2
7.83288e-16	-0.919312	0.227	0.378	1.43303e-11	Fam174a
8.05113e-16	0.40515	0.913	0.887	1.47295e-11	Mydgf
8.10664e-16	3.59976	0.064	0.003	1.48311e-11	Klf15
8.14568e-16	-0.96347	0.205	0.343	1.49025e-11	Tnpo1
8.4508e-16	0.460416	0.841	0.766	1.54607e-11	Eif3a
8.46381e-16	-1.27429	0.108	0.24	1.54845e-11	Ulk1
8.64127e-16	-0.678592	0.404	0.548	1.58092e-11	Scamp3
8.88867e-16	-0.564283	0.565	0.689	1.62618e-11	Mfge8
8.89753e-16	-0.820988	0.36	0.469	1.6278e-11	Egln3
9.682e-16	-6.27099	0	0.039	1.77132e-11	Myocd
9.78705e-16	-2.57664	0.016	0.092	1.79054e-11	Arl5c
1.00792e-15	-0.382984	0.872	0.919	1.84398e-11	Cope
1.03346e-15	-0.430351	0.741	0.859	1.89072e-11	Lamtor4
1.04468e-15	1.40373	0.226	0.089	1.91123e-11	Tox
1.10352e-15	-0.352849	0.874	0.932	2.01889e-11	Ube2i
1.15021e-15	-1.33548	0.095	0.211	2.10432e-11	Sirt7
1.18557e-15	2.07035	0.142	0.036	2.16901e-11	Tmem204
1.26505e-15	3.22462	0.088	0.01	2.3144e-11	Cdh3
1.26617e-15	-2.06895	0.037	0.119	2.31646e-11	Lefty1
1.36721e-15	-0.73619	0.349	0.517	2.5013e-11	Dag1
1.37917e-15	-0.903341	0.229	0.395	2.5232e-11	Gstm1
1.38502e-15	4.33078	0.073	0.004	2.53389e-11	Shisal2b
1.39918e-15	-1.16231	0.15	0.293	2.5598e-11	Tmem150a
1.4028e-15	4.21585	0.069	0.003	2.56642e-11	Elmo1
1.4098e-15	0.498753	0.779	0.707	2.57922e-11	Ankrd11
1.48633e-15	-0.504174	0.618	0.762	2.71923e-11	Vps29
1.58368e-15	3.45324	0.081	0.007	2.89734e-11	Chn2
1.64237e-15	0.520334	0.759	0.636	3.00471e-11	Imp3
1.71264e-15	-1.36026	0.144	0.262	3.13327e-11	Lrrcc1
1.72477e-15	1.02606	0.381	0.219	3.15547e-11	Mthfd2
1.91572e-15	-0.371897	0.881	0.95	3.5048e-11	Prelid1
1.98567e-15	-0.42283	0.786	0.866	3.63278e-11	Lamtor2
2.10381e-15	1.77221	0.168	0.054	3.84893e-11	Sesn2
2.18623e-15	5.53072	0.053	0	3.99971e-11	Gprin3
2.19527e-15	-1.1226	0.134	0.275	4.01624e-11	Anapc10
2.26393e-15	1.20253	0.321	0.176	4.14186e-11	Cotl1
2.30776e-15	-0.843321	0.624	0.697	4.22204e-11	Aspn
2.3977e-15	-2.6442	0.014	0.086	4.38659e-11	Myo7a
2.46191e-15	-0.425498	0.724	0.834	4.50406e-11	Lrpap1
2.52862e-15	-1.59269	0.063	0.174	4.62611e-11	Pde4d
2.88266e-15	0.444956	0.855	0.768	5.27382e-11	Nap1l1
2.99516e-15	-1.1417	0.132	0.273	5.47964e-11	Ube2d1
3.0019e-15	-4.83042	0.004	0.059	5.49198e-11	Pnoc
3.00852e-15	-0.964166	0.203	0.347	5.50409e-11	Rarg
3.16082e-15	1.84275	0.156	0.046	5.78272e-11	Ypel2
3.23269e-15	-6.0959	0	0.038	5.9142e-11	Kcnk3
3.23269e-15	-7.40849	0	0.038	5.9142e-11	Sgcg
3.23269e-15	-5.94906	0	0.038	5.9142e-11	Cdh12
3.29079e-15	1.73906	0.181	0.066	6.0205e-11	Map2
3.32552e-15	0.705262	0.567	0.442	6.08404e-11	Taf7
3.5232e-15	-0.532656	0.507	0.676	6.4457e-11	Naxd
3.53863e-15	-1.46606	0.069	0.185	6.47391e-11	Kctd13
3.5481e-15	-0.74565	0.31	0.47	6.49126e-11	Zbtb8os
3.6692e-15	1.60907	0.187	0.068	6.71279e-11	Impa2
3.88444e-15	1.007	0.353	0.222	7.10658e-11	Gmds
4.00617e-15	-0.925436	0.232	0.367	7.32929e-11	Fdx1
4.03738e-15	1.4133	0.221	0.089	7.38639e-11	Bcat1
4.04647e-15	-0.246568	0.796	0.918	7.40301e-11	H2az2
4.49849e-15	-0.783698	0.274	0.402	8.22998e-11	Tmem203
4.73032e-15	-0.514017	0.606	0.741	8.65412e-11	Timm17a
4.74775e-15	-1.05213	0.164	0.311	8.68601e-11	Ppp2r5b
4.78314e-15	-0.860418	0.269	0.41	8.75075e-11	Kctd10
5.1546e-15	0.356317	0.915	0.897	9.43034e-11	Tmem258
5.44768e-15	-0.748362	0.318	0.473	9.96653e-11	Gtf2b
5.61294e-15	-0.601936	0.486	0.64	1.02689e-10	Cuedc2
5.73363e-15	0.68553	0.616	0.488	1.04897e-10	Ssbp4
5.95229e-15	-0.721715	0.343	0.505	1.08897e-10	Ube2a
6.22178e-15	1.09265	0.328	0.194	1.13828e-10	Insig1
6.51852e-15	-0.442177	0.734	0.842	1.19256e-10	Hdgf
6.80351e-15	0.358831	0.955	0.934	1.2447e-10	Tmed3
6.84834e-15	-0.600605	0.453	0.609	1.2529e-10	Psme2
7.2962e-15	-0.712312	0.37	0.531	1.33484e-10	Rsu1
7.4133e-15	-1.26862	0.1	0.227	1.35626e-10	Mad2l2
7.4202e-15	-1.37171	0.085	0.206	1.35753e-10	Map3k8
7.46405e-15	1.04617	0.324	0.18	1.36555e-10	Fkbp1b
7.71456e-15	0.371973	0.91	0.873	1.41138e-10	Dpm3
8.02727e-15	-1.97732	0.035	0.127	1.46859e-10	Smpdl3a
8.46991e-15	-0.872429	0.225	0.339	1.54957e-10	Marveld1
8.52809e-15	-0.299496	0.999	1	1.56021e-10	Fth1
8.54892e-15	-0.246481	0.997	1	1.56402e-10	Mif
8.69393e-15	-0.558471	0.538	0.672	1.59055e-10	Mapre1
8.75031e-15	-0.222482	1	1	1.60087e-10	mt-Co3
8.94434e-15	-2.50211	0.02	0.096	1.63637e-10	Galnt16
9.61787e-15	-0.368621	0.906	0.955	1.75959e-10	Ndufv3
9.62888e-15	-0.533569	0.617	0.748	1.7616e-10	Fkbp7
1.01055e-14	0.751658	0.511	0.34	1.84879e-10	Zfhx3
1.02256e-14	-1.75229	0.042	0.139	1.87077e-10	Bdnf
1.03804e-14	-2.24604	0.023	0.103	1.8991e-10	Serping1
1.05678e-14	-0.883035	0.222	0.356	1.93338e-10	Rnf130
1.06984e-14	-0.976119	0.121	0.258	1.95728e-10	Ap1s2
1.1917e-14	-0.563061	0.529	0.63	2.18022e-10	Vamp8
1.19883e-14	-4.7662	0.001	0.046	2.19326e-10	Adgrd1
1.20734e-14	-1.00373	0.174	0.317	2.20882e-10	Snapin
1.27509e-14	-1.12143	0.13	0.254	2.33277e-10	Impa1
1.33479e-14	-1.14722	0.145	0.265	2.442e-10	Zswim6
1.34748e-14	4.58622	0.06	0.001	2.46522e-10	Erbb4
1.37128e-14	-0.33593	0.87	0.951	2.50875e-10	Taf10
1.37388e-14	0.556428	0.786	0.722	2.51352e-10	Eif4ebp1
1.37445e-14	-0.633147	0.463	0.582	2.51456e-10	Myl12b
1.39393e-14	-2.18722	0.035	0.124	2.5502e-10	Bmp3
1.44775e-14	3.9431	0.101	0.02	2.64866e-10	Timp4
1.45682e-14	-0.869407	0.255	0.403	2.66526e-10	Med30
1.47105e-14	-0.399088	0.891	0.941	2.69129e-10	1810058I24Rik
1.50801e-14	-0.398297	0.76	0.838	2.7589e-10	Mrps24
1.58592e-14	-0.247227	0.988	0.996	2.90143e-10	Pebp1
1.63423e-14	-2.40109	0.018	0.093	2.98982e-10	Inpp4b
1.64289e-14	-0.938034	0.187	0.311	3.00567e-10	Tmem218
1.64502e-14	-0.934013	0.202	0.326	3.00956e-10	Chpt1
1.64826e-14	-0.294294	0.96	0.985	3.0155e-10	Atp5g1
1.7283e-14	-0.699923	0.379	0.522	3.16192e-10	Slc38a1
1.78505e-14	-0.948444	0.191	0.326	3.26576e-10	0610009B22Rik
1.80143e-14	-0.418608	0.741	0.831	3.29572e-10	Ube2d2a
1.82432e-14	-0.593232	0.461	0.598	3.3376e-10	Atp6v0d1
1.88717e-14	-1.45905	0.073	0.185	3.45257e-10	Rgma
1.91598e-14	-1.18991	0.118	0.243	3.50529e-10	Glis2
1.96716e-14	-0.900064	0.222	0.371	3.59892e-10	Cacna1g
2.03e-14	-0.921204	0.212	0.357	3.71388e-10	Snapc5
2.06259e-14	-0.432801	0.707	0.809	3.77351e-10	Cycs
2.10191e-14	-0.731056	0.432	0.54	3.84545e-10	Zfp36l1
2.1185e-14	-1.77072	0.049	0.145	3.87579e-10	Dok4
2.21275e-14	-0.672367	0.363	0.523	4.04822e-10	Tax1bp3
2.23506e-14	-0.536639	0.577	0.69	4.08905e-10	Gpx7
2.2955e-14	0.37692	0.878	0.837	4.19961e-10	Cct2
2.30513e-14	-1.41278	0.103	0.209	4.21724e-10	E2f5
2.52661e-14	-3.28466	0.006	0.061	4.62244e-10	Lrrc7
2.56506e-14	-0.688434	0.357	0.462	4.69278e-10	Plbd2
2.63831e-14	-0.931603	0.238	0.371	4.8268e-10	Mmp23
2.90557e-14	-0.534083	0.508	0.611	5.31574e-10	Txndc9
3.13548e-14	1.65999	0.188	0.071	5.73637e-10	Pcdh17
3.13858e-14	-0.933387	0.193	0.339	5.74203e-10	Tmbim1
3.17277e-14	-1.6392	0.051	0.151	5.80459e-10	Qsox2
3.17844e-14	-1.62875	0.097	0.212	5.81495e-10	Nrn1
3.28729e-14	-2.57055	0.016	0.084	6.01409e-10	Map7d3
3.30594e-14	0.892016	0.317	0.165	6.04822e-10	Phlda1
3.42472e-14	-0.478587	0.604	0.739	6.26553e-10	Vps28
3.5224e-14	0.523339	0.773	0.688	6.44424e-10	Atf4
3.59848e-14	-6.1417	0	0.035	6.58343e-10	Duoxa1
3.59907e-14	-0.901415	0.204	0.346	6.5845e-10	Ube2g2
3.62062e-14	-1.01479	0.162	0.297	6.62393e-10	Tmem128
3.83325e-14	-0.789645	0.272	0.414	7.01293e-10	Xpa
3.93149e-14	-0.414161	0.755	0.838	7.19266e-10	Ppp2ca
4.00561e-14	0.653314	0.575	0.449	7.32827e-10	Sh3bgrl
4.01317e-14	-0.899666	0.209	0.356	7.34209e-10	Bckdk
4.05356e-14	-0.315276	0.985	0.994	7.41598e-10	Pgam1
4.06676e-14	-0.306635	0.905	0.955	7.44014e-10	Psma3
4.22168e-14	-1.01326	0.158	0.294	7.72356e-10	Atl3
4.36349e-14	-3.63647	0.006	0.06	7.983e-10	Has1
4.43386e-14	-0.69082	0.509	0.594	8.11175e-10	Nrk
4.45615e-14	-0.634994	0.41	0.559	8.15252e-10	Luzp1
4.51258e-14	-1.12686	0.148	0.278	8.25577e-10	Ptprd
4.81344e-14	-2.05119	0.042	0.117	8.80619e-10	Cdkn2c
4.92944e-14	0.407681	0.882	0.862	9.0184e-10	P4ha1
4.98898e-14	1.50554	0.2	0.082	9.12734e-10	Wee1
5.00632e-14	-0.806327	0.25	0.361	9.15907e-10	Mrps28
5.14882e-14	5.42815	0.048	0	9.41976e-10	Grin2a
5.16066e-14	1.3134	0.24	0.116	9.44143e-10	Pik3ip1
5.2828e-14	-0.539895	0.536	0.65	9.66488e-10	Ech1
5.5416e-14	-1.6392	0.051	0.149	1.01384e-09	Reck
5.78251e-14	0.348296	0.929	0.901	1.05791e-09	Hnrnpa0
5.8117e-14	-0.761009	0.287	0.446	1.06325e-09	1110008P14Rik
6.31774e-14	-1.09864	0.133	0.265	1.15583e-09	Mras
6.38624e-14	-1.09954	0.138	0.272	1.16836e-09	Glrx
6.46747e-14	-1.57521	0.058	0.158	1.18322e-09	Dtx2
6.60444e-14	1.18672	0.283	0.145	1.20828e-09	Cenpw
6.68053e-14	-0.680519	0.345	0.508	1.2222e-09	Mcts2
6.81389e-14	-1.49877	0.073	0.183	1.2466e-09	Ppp1r1a
7.64265e-14	1.21193	0.257	0.121	1.39822e-09	Bst2
7.89921e-14	-1.06017	0.155	0.28	1.44516e-09	Sbsn
8.46196e-14	-1.08532	0.154	0.278	1.54812e-09	Hspa2
8.6518e-14	1.31221	0.348	0.218	1.58285e-09	Cks2
9.08597e-14	-2.53701	0.025	0.098	1.66228e-09	Dcaf12l1
9.2229e-14	1.17477	0.26	0.124	1.68733e-09	Mylip
9.24739e-14	-1.27226	0.173	0.279	1.69181e-09	G0s2
9.57173e-14	-0.462359	0.756	0.866	1.75115e-09	Tsc22d1
9.88486e-14	-0.907747	0.195	0.308	1.80843e-09	Atp1b3
9.9029e-14	-4.0677	0.003	0.049	1.81174e-09	Gprc5a
1.00304e-13	-1.17056	0.118	0.223	1.83507e-09	Mical1
1.03583e-13	-1.14802	0.127	0.244	1.89505e-09	Ece1
1.06942e-13	-0.59136	0.465	0.594	1.95651e-09	Erp44
1.092e-13	-0.217471	0.911	0.982	1.99782e-09	Ube2d3
1.09627e-13	-0.983007	0.195	0.333	2.00562e-09	Ctxn1
1.11757e-13	2.52262	0.117	0.029	2.0446e-09	Gdf15
1.13504e-13	-0.404144	0.753	0.835	2.07656e-09	Bcap31
1.19966e-13	-1.13048	0.146	0.262	2.19477e-09	Esyt2
1.19982e-13	-5.89659	0	0.033	2.19506e-09	Syk
1.2015e-13	1.04116	0.318	0.174	2.19815e-09	Hacd2
1.21961e-13	-1.54483	0.081	0.179	2.23128e-09	Rflna
1.3065e-13	-0.952943	0.181	0.315	2.39025e-09	Pef1
1.35955e-13	2.29687	0.111	0.025	2.48729e-09	Tdrkh
1.37048e-13	-0.395793	0.719	0.842	2.5073e-09	Eloc
1.43636e-13	-1.26824	0.143	0.252	2.62782e-09	Prelp
1.47902e-13	-0.877905	0.21	0.349	2.70587e-09	Smarcad1
1.58155e-13	-1.14979	0.06	0.163	2.89344e-09	Atp1b1
1.67672e-13	-1.78281	0.048	0.139	3.06756e-09	Twist2
1.6918e-13	-1.29371	0.092	0.208	3.09515e-09	Efna1
1.70872e-13	-2.49534	0.015	0.082	3.1261e-09	2200002D01Rik
1.8076e-13	-0.873643	0.24	0.372	3.307e-09	Slc9a3r2
1.83706e-13	-3.27921	0.006	0.059	3.3609e-09	Glis3
1.84365e-13	-0.32419	0.869	0.934	3.37296e-09	Micos10
1.86558e-13	0.819083	0.461	0.321	3.41308e-09	Vcl
1.8732e-13	-1.16416	0.138	0.24	3.42702e-09	Armh4
1.90323e-13	2.18022	0.096	0.018	3.48197e-09	Spred2
1.94393e-13	0.535744	0.669	0.543	3.55643e-09	Polr2e
2.06441e-13	0.282022	0.965	0.953	3.77683e-09	Sfr1
2.12469e-13	-1.07612	0.131	0.259	3.88712e-09	Smpd2
2.21837e-13	-0.279638	0.92	0.976	4.05851e-09	Ptms
2.29322e-13	-1.16217	0.086	0.202	4.19545e-09	Mtus2
2.31416e-13	1.01255	0.302	0.158	4.23375e-09	Fzd8
2.31843e-13	-0.50696	0.539	0.682	4.24157e-09	Lman2
2.32926e-13	-0.960016	0.225	0.351	4.26139e-09	Rtl8a
2.52278e-13	-0.467849	0.598	0.734	4.61542e-09	Pgp
2.59058e-13	1.6938	0.168	0.06	4.73947e-09	Lmnb1
2.7424e-13	-0.598817	0.457	0.591	5.01723e-09	Pdlim4
2.79858e-13	-0.78317	0.255	0.388	5.12e-09	Bud23
2.83787e-13	-0.522877	0.53	0.653	5.19188e-09	Psmc2
2.85149e-13	-1.18059	0.103	0.225	5.21681e-09	Comtd1
2.86354e-13	-0.47291	0.627	0.729	5.23886e-09	Psmc6
2.86871e-13	-0.209175	0.989	0.999	5.24831e-09	Atp5h
2.98677e-13	1.53221	0.23	0.113	5.46429e-09	Ptx3
3.00769e-13	-5.28466	0.001	0.042	5.50256e-09	Clec3b
3.00808e-13	-0.757561	0.284	0.425	5.50327e-09	Gm17018
3.20078e-13	-0.898746	0.239	0.361	5.85582e-09	Hacd1
3.21166e-13	-1.1931	0.108	0.229	5.87574e-09	Uhrf1bp1l
3.23909e-13	-1.03939	0.17	0.308	5.92592e-09	Stc2
3.31958e-13	1.34517	0.209	0.089	6.07317e-09	Tmem121
3.3211e-13	-1.89554	0.051	0.137	6.07595e-09	Epha5
3.33175e-13	-1.06338	0.143	0.257	6.09543e-09	Bag2
3.36204e-13	-1.31614	0.201	0.3	6.15084e-09	Lum
3.41074e-13	-0.857614	0.38	0.533	6.23995e-09	Atf3
3.44432e-13	-1.00138	0.194	0.317	6.30139e-09	Flrt2
3.51365e-13	0.487927	0.233	0.109	6.42822e-09	Pcp4
3.91982e-13	-0.75861	0.286	0.371	7.17131e-09	Uap1
3.92802e-13	-0.543102	0.507	0.635	7.18632e-09	Praf2
3.95886e-13	-2.15293	0.035	0.109	7.24273e-09	Stc1
3.99898e-13	-7.40849	0	0.032	7.31613e-09	Xirp2
4.03536e-13	-2.86417	0.012	0.07	7.38269e-09	Hdac9
4.12665e-13	-1.37965	0.082	0.19	7.54971e-09	Nid2
4.23219e-13	0.58187	0.64	0.508	7.7428e-09	Tnrc6a
4.26225e-13	1.44659	0.197	0.079	7.79778e-09	Zim1
4.39498e-13	0.867421	0.37	0.219	8.04062e-09	Phip
4.43063e-13	0.279953	0.984	0.96	8.10583e-09	Morf4l1
4.48717e-13	0.834392	0.397	0.257	8.20928e-09	Tbc1d15
4.50036e-13	-1.34101	0.078	0.187	8.23342e-09	Parp3
4.51454e-13	-1.7157	0.05	0.139	8.25935e-09	Celsr2
4.60368e-13	-1.31679	0.09	0.195	8.42243e-09	Acvrl1
4.71251e-13	0.440201	0.807	0.706	8.62154e-09	Hnrnpc
4.73708e-13	0.664479	0.526	0.368	8.66649e-09	Ythdc1
4.8899e-13	-0.567215	0.475	0.632	8.94608e-09	Prrx1
5.14711e-13	-1.8276	0.041	0.126	9.41663e-09	Trnp1
5.20176e-13	1.25408	0.239	0.13	9.51661e-09	Pak1
5.29302e-13	-0.988934	0.19	0.321	9.68359e-09	Pdlim2
5.53839e-13	-0.848751	0.227	0.321	1.01325e-08	Irak1bp1
5.58585e-13	-0.425331	0.666	0.785	1.02193e-08	Tsn
5.65584e-13	-1.64528	0.047	0.138	1.03474e-08	Tuba4a
5.73288e-13	-0.863817	0.209	0.343	1.04883e-08	Idnk
5.75534e-13	1.20911	0.238	0.116	1.05294e-08	Ctbp2
5.87029e-13	0.54877	0.677	0.548	1.07397e-08	Eif4b
5.90452e-13	1.43036	0.394	0.275	1.08023e-08	Hmgb2
6.02491e-13	-0.967938	0.164	0.286	1.10226e-08	4833439L19Rik
6.27108e-13	-0.343067	0.852	0.897	1.14729e-08	Tmem256
6.91858e-13	-1.06972	0.129	0.255	1.26575e-08	Uckl1
6.99645e-13	-1.0854	0.119	0.244	1.28e-08	Ccndbp1
7.21785e-13	-0.558728	0.484	0.609	1.32051e-08	Txndc15
7.75674e-13	-1.35146	0.131	0.209	1.4191e-08	Crispld1
7.89836e-13	-0.71771	0.344	0.476	1.44501e-08	Ext1
8.19941e-13	-1.02272	0.14	0.262	1.50008e-08	Fam234a
8.2473e-13	-1.07636	0.143	0.264	1.50884e-08	Efnb2
8.43497e-13	-5.1417	0.001	0.038	1.54318e-08	Kctd4
8.54207e-13	-0.844271	0.209	0.328	1.56277e-08	2310011J03Rik
8.84964e-13	-0.876396	0.202	0.297	1.61904e-08	Tmem119
8.92509e-13	-1.50427	0.04	0.127	1.63284e-08	Lhfpl4
9.40892e-13	-2.32457	0.022	0.091	1.72136e-08	Itpr3
9.60337e-13	-0.434714	0.625	0.738	1.75694e-08	Rex1bd
9.80504e-13	-0.951734	0.174	0.3	1.79383e-08	Wbp1l
1.04329e-12	0.764027	0.432	0.278	1.9087e-08	Brd8
1.11112e-12	0.609839	0.314	0.17	2.03279e-08	Ucp2
1.12625e-12	-1.10057	0.122	0.247	2.06048e-08	Pak3
1.13888e-12	-0.527795	0.509	0.644	2.08359e-08	Cisd1
1.17142e-12	-0.28517	0.875	0.95	2.14311e-08	Ndufa4
1.22229e-12	-0.739514	0.291	0.416	2.23618e-08	Lrp10
1.23439e-12	0.476993	0.735	0.635	2.25832e-08	Prrc1
1.3368e-12	-0.880744	0.216	0.335	2.44567e-08	Apbb2
1.35026e-12	1.76778	0.143	0.05	2.4703e-08	Spata5
1.38023e-12	-1.23648	0.091	0.204	2.52512e-08	Gpr153
1.44194e-12	-0.575413	0.458	0.576	2.63803e-08	Acot13
1.48594e-12	-0.531651	0.539	0.642	2.71853e-08	Aff4
1.5188e-12	-2.124	0.025	0.095	2.77864e-08	Anpep
1.55246e-12	1.01287	0.285	0.149	2.84022e-08	Zdbf2
1.595e-12	-0.990838	0.158	0.285	2.91805e-08	Tpst2
1.60926e-12	-3.0959	0.003	0.047	2.94414e-08	Sfn
1.63836e-12	-0.328313	0.866	0.925	2.99739e-08	Txndc17
1.75806e-12	0.869397	0.444	0.307	3.21637e-08	Trib1
1.78525e-12	-0.70684	0.387	0.523	3.26611e-08	Socs3
1.81969e-12	-0.708745	0.267	0.372	3.32913e-08	Smim26
1.88801e-12	-1.25203	0.09	0.191	3.45412e-08	Abcc5
1.98618e-12	-0.620264	0.348	0.505	3.63372e-08	Arpc5l
2.00078e-12	-0.5634	0.468	0.55	3.66042e-08	Golim4
2.03258e-12	-0.551702	0.483	0.609	3.71861e-08	Ift43
2.11895e-12	-0.923236	0.174	0.303	3.87661e-08	1600012H06Rik
2.14682e-12	-0.61024	0.347	0.43	3.92761e-08	Ppp1cb
2.24415e-12	-1.1417	0.107	0.216	4.10567e-08	Acot8
2.2919e-12	-2.45365	0.016	0.079	4.19303e-08	Bcl11b
2.35742e-12	0.317119	0.939	0.902	4.3129e-08	Srrm2
2.46969e-12	1.45311	0.187	0.077	4.5183e-08	Tmeff2
2.49165e-12	-4.38963	0.002	0.042	4.55847e-08	Car10
2.5296e-12	0.806081	0.381	0.252	4.6279e-08	Odf2
2.83697e-12	3.20879	0.059	0.004	5.19024e-08	Iqgap2
2.86024e-12	-0.778689	0.168	0.304	5.23281e-08	Capg
2.8903e-12	-0.907747	0.189	0.301	5.28781e-08	Stxbp3
2.89369e-12	-1.68485	0.04	0.126	5.29401e-08	Dusp10
2.98588e-12	-5.01617	0.001	0.039	5.46267e-08	Tnfsf15
3.04632e-12	-0.707239	0.305	0.439	5.57324e-08	Vat1
3.06537e-12	-2.56492	0.012	0.071	5.60809e-08	Rem2
3.18188e-12	-0.69058	0.402	0.544	5.82125e-08	Fbn1
3.27916e-12	0.257614	0.994	0.994	5.99922e-08	Ostc
3.35957e-12	-0.370879	0.8	0.861	6.14633e-08	Calu
3.48838e-12	-0.751661	0.264	0.41	6.38199e-08	Glud1
3.51866e-12	1.76765	0.143	0.05	6.43739e-08	Kctd1
3.56084e-12	-2.01617	0.025	0.098	6.51456e-08	Insl6
3.57106e-12	-1.35709	0.07	0.17	6.53325e-08	Tcp11l2
3.64689e-12	-0.770572	0.267	0.375	6.67199e-08	Scarf2
3.67425e-12	1.97096	0.17	0.067	6.72204e-08	Ube2c
3.71084e-12	-0.414241	0.725	0.819	6.78899e-08	Mlf2
3.90359e-12	5.45821	0.041	0	7.14162e-08	Nppc
3.90359e-12	4.96682	0.041	0	7.14162e-08	Npr1
3.97941e-12	1.68776	0.142	0.049	7.28033e-08	Rnf150
4.04176e-12	-3.17145	0.006	0.054	7.39439e-08	Ccbe1
4.10322e-12	-0.804009	0.248	0.377	7.50685e-08	Nbeal1
4.12275e-12	-0.41851	0.669	0.778	7.54258e-08	Psma4
4.23132e-12	-0.331372	0.87	0.926	7.74121e-08	Atp6v1f
4.28612e-12	-0.700788	0.314	0.414	7.84145e-08	Ethe1
4.38193e-12	1.03774	0.284	0.192	8.01674e-08	Gopc
4.5142e-12	-0.947618	0.161	0.286	8.25873e-08	Rcor2
4.51485e-12	-0.881315	0.186	0.297	8.25992e-08	Pgpep1
4.56377e-12	0.674676	0.518	0.385	8.34941e-08	Bcl10
4.68575e-12	-0.39432	0.983	0.994	8.57257e-08	Col1a1
4.71432e-12	-0.573044	0.427	0.547	8.62484e-08	Bnip2
4.90332e-12	-1.41791	0.066	0.158	8.97063e-08	Nfs1
5.01629e-12	-0.431985	0.69	0.785	9.1773e-08	Raly
5.06598e-12	-0.913173	0.181	0.298	9.26821e-08	Chp1
5.13548e-12	-0.258628	0.942	0.98	9.39536e-08	Gpx4
5.23244e-12	0.990933	0.295	0.166	9.57276e-08	Cdyl
5.31436e-12	-3.02623	0.006	0.056	9.72262e-08	Emilin2
5.3909e-12	-0.395508	0.707	0.815	9.86265e-08	Mrpl14
5.44127e-12	-0.415742	0.616	0.753	9.9548e-08	Bcas2
5.56978e-12	-0.855315	0.217	0.339	1.01899e-07	Eef1akmt1
5.74712e-12	-0.717767	0.281	0.411	1.05144e-07	Tmod3
5.7648e-12	-1.39726	0.073	0.166	1.05467e-07	Abat
5.78097e-12	5.45821	0.04	0	1.05763e-07	Cyp26a1
5.78097e-12	4.92438	0.04	0	1.05763e-07	Plscr2
5.86509e-12	0.918596	0.313	0.174	1.07302e-07	Gng2
6.12772e-12	1.21993	0.221	0.103	1.12107e-07	Notch1
6.14727e-12	-1.77465	0.037	0.117	1.12464e-07	C130050O18Rik
6.16942e-12	-2.55674	0.017	0.078	1.1287e-07	Ptgfr
6.18317e-12	0.451286	0.777	0.682	1.13121e-07	Prmt1
6.24797e-12	-2.98301	0.007	0.057	1.14307e-07	Aatk
6.37562e-12	0.345096	0.884	0.855	1.16642e-07	Glrx3
6.68779e-12	-1.06227	0.126	0.238	1.22353e-07	Tmem19
6.71379e-12	-0.290709	0.966	0.99	1.22829e-07	Pdia3
7.07749e-12	-0.374892	0.856	0.879	1.29483e-07	Eif4g2
7.19117e-12	0.553287	0.624	0.513	1.31562e-07	Fkbp4
7.21501e-12	-0.427043	0.64	0.756	1.31999e-07	Polr2f
7.29275e-12	-1.37986	0.065	0.163	1.33421e-07	Klhl13
7.73178e-12	0.51224	0.74	0.637	1.41453e-07	Srm
7.89707e-12	-3.81978	0.003	0.043	1.44477e-07	Grid2
7.92136e-12	-0.746659	0.243	0.353	1.44921e-07	Polb
8.14994e-12	-0.742163	0.255	0.375	1.49103e-07	Actr1a
8.15151e-12	-1.02061	0.138	0.251	1.49132e-07	Sec14l1
8.23381e-12	0.569581	0.734	0.686	1.50638e-07	Klf6
8.24756e-12	-0.8852	0.225	0.339	1.50889e-07	Ifi27
8.64345e-12	-1.21571	0.088	0.194	1.58132e-07	Slc4a2
8.677e-12	-1.54734	0.078	0.176	1.58746e-07	Col11a2
9.05128e-12	-3.7662	0.01	0.061	1.65593e-07	Ccn3
9.50622e-12	0.30779	0.922	0.881	1.73916e-07	Atp5a1
9.58165e-12	-4.22917	0.004	0.046	1.75296e-07	Synpo2
1.01282e-11	-1.16739	0.098	0.206	1.85296e-07	Rab3d
1.03491e-11	-0.817892	0.216	0.338	1.89337e-07	Tbcc
1.05334e-11	3.15598	0.065	0.007	1.92709e-07	Megf10
1.07099e-11	-0.604242	0.368	0.49	1.95938e-07	Itgb1bp1
1.09805e-11	-0.624542	0.349	0.463	2.00888e-07	Atp6v1a
1.16811e-11	-1.60802	0.046	0.127	2.13705e-07	Srxn1
1.1692e-11	-0.382057	0.723	0.826	2.13906e-07	Vdac3
1.17919e-11	-1.56871	0.046	0.132	2.15732e-07	Nap1l5
1.18448e-11	-1.61814	0.042	0.124	2.16701e-07	Slc41a3
1.28225e-11	-0.374557	0.721	0.83	2.34588e-07	Pfdn1
1.28734e-11	1.371	0.167	0.064	2.35518e-07	Cdh2
1.33927e-11	1.97024	0.14	0.049	2.45019e-07	Top2a
1.3734e-11	-0.991601	0.143	0.261	2.51263e-07	B4galt1
1.40143e-11	0.937123	0.302	0.172	2.56392e-07	Slc4a7
1.43162e-11	-0.626854	0.355	0.481	2.61914e-07	Tmem30a
1.44012e-11	-0.496955	0.533	0.66	2.6347e-07	Gstm5
1.47829e-11	-5.94906	0	0.028	2.70454e-07	Krtdap
1.4808e-11	-0.691125	0.303	0.402	2.70912e-07	Mllt11
1.4849e-11	-2.05317	0.025	0.092	2.71662e-07	Fzd6
1.56697e-11	-1.00754	0.147	0.261	2.86677e-07	Rtl8b
1.62742e-11	-2.94906	0.007	0.056	2.97737e-07	Cacna2d3
1.63849e-11	-0.854128	0.188	0.312	2.99762e-07	2510039O18Rik
1.6865e-11	-1.39663	0.071	0.159	3.08546e-07	Fbxo7
1.69101e-11	-0.488436	0.568	0.676	3.0937e-07	Hspb11
1.75812e-11	-0.424054	0.676	0.763	3.21649e-07	Adh5
1.84393e-11	-2.80913	0.01	0.061	3.37346e-07	Prdm6
1.94862e-11	-0.516307	0.478	0.591	3.565e-07	Snx17
1.9588e-11	-1.55217	0.047	0.131	3.58363e-07	Meis3
1.97678e-11	-0.344197	0.818	0.887	3.61651e-07	Chmp2a
2.06734e-11	-1.73538	0.03	0.105	3.7822e-07	Pde3b
2.06774e-11	-0.591579	0.363	0.47	3.78292e-07	Bola3
2.19144e-11	0.586812	0.491	0.336	4.00924e-07	Ier5l
2.19529e-11	-0.524478	0.469	0.604	4.01628e-07	Snap47
2.24317e-11	-1.58422	0.047	0.131	4.10388e-07	Plekho2
2.26754e-11	-1.52022	0.052	0.139	4.14847e-07	D430019H16Rik
2.26962e-11	-0.435299	0.628	0.741	4.15227e-07	Sarnp
2.27617e-11	-0.589869	0.394	0.526	4.16425e-07	Smarcb1
2.28153e-11	-0.961795	0.159	0.259	4.17405e-07	Hspb6
2.293e-11	-0.624226	0.353	0.467	4.19504e-07	Os9
2.31172e-11	0.519248	0.624	0.481	4.22929e-07	Skil
2.33854e-11	0.923939	0.298	0.187	4.27837e-07	Eml4
2.34923e-11	-1.15037	0.099	0.198	4.29792e-07	Large1
2.36405e-11	1.50637	0.144	0.05	4.32502e-07	Zfp462
2.40825e-11	-2.1417	0.02	0.082	4.40589e-07	Gstt3
2.41379e-11	2.83812	0.073	0.011	4.41603e-07	Kitl
2.44115e-11	1.95876	0.099	0.024	4.46608e-07	Hoxc9
2.46502e-11	-0.740903	0.239	0.339	4.50975e-07	Inppl1
2.49531e-11	-0.539819	0.456	0.589	4.56518e-07	Creb3
2.5083e-11	-1.11328	0.111	0.219	4.58894e-07	Stbd1
2.56209e-11	-1.05597	0.198	0.301	4.68734e-07	Ppp1r14a
2.58881e-11	1.11996	0.226	0.11	4.73623e-07	Nf1
2.77731e-11	4.88066	0.038	0	5.08109e-07	Npas3
2.83416e-11	-0.327717	0.823	0.894	5.18509e-07	Ndufa8
2.83599e-11	-5.38963	0.001	0.033	5.18844e-07	Cldn11
2.98248e-11	-1.03263	0.119	0.233	5.45644e-07	Rida
3.16727e-11	-0.566271	0.391	0.533	5.79452e-07	Camk1
3.26347e-11	-0.903192	0.173	0.289	5.97052e-07	Magohb
3.28117e-11	-0.920073	0.169	0.289	6.0029e-07	Myof
3.2895e-11	-2.3641	0.017	0.077	6.01815e-07	Nnmt
3.29408e-11	-0.237279	0.988	0.934	6.02652e-07	Cald1
3.33846e-11	-0.627954	0.368	0.499	6.10771e-07	Psmc1
3.87212e-11	-0.952671	0.159	0.255	7.08404e-07	Rin2
3.99262e-11	-1.07069	0.116	0.229	7.3045e-07	Tspan17
4.12098e-11	-0.457292	0.812	0.887	7.53933e-07	Ier3
4.15706e-11	0.553038	0.623	0.509	7.60534e-07	Rab5a
4.21245e-11	1.39044	0.164	0.066	7.70667e-07	Slc16a1
4.23925e-11	-0.335277	0.807	0.862	7.75571e-07	Bag1
4.24156e-11	-0.749767	0.246	0.379	7.75993e-07	Pcmtd1
4.42675e-11	2.07461	0.13	0.045	8.09874e-07	Gdf10
4.46889e-11	-0.632265	0.288	0.375	8.17584e-07	Impdh1
4.49933e-11	-0.812503	0.198	0.296	8.23152e-07	Lpgat1
4.52641e-11	-0.702233	0.315	0.439	8.28106e-07	Pbxip1
4.56946e-11	-2.0637	0.021	0.086	8.35982e-07	Nlgn1
4.64451e-11	-0.407401	0.711	0.787	8.49713e-07	Thra
4.76305e-11	-0.24124	0.993	0.996	8.714e-07	Slc25a4
4.79745e-11	1.05993	0.22	0.105	8.77694e-07	Hat1
4.87563e-11	-2.91931	0.008	0.056	8.91997e-07	Lamb3
4.92314e-11	-6.1861	0	0.026	9.00688e-07	Btc
4.92314e-11	-5.99969	0	0.026	9.00688e-07	Fstl4
5.09854e-11	1.30498	0.183	0.081	9.32778e-07	Iffo2
5.11377e-11	-2.72667	0.01	0.06	9.35564e-07	Tent5b
5.1256e-11	0.938023	0.202	0.092	9.37728e-07	Lgr5
5.17575e-11	-0.676526	0.297	0.423	9.46904e-07	Mrps25
5.33687e-11	1.6148	0.13	0.043	9.7638e-07	Supt3
5.35017e-11	-0.832196	0.195	0.317	9.78813e-07	Thap11
5.39024e-11	-4.17733	0.003	0.04	9.86145e-07	Eps8l2
5.49355e-11	2.69119	0.066	0.008	1.00505e-06	Kank4
5.55251e-11	0.55801	0.795	0.71	1.01583e-06	Scx
5.56347e-11	-2.3641	0.015	0.071	1.01784e-06	Cryl1
5.60401e-11	-0.983132	0.15	0.261	1.02525e-06	Chsy1
5.70274e-11	1.42172	0.128	0.042	1.04332e-06	Tspan13
5.73635e-11	-0.941172	0.149	0.261	1.04946e-06	Tmem43
5.89534e-11	0.529673	0.411	0.265	1.07855e-06	Fbln1
6.01045e-11	-0.555073	0.412	0.519	1.09961e-06	Zcchc17
6.0187e-11	-0.56265	0.418	0.515	1.10112e-06	Tsen34
6.12085e-11	0.382441	0.855	0.775	1.11981e-06	Ctsz
6.28518e-11	2.06158	0.095	0.022	1.14987e-06	Camk4
6.30937e-11	-2.2637	0.007	0.049	1.1543e-06	Arhgef16
6.37032e-11	-0.79737	0.221	0.351	1.16545e-06	Map1a
6.51029e-11	-1.10815	0.101	0.205	1.19106e-06	Trp53inp2
6.54203e-11	-0.4856	0.558	0.679	1.19686e-06	Ndn
6.6142e-11	0.835977	0.375	0.252	1.21007e-06	Dut
6.62176e-11	-0.425498	0.584	0.714	1.21145e-06	Psmd13
6.62574e-11	-1.1149	0.098	0.197	1.21218e-06	Fbxo4
6.63323e-11	0.512067	0.64	0.527	1.21355e-06	Usp34
6.71641e-11	-0.496777	0.494	0.625	1.22877e-06	Grhpr
6.75694e-11	-1.2448	0.077	0.174	1.23618e-06	Mvp
6.96143e-11	0.450193	0.829	0.764	1.27359e-06	Klf9
6.98239e-11	1.66007	0.134	0.047	1.27743e-06	Ppfibp2
7.35844e-11	1.32616	0.178	0.082	1.34623e-06	Usp29
7.39606e-11	1.08069	0.217	0.103	1.35311e-06	Swap70
7.81971e-11	-0.335996	0.804	0.888	1.43062e-06	Spcs2
7.84061e-11	-1.44126	0.055	0.132	1.43444e-06	C030006K11Rik
7.87424e-11	-0.895422	0.159	0.276	1.44059e-06	Acot9
7.96422e-11	-0.709359	0.294	0.417	1.45705e-06	Pxdn
8.26363e-11	-4.0486	0.002	0.038	1.51183e-06	Als2cl
8.28267e-11	-4.0959	0.002	0.038	1.51531e-06	Asic1
8.31451e-11	-0.615337	0.42	0.485	1.52114e-06	Slc6a6
8.34121e-11	0.185988	0.988	0.978	1.52602e-06	Col1a2
8.39596e-11	-0.374341	0.73	0.823	1.53604e-06	App
8.59017e-11	-0.721596	0.253	0.381	1.57157e-06	Smim12
8.62461e-11	-0.9946	0.119	0.216	1.57787e-06	Gpr137
8.71993e-11	-0.198852	0.976	0.992	1.59531e-06	Atp5l
8.85459e-11	-2.96768	0.006	0.052	1.61995e-06	Nipal2
8.96342e-11	-0.329232	0.771	0.863	1.63986e-06	Fis1
8.96385e-11	-0.531564	0.422	0.498	1.63994e-06	Lrrc42
9.14208e-11	-0.749825	0.23	0.353	1.67254e-06	Becn1
9.26329e-11	-0.327958	0.953	0.975	1.69472e-06	P4hb
9.50124e-11	0.442003	0.734	0.626	1.73825e-06	Lrrc59
9.76362e-11	-0.525287	0.499	0.582	1.78625e-06	Tmem9
9.79324e-11	-0.607809	0.384	0.488	1.79167e-06	Myh9
9.92968e-11	2.97377	0.061	0.007	1.81663e-06	Fgd6
9.96422e-11	-2.37303	0.012	0.066	1.82295e-06	Sned1
1.00003e-10	-0.979152	0.14	0.25	1.82955e-06	Prmt2
1.02237e-10	-0.426434	0.572	0.703	1.87043e-06	Tmem160
1.04028e-10	-0.867646	0.169	0.278	1.90318e-06	1110012L19Rik
1.04396e-10	-0.923064	0.193	0.304	1.90992e-06	Dact1
1.06276e-10	-4.56797	0.001	0.035	1.94433e-06	Shisa8
1.07057e-10	-1.01306	0.123	0.216	1.95861e-06	Utp23
1.07711e-10	-0.521977	0.444	0.565	1.97058e-06	Jkamp
1.10108e-10	-0.904479	0.157	0.275	2.01443e-06	Alg14
1.11089e-10	-0.454042	0.584	0.692	2.03237e-06	Ctsa
1.11491e-10	-0.775985	0.214	0.329	2.03972e-06	Scarb2
1.13248e-10	-0.752899	0.234	0.357	2.07187e-06	Tmeff1
1.15869e-10	-0.356685	0.695	0.805	2.11982e-06	Ube2l3
1.16173e-10	0.816349	0.398	0.282	2.12539e-06	Hs2st1
1.16483e-10	2.32706	0.125	0.045	2.13106e-06	Ckap2
1.18915e-10	0.506537	0.638	0.523	2.17555e-06	Cbx1
1.19683e-10	0.68727	0.194	0.096	2.1896e-06	Pgf
1.21813e-10	-1.92654	0.043	0.109	2.22857e-06	Npnt
1.22165e-10	-3.60114	0.003	0.042	2.23501e-06	Slc17a6
1.23686e-10	-0.347255	0.791	0.865	2.26283e-06	Emc10
1.24358e-10	1.12799	0.216	0.105	2.27513e-06	Elovl6
1.31797e-10	-0.354553	0.795	0.855	2.41123e-06	Pdcd5
1.31938e-10	-0.58985	0.381	0.509	2.4138e-06	Smarca4
1.37018e-10	-0.682946	0.27	0.406	2.50674e-06	Ctsf
1.38002e-10	-1.70358	0.039	0.099	2.52475e-06	Cables1
1.42802e-10	-0.425178	0.598	0.711	2.61256e-06	Map2k2
1.4676e-10	-1.05021	0.107	0.211	2.68497e-06	Snx15
1.4975e-10	1.50059	0.131	0.045	2.73968e-06	Mvb12b
1.55636e-10	-2.50427	0.012	0.064	2.84736e-06	Filip1
1.56072e-10	-0.67754	0.25	0.388	2.85534e-06	Dnal4
1.58421e-10	-0.93612	0.149	0.244	2.8983e-06	Ccdc8
1.59069e-10	-0.419239	0.535	0.675	2.91017e-06	Cwc15
1.615e-10	-1.6919	0.034	0.106	2.95463e-06	Slc25a29
1.62434e-10	-0.413231	0.567	0.696	2.97173e-06	Naxe
1.65304e-10	-0.490682	0.495	0.611	3.02424e-06	Emc2
1.65737e-10	1.2016	0.19	0.088	3.03216e-06	Armcx6
1.68239e-10	-0.622831	0.336	0.466	3.07793e-06	Rbm42
1.68258e-10	-0.746518	0.227	0.343	3.07829e-06	Rilpl2
1.71822e-10	-1.19534	0.075	0.17	3.14348e-06	Hsd17b7
1.72459e-10	-0.562608	0.403	0.516	3.15514e-06	Dync1h1
1.75284e-10	1.66565	0.121	0.039	3.20682e-06	Mcam
1.7626e-10	-0.431211	0.573	0.697	3.22468e-06	Gde1
1.77418e-10	-2.60114	0.009	0.059	3.24587e-06	Paqr8
1.77899e-10	-2.34816	0.015	0.07	3.25466e-06	Podn
1.90784e-10	-0.547208	0.405	0.53	3.49039e-06	Emc3
1.92391e-10	-0.190417	0.999	1	3.51979e-06	mt-Nd1
1.93207e-10	-0.619817	0.44	0.51	3.53472e-06	Pltp
1.97055e-10	4.92438	0.035	0	3.60513e-06	Ccdc85a
1.97578e-10	-2.11571	0.032	0.098	3.61469e-06	St8sia2
2.03289e-10	-3.29371	0.002	0.035	3.71918e-06	Dmkn
2.05468e-10	-3.10854	0.006	0.049	3.75903e-06	Afap1l2
2.12382e-10	-2.38963	0.014	0.067	3.88552e-06	Pcdhb17
2.13339e-10	-0.553131	0.388	0.519	3.90303e-06	Manbal
2.14679e-10	-0.481725	0.479	0.583	3.92756e-06	Psmd3
2.14981e-10	-1.26908	0.073	0.166	3.93308e-06	Arhgef26
2.15075e-10	-0.163557	0.694	0.823	3.93479e-06	Tuba1b
2.15148e-10	0.789116	0.351	0.283	3.93613e-06	Kcnk1
2.21368e-10	-1.31021	0.067	0.155	4.04993e-06	Isoc2b
2.22083e-10	-1.0959	0.092	0.194	4.06301e-06	Tnks1bp1
2.30184e-10	-2.19233	0.015	0.071	4.21121e-06	Gramd2
2.31794e-10	-0.738856	0.269	0.371	4.24067e-06	Cgref1
2.32114e-10	-0.571389	0.432	0.469	4.24652e-06	Gja1
2.32345e-10	0.722183	0.405	0.266	4.25076e-06	Pcsk5
2.32379e-10	-0.513808	0.447	0.573	4.25138e-06	Snx6
2.41471e-10	-0.812992	0.203	0.326	4.41771e-06	Dhrs1
2.42013e-10	3.54759	0.056	0.006	4.42763e-06	Nxnl2
2.42119e-10	-1.94906	0.027	0.091	4.42956e-06	Fhod3
2.43288e-10	-3.24862	0.008	0.05	4.45096e-06	Ncam2
2.44299e-10	-0.353907	0.739	0.812	4.46946e-06	Sin3b
2.44801e-10	-2.46363	0.012	0.063	4.47864e-06	Sec14l2
2.45385e-10	1.40082	0.197	0.105	4.48931e-06	Cdkn2b
2.48796e-10	-2.54888	0.013	0.064	4.55173e-06	Slit1
2.58537e-10	2.64489	0.071	0.013	4.72993e-06	Atp6v0a4
2.68521e-10	1.38515	0.14	0.052	4.91258e-06	Cenpa
2.74402e-10	-1.2136	0.078	0.172	5.02018e-06	Inpp5a
2.75342e-10	1.79874	0.121	0.046	5.03738e-06	Ttc39b
2.80941e-10	-1.1351	0.112	0.206	5.13981e-06	Wnt5a
2.81944e-10	-0.592619	0.351	0.46	5.15817e-06	Sdhaf1
2.84115e-10	-1.60511	0.04	0.11	5.19788e-06	Cdkl5
2.85301e-10	1.42534	0.154	0.063	5.21959e-06	Dnm3
2.86485e-10	0.817893	0.33	0.201	5.24124e-06	Ifngr2
3.03099e-10	0.731702	0.399	0.283	5.54519e-06	Gle1
3.06869e-10	-1.54958	0.055	0.131	5.61417e-06	Bok
3.12957e-10	-0.941277	0.137	0.25	5.72555e-06	BC029722
3.15798e-10	-0.649629	0.317	0.439	5.77752e-06	Zmat5
3.16613e-10	4.0148	0.047	0.003	5.79244e-06	Kcnc1
3.2084e-10	0.813179	0.348	0.219	5.86977e-06	Tmx4
3.23678e-10	0.917189	0.272	0.152	5.92169e-06	Susd6
3.326e-10	-0.700333	0.266	0.386	6.08492e-06	Nfatc4
3.3722e-10	1.21264	0.109	0.035	6.16944e-06	Ccnb2
3.43421e-10	-0.431868	0.601	0.709	6.28288e-06	Actr3
3.46608e-10	1.84471	0.128	0.047	6.3412e-06	Ecscr
3.48246e-10	4.26769	0.043	0.001	6.37116e-06	Rbfox1
3.49369e-10	-2.1417	0.019	0.077	6.3917e-06	Jph2
3.49811e-10	-1.41052	0.051	0.132	6.39979e-06	Fam118b
3.51369e-10	-0.849847	0.159	0.278	6.4283e-06	Sdhaf2
3.56159e-10	-2.60114	0.009	0.057	6.51593e-06	Rin1
3.58685e-10	-0.498398	0.458	0.555	6.56214e-06	Uqcc3
3.72836e-10	-0.904454	0.143	0.252	6.82103e-06	Cyb561d2
3.79233e-10	0.658987	0.449	0.34	6.93807e-06	Rlim
3.82423e-10	-1.11571	0.093	0.192	6.99643e-06	Ell2
3.86469e-10	-3.8262	0.004	0.04	7.07044e-06	Fgl2
3.9208e-10	-2.55674	0.011	0.061	7.17311e-06	Gdnf
4.18463e-10	0.927853	0.328	0.209	7.65578e-06	Asns
4.1955e-10	-0.457054	0.473	0.555	7.67567e-06	Cers2
4.20533e-10	0.337737	0.802	0.77	7.69364e-06	Aimp1
4.30328e-10	-0.589884	0.343	0.46	7.87285e-06	Tomm22
4.3179e-10	-2.6981	0.009	0.056	7.8996e-06	Tbx18
4.38597e-10	-0.915245	0.161	0.24	8.02413e-06	Cacna2d1
4.40135e-10	-0.359931	0.712	0.812	8.05227e-06	Thoc7
4.41694e-10	-1.08748	0.119	0.22	8.0808e-06	Hacd4
4.46309e-10	-0.950563	0.146	0.199	8.16523e-06	Ptges
4.47469e-10	-0.583927	0.439	0.558	8.18645e-06	Cebpb
4.49387e-10	1.71296	0.118	0.039	8.22153e-06	Gdpd5
4.60924e-10	-1.01495	0.125	0.204	8.4326e-06	Rap2a
4.70519e-10	-1.0486	0.104	0.205	8.60814e-06	Fam214b
4.77599e-10	1.33562	0.158	0.066	8.73768e-06	Morc4
4.80046e-10	-1.0578	0.104	0.204	8.78244e-06	Gpr137b
4.81643e-10	-0.387896	0.637	0.75	8.81166e-06	Hmg20b
4.89456e-10	-0.778619	0.216	0.332	8.9546e-06	Acly
4.98325e-10	-0.393512	0.582	0.709	9.11685e-06	Mrpl28
4.99772e-10	-0.725449	0.221	0.349	9.14333e-06	Zkscan3
4.99823e-10	-0.793416	0.199	0.314	9.14426e-06	Dguok
5.00695e-10	-0.494642	0.63	0.757	9.16022e-06	Slc2a1
5.32815e-10	1.36419	0.154	0.063	9.74785e-06	Ammecr1
5.33538e-10	0.309163	0.811	0.731	9.76107e-06	Col2a1
5.34451e-10	0.462739	0.682	0.569	9.77777e-06	Serf1
5.46097e-10	-6.22917	0	0.024	9.99084e-06	Tfec
5.46097e-10	-5.78556	0	0.024	9.99084e-06	Sptssb
5.46097e-10	-5.38963	0	0.024	9.99084e-06	Myl7
5.57382e-10	-0.400556	0.641	0.741	1.01973e-05	B2m
5.72708e-10	-0.472678	0.519	0.643	1.04777e-05	Fkbp2
5.75896e-10	-0.230961	0.948	0.982	1.0536e-05	Atp5pb
5.77369e-10	0.518424	0.602	0.471	1.0563e-05	Lgalsl
5.81281e-10	-0.478651	0.519	0.65	1.06345e-05	Ralbp1
5.81797e-10	0.803154	0.315	0.188	1.0644e-05	Npm3
5.81828e-10	3.66565	0.047	0.003	1.06445e-05	Kcns1
5.82033e-10	-0.522565	0.415	0.533	1.06483e-05	Csnk1d
5.95843e-10	-0.250253	0.91	0.964	1.0901e-05	Timm13
6.03654e-10	0.499815	0.664	0.552	1.10439e-05	Btg1
6.05173e-10	1.31773	0.156	0.064	1.10716e-05	Mcm7
6.14832e-10	-0.319616	0.733	0.844	1.12484e-05	Ndufb6
6.20865e-10	-0.921438	0.135	0.227	1.13587e-05	Ccdc32
6.241e-10	0.646075	0.459	0.344	1.14179e-05	Fat1
6.37793e-10	4.74094	0.033	0	1.16684e-05	Klhl6
6.45839e-10	-1.97178	0.02	0.079	1.18156e-05	Sgk3
6.57195e-10	1.78869	0.124	0.043	1.20234e-05	Tpx2
6.98246e-10	4.26769	0.042	0.001	1.27744e-05	Bmerb1
7.12359e-10	-0.649263	0.283	0.399	1.30326e-05	Commd4
7.1503e-10	-1.06955	0.098	0.191	1.30815e-05	Mpi
7.15141e-10	-2.54609	0.01	0.057	1.30835e-05	Hfe
7.17073e-10	-0.701576	0.25	0.37	1.31189e-05	Gpr108
7.53976e-10	-0.579826	0.363	0.471	1.3794e-05	Mrpl32
7.59163e-10	-2.99415	0.008	0.052	1.38889e-05	Depp1
7.68998e-10	-0.985786	0.116	0.22	1.40688e-05	Ehbp1l1
7.71293e-10	0.4454	0.69	0.566	1.41108e-05	Rbm25
7.75647e-10	-1.16292	0.081	0.163	1.41905e-05	Mindy3
7.87053e-10	-0.603178	0.319	0.453	1.43991e-05	Zfp637
7.92714e-10	-1.26035	0.08	0.169	1.45027e-05	Itpr2
8.04259e-10	0.1947	0.999	0.996	1.47139e-05	Cox7c
8.05386e-10	0.746009	0.259	0.142	1.47345e-05	Adm
8.10397e-10	-0.927364	0.147	0.245	1.48262e-05	Nbea
8.1585e-10	-0.643484	0.298	0.413	1.4926e-05	Dynlt3
8.23691e-10	-0.369712	0.69	0.775	1.50694e-05	Arpp19
8.34539e-10	-0.535568	0.381	0.499	1.52679e-05	Riok3
8.35599e-10	-0.379178	0.683	0.778	1.52873e-05	Hras
8.36836e-10	1.87622	0.094	0.025	1.53099e-05	Maml3
8.39046e-10	-0.835797	0.195	0.305	1.53504e-05	Myo10
8.50239e-10	0.441257	0.657	0.524	1.55551e-05	Col12a1
8.51739e-10	0.880525	0.285	0.165	1.55826e-05	Atf5
8.54466e-10	-1.14856	0.109	0.191	1.56325e-05	Angpt1
8.54881e-10	-0.717767	0.057	0.139	1.564e-05	Ramp3
8.58201e-10	-0.667065	0.23	0.361	1.57008e-05	Twsg1
8.61608e-10	-1.03067	0.119	0.218	1.57631e-05	Rgmb
8.75886e-10	-1.2746	0.064	0.151	1.60243e-05	Papss2
8.8277e-10	1.16433	0.178	0.079	1.61503e-05	Crim1
9.07464e-10	1.53759	0.122	0.042	1.66021e-05	Nav2
9.15086e-10	-2.96768	0.006	0.047	1.67415e-05	Trhde
9.15868e-10	-0.217986	0.973	0.987	1.67558e-05	Pmepa1
9.21877e-10	-0.761247	0.204	0.324	1.68657e-05	Afap1
9.22547e-10	0.590985	0.48	0.34	1.6878e-05	Nr4a1
9.25856e-10	-0.43982	0.499	0.565	1.69385e-05	Rab11a
9.43281e-10	4.8583	0.032	0	1.72573e-05	Plcxd3
9.62505e-10	0.811969	0.413	0.34	1.7609e-05	F2r
9.97963e-10	1.34454	0.168	0.075	1.82577e-05	Hjurp
1.02418e-09	-2.372	0.014	0.066	1.87373e-05	Galnt18
1.05285e-09	0.378951	0.832	0.763	1.92618e-05	Vkorc1
1.07393e-09	1.21758	0.175	0.081	1.96476e-05	Tmem243
1.09773e-09	-1.76061	0.033	0.098	2.00829e-05	Rtn4r
1.10697e-09	-0.568686	0.395	0.513	2.02521e-05	Cenpb
1.15167e-09	-0.583826	0.338	0.456	2.10698e-05	Elovl1
1.15192e-09	1.79974	0.096	0.026	2.10744e-05	Zfp57
1.15502e-09	-0.962856	0.119	0.226	2.11312e-05	Rnf144a
1.1573e-09	-0.552255	0.327	0.466	2.11727e-05	Ppp2r1a
1.18558e-09	1.38052	0.148	0.061	2.16902e-05	Phactr2
1.20126e-09	-0.433777	0.546	0.662	2.1977e-05	Dda1
1.2271e-09	-0.865789	0.154	0.264	2.24498e-05	Tmem189
1.23476e-09	-0.33435	0.545	0.685	2.25899e-05	Fdps
1.25387e-09	-0.618776	0.304	0.417	2.29396e-05	Tor1a
1.26985e-09	-1.26908	0.075	0.159	2.32318e-05	Ankrd9
1.27388e-09	2.08372	0.085	0.021	2.33056e-05	Amot
1.28953e-09	-0.83625	0.161	0.275	2.35919e-05	Gba
1.30232e-09	2.40262	0.073	0.015	2.3826e-05	Kif18a
1.32145e-09	-1.77694	0.025	0.086	2.41759e-05	Itgb4
1.34109e-09	-1.56255	0.038	0.107	2.45353e-05	Hdhd3
1.34428e-09	-0.414366	0.695	0.742	2.45935e-05	Txndc5
1.37069e-09	-1.11043	0.146	0.24	2.50768e-05	Col14a1
1.54956e-09	-1.99415	0.021	0.077	2.83491e-05	Rassf4
1.62655e-09	-0.463388	0.52	0.622	2.97578e-05	Ciao2b
1.6429e-09	-0.396738	0.598	0.715	3.00569e-05	Rnf187
1.65809e-09	1.77318	0.1	0.029	3.03347e-05	Gm45716
1.66413e-09	-0.744073	0.206	0.307	3.04453e-05	Babam2
1.70214e-09	0.40893	0.768	0.695	3.11407e-05	Srpr
1.72345e-09	-1.74836	0.027	0.089	3.15306e-05	C1qtnf1
1.73366e-09	-0.592311	0.32	0.439	3.17174e-05	Ebp
1.73661e-09	-0.386924	0.622	0.732	3.17713e-05	Ndufv2
1.81938e-09	-5.22917	0	0.022	3.32856e-05	Kcnmb1
1.86535e-09	-0.930937	0.125	0.222	3.41265e-05	Mad2l1bp
1.8947e-09	0.315171	0.932	0.876	3.46636e-05	Pcolce
1.94823e-09	3.26769	0.049	0.004	3.56429e-05	Hunk
1.99613e-09	-0.773249	0.203	0.321	3.65191e-05	Il6st
1.99974e-09	-1.17704	0.07	0.158	3.65852e-05	H2aw
2.03138e-09	-1.07299	0.117	0.195	3.7164e-05	Tes
2.03389e-09	-0.991957	0.121	0.218	3.721e-05	Tspan9
2.06288e-09	4.55874	0.031	0	3.77403e-05	Ptx4
2.08129e-09	-3.58228	0.004	0.039	3.80773e-05	Ano5
2.1532e-09	3.19458	0.052	0.006	3.93928e-05	Ncald
2.15722e-09	-1.45263	0.047	0.119	3.94664e-05	Il17rc
2.16958e-09	-0.42908	0.549	0.644	3.96925e-05	Chmp5
2.17247e-09	-0.650114	0.274	0.381	3.97454e-05	Nabp2
2.18767e-09	-0.464172	0.477	0.563	4.00234e-05	Cldnd1
2.21285e-09	-0.920898	0.154	0.261	4.0484e-05	Fas
2.23741e-09	0.407366	0.714	0.609	4.09334e-05	Ubap2l
2.24647e-09	4.10622	0.04	0.001	4.10992e-05	En1
2.24787e-09	-0.464554	0.52	0.626	4.11248e-05	Fndc3b
2.31098e-09	-0.727878	0.215	0.335	4.22793e-05	Hprt
2.33192e-09	2.90892	0.058	0.008	4.26624e-05	Syt6
2.37317e-09	-0.784153	0.172	0.271	4.34172e-05	Pacsin3
2.37558e-09	0.464255	0.692	0.598	4.34612e-05	Cd47
2.38805e-09	-0.908727	0.133	0.238	4.36894e-05	Ctbs
2.42246e-09	-0.621735	0.335	0.43	4.43188e-05	Nedd9
2.44305e-09	-0.688226	0.224	0.324	4.46956e-05	Dnajc4
2.48801e-09	-0.968222	0.118	0.218	4.55181e-05	Emc9
2.51669e-09	-0.451629	0.524	0.639	4.60428e-05	Ap1s1
2.53902e-09	-0.782162	0.188	0.297	4.64513e-05	Bag3
2.55037e-09	1.43158	0.156	0.075	4.6659e-05	Chac1
2.61968e-09	1.70379	0.114	0.04	4.7927e-05	Bora
2.68237e-09	-4.60114	0.001	0.028	4.90739e-05	Adamts16
2.72746e-09	-1.87106	0.023	0.079	4.98988e-05	Chac2
2.78912e-09	-3.27099	0.001	0.029	5.10269e-05	Chrna1
2.89837e-09	-0.900696	0.137	0.243	5.30257e-05	Orai1
2.91379e-09	-1.06263	0.085	0.177	5.33078e-05	Lyplal1
2.91807e-09	-0.374668	0.621	0.741	5.33862e-05	Slc25a5
2.94005e-09	3.87325	0.044	0.003	5.37882e-05	Msx1
3.01991e-09	0.308395	0.853	0.792	5.52492e-05	Eif3m
3.05035e-09	4.63966	0.03	0	5.58061e-05	Adgrf5
3.06934e-09	-0.569243	0.332	0.439	5.61536e-05	Pop7
3.11763e-09	-2.34606	0.011	0.059	5.70371e-05	Serpinb8
3.12878e-09	-1.20417	0.069	0.145	5.7241e-05	Gas2l1
3.16941e-09	0.90381	0.254	0.149	5.79844e-05	Chd9
3.22887e-09	-0.265683	0.921	0.957	5.90721e-05	Selenok
3.28657e-09	-0.212778	0.968	0.983	6.01277e-05	Akr1a1
3.3388e-09	0.651728	0.396	0.266	6.10833e-05	Mdfi
3.34328e-09	-0.704437	0.23	0.342	6.11653e-05	Stimate
3.36644e-09	-0.683363	0.257	0.368	6.1589e-05	4921524J17Rik
3.39846e-09	-1.04433	0.186	0.268	6.21749e-05	Tnfaip6
3.42723e-09	-2.01164	0.018	0.071	6.27012e-05	Mturn
3.46359e-09	-0.586294	0.314	0.438	6.33664e-05	Nfu1
3.50256e-09	-0.834523	0.164	0.243	6.40794e-05	Flnc
3.53648e-09	1.01369	0.289	0.179	6.46999e-05	Sparcl1
3.60533e-09	0.86535	0.198	0.099	6.59595e-05	Plpp3
3.74701e-09	-0.515358	0.379	0.46	6.85515e-05	Slc39a13
3.78469e-09	-0.608272	0.293	0.397	6.92408e-05	1700123O20Rik
3.85605e-09	0.578678	0.456	0.322	7.05464e-05	Agpat4
3.85801e-09	1.33634	0.167	0.078	7.05822e-05	Cpm
3.86391e-09	2.15946	0.076	0.018	7.06902e-05	Cenph
3.87193e-09	-0.760883	0.205	0.314	7.08369e-05	Anxa7
3.91061e-09	-0.603248	0.412	0.516	7.15446e-05	Lpp
3.94307e-09	-0.393604	0.695	0.781	7.21385e-05	Eif1b
3.99948e-09	-0.74779	0.194	0.303	7.31705e-05	Abhd16a
4.05741e-09	-1.69272	0.023	0.081	7.42303e-05	Nfasc
4.06482e-09	-0.504806	0.406	0.531	7.43658e-05	Slc25a11
4.08416e-09	1.24949	0.164	0.081	7.47198e-05	Lig1
4.11469e-09	-1.62713	0.08	0.145	7.52783e-05	Tmem158
4.16785e-09	-0.533658	0.369	0.495	7.62508e-05	Pigp
4.21175e-09	-0.176496	0.935	0.982	7.70539e-05	Uqcr10
4.29967e-09	2.3608	0.075	0.017	7.86625e-05	Nusap1
4.30481e-09	-0.564713	0.365	0.466	7.87565e-05	Mdp1
4.31085e-09	-0.73858	0.219	0.311	7.8867e-05	Pde4dip
4.36281e-09	-0.662633	0.245	0.367	7.98177e-05	Commd2
4.39923e-09	2.05398	0.112	0.04	8.04839e-05	Cenpf
4.40143e-09	-0.71337	0.235	0.343	8.05242e-05	Ddr2
4.4376e-09	-0.855142	0.152	0.248	8.11858e-05	Npc1
4.4386e-09	-1.372	0.052	0.128	8.12042e-05	Rcan2
4.48441e-09	2.10622	0.066	0.013	8.20423e-05	Nptx2
4.50977e-09	-0.838427	0.155	0.255	8.25062e-05	Tcta
[truncated: 8,707 more rows]

## Sheet: Chondrogenic T vs T+I
p_val	avg_log2FC	pct.1	pct.2	p_val_adj	gene
7.26259e-251	-1.35957	0.996	1	1.32869e-246	Rpl35
3.89413e-212	-1.32267	0.999	1	7.1243e-208	Rps27
7.8673e-212	1.18578	0.999	0.998	1.43932e-207	Rplp0
2.91462e-209	2.52333	0.929	0.35	5.3323e-205	Fmod
1.13364e-183	-1.14865	1	1	2.074e-179	Rps28
1.67033e-182	1.29139	1	1	3.05587e-178	Sparc
2.4314e-176	1.69055	0.982	0.79	4.44824e-172	Mia
5.15541e-165	-0.975933	1	1	9.43181e-161	Rpl37a
6.79024e-160	-0.969296	0.999	1	1.24227e-155	Rpl38
1.34322e-153	-1.05162	1	1	2.45741e-149	Rpl39
3.24873e-138	-0.9124	1	1	5.94356e-134	Rps29
1.06479e-136	-0.890682	1	1	1.94804e-132	Rpl37
3.0087e-134	1.98729	0.945	0.658	5.50441e-130	Mt1
1.56794e-119	-0.885711	1	1	2.86854e-115	Rpl35a
9.93868e-117	1.58707	0.938	0.643	1.81828e-112	Col9a3
5.5795e-116	-1.39301	0.651	0.908	1.02077e-111	Uba52
3.4922e-112	-0.810657	1	1	6.38899e-108	Rpl23
2.43429e-110	1.32127	0.974	0.821	4.45353e-106	Chad
3.32616e-110	2.39781	0.793	0.357	6.08521e-106	Cnmd
7.28665e-110	-0.706036	1	1	1.33309e-105	Rps15
2.01777e-109	-0.783888	1	1	3.69152e-105	Rpl31
1.68765e-108	-0.877875	1	1	3.08756e-104	Rps19
5.11513e-106	-0.795655	1	1	9.35812e-102	Rpl23a
2.4932e-103	-0.776212	0.999	1	4.56132e-99	Rpl36a
3.11273e-103	-0.727671	1	1	5.69474e-99	Rps3
2.56359e-101	1.26414	0.939	0.689	4.69008e-97	Rplp1
1.49153e-100	-0.694139	1	1	2.72875e-96	Rpl24
2.93726e-99	1.14873	0.96	0.791	5.37373e-95	Papss2
4.45868e-98	-0.650811	1	1	8.15715e-94	Rps8
7.45061e-98	1.09879	0.988	0.874	1.36309e-93	Acan
3.28182e-96	-0.811736	1	1	6.0041e-92	Rps14
3.74261e-96	-0.839922	1	1	6.8471e-92	Rps24
7.4831e-96	-0.713796	1	1	1.36903e-91	Rps6
8.23423e-96	-0.808539	1	1	1.50645e-91	Rps5
8.84226e-95	-0.695358	1	1	1.61769e-90	Rps27a
2.83294e-94	-0.719252	1	1	5.18287e-90	Rps23
1.24415e-93	-0.756564	1	1	2.27618e-89	Rpl17
9.14965e-93	1.46423	0.867	0.511	1.67393e-88	Cspg4
1.9969e-92	1.27253	0.964	0.712	3.65332e-88	Fibin
4.34059e-92	-0.648647	1	1	7.94111e-88	Rpl15
1.17673e-91	-0.667076	1	1	2.15283e-87	Rpl9
2.05293e-90	2.78447	0.549	0.125	3.75583e-86	R3hdml
4.01661e-88	-0.689147	1	1	7.34839e-84	Rpl34
5.14632e-88	1.37701	0.938	0.686	9.41519e-84	Timp1
7.29168e-88	-0.748216	1	1	1.33401e-83	Rps7
2.30379e-85	-0.659899	1	1	4.21479e-81	Rps17
3.14047e-85	-0.728329	1	1	5.74548e-81	Rpl28
2.74413e-83	-0.74928	1	1	5.02038e-79	Rpl32
8.44584e-83	-0.683487	1	1	1.54517e-78	Rpl26
1.77432e-82	-0.676962	0.999	1	3.24612e-78	Rpl7
4.21438e-82	-0.694924	1	1	7.71021e-78	Rps15a
1.26496e-81	2.12488	0.657	0.237	2.31424e-77	Serpine1
4.55218e-81	0.794696	1	0.995	8.32822e-77	Col2a1
1.69647e-80	-0.716317	1	1	3.10369e-76	Rpl10
1.19556e-79	0.987517	0.982	0.842	2.18727e-75	Scrg1
1.34758e-79	-0.720259	0.997	1	2.4654e-75	Rpl30
2.03707e-78	0.6262	0.997	0.987	3.72683e-74	Bgn
4.3235e-78	-0.64396	1	1	7.90985e-74	Rps3a1
7.68725e-77	1.22938	0.935	0.715	1.40638e-72	Comp
2.66384e-76	-0.755409	0.991	1	4.87349e-72	Rpl22
2.29479e-71	1.30629	0.806	0.469	4.19832e-67	Elob
5.94178e-71	-0.650134	0.998	1	1.08705e-66	Rps25
7.16069e-71	0.711616	0.998	0.976	1.31005e-66	Rpl18
1.15691e-70	-0.681495	0.995	1	2.11657e-66	Sec61g
8.71501e-70	1.18828	0.847	0.558	1.59441e-65	Ndufa2
1.36428e-69	-0.535681	1	1	2.49594e-65	Rpl11
1.49624e-69	-0.599812	0.999	1	2.73738e-65	Rpl21
3.13591e-69	1.93715	0.652	0.289	5.73715e-65	Ier3
6.7757e-68	0.836592	0.997	0.989	1.23961e-63	Fn1
7.78551e-68	-0.609296	1	1	1.42436e-63	Rpl4
1.53752e-67	-0.534176	1	1	2.8129e-63	Rpl19
2.01712e-67	-0.553417	1	1	3.69032e-63	Rps11
2.17055e-67	-0.917314	0.97	0.989	3.97103e-63	Npm1
2.70704e-67	1.27729	0.923	0.755	4.95254e-63	Dbi
6.56402e-67	-0.559348	1	1	1.20089e-62	Rpl41
8.08889e-67	-0.558708	1	1	1.47986e-62	Rpl6
9.34902e-67	-0.641827	1	1	1.7104e-62	Rps4x
1.785e-65	1.07365	0.932	0.699	3.26565e-61	Fxyd6
1.81075e-65	-0.769416	0.919	0.984	3.31277e-61	Snrpg
2.21674e-65	-0.654463	0.995	0.998	4.05553e-61	Rpl5
5.07484e-65	1.21939	0.823	0.504	9.28441e-61	Col27a1
6.19432e-65	1.66825	0.698	0.367	1.13325e-60	Rcan1
1.3318e-64	1.33965	0.901	0.667	2.43653e-60	Mest
1.79183e-64	1.30784	0.772	0.471	3.27815e-60	Ndufa13
4.75072e-64	-0.61752	0.994	1	8.69145e-60	Rps21
5.99663e-64	2.37103	0.512	0.163	1.09708e-59	Medag
2.20941e-63	0.546397	0.999	0.999	4.04211e-59	Col11a1
1.11074e-62	-0.580954	0.99	1	2.0321e-58	Cox7c
1.11317e-62	0.601153	1	0.998	2.03654e-58	Serf2
1.62211e-62	-0.547453	1	1	2.96765e-58	Rps18
1.77662e-62	-1.25411	0.845	0.914	3.25032e-58	Hspa5
1.81165e-62	0.713669	0.995	0.963	3.31442e-58	Rps16
3.87311e-61	-0.641376	1	1	7.08585e-57	Rps26
7.55588e-61	0.783255	0.994	0.93	1.38235e-56	H3f3b
2.25994e-60	0.903278	0.941	0.785	4.13456e-56	Atp6v1g1
8.12284e-59	1.15729	0.748	0.38	1.48607e-54	Srpx2
5.8701e-58	1.10027	0.98	0.853	1.07393e-53	Mt2
4.97429e-56	-0.539344	1	1	9.10047e-52	Rpl18a
7.88832e-56	1.795	0.549	0.222	1.44317e-51	S100a16
8.25446e-55	0.705559	0.981	0.894	1.51015e-50	Serpinh1
1.86543e-54	1.50927	0.662	0.422	3.41281e-50	Stc2
6.32371e-54	1.9563	0.589	0.246	1.15692e-49	Ucma
7.42225e-54	0.763116	0.956	0.765	1.3579e-49	Col11a2
7.74392e-54	1.01882	0.897	0.683	1.41675e-49	Emp3
2.16846e-53	1.08551	0.844	0.624	3.96719e-49	Slc29a1
5.29062e-53	1.60935	0.566	0.239	9.6792e-49	Uqcr11
8.83889e-53	1.86518	0.5	0.181	1.61708e-48	Ncmap
1.6161e-52	0.670933	0.961	0.824	2.95666e-48	Spp1
5.15915e-52	0.74316	0.947	0.8	9.43866e-48	Akr1a1
4.80403e-51	1.30881	0.773	0.5	8.78897e-47	Hbegf
7.47755e-51	1.19112	0.757	0.51	1.36802e-46	S100b
4.38109e-50	1.51561	0.689	0.399	8.0152e-46	Gpx3
6.27867e-50	0.845841	0.976	0.892	1.14868e-45	Ppib
1.22612e-49	2.77063	0.323	0.056	2.24319e-45	Pxylp1
2.35046e-49	-0.56029	0.997	1	4.30017e-45	Naca
2.46268e-49	-3.73915	0.041	0.276	4.50547e-45	Fgfbp1
1.2654e-48	-0.49287	1	1	2.31505e-44	Eef1a1
1.63161e-48	0.659929	0.989	0.945	2.98503e-44	Col6a1
3.86416e-48	1.3098	0.659	0.359	7.06948e-44	Arpc1b
8.60494e-48	1.28162	0.696	0.417	1.57427e-43	Maged2
1.72126e-47	-0.813991	0.833	0.914	3.14905e-43	Eif3e
2.61746e-47	1.28239	0.649	0.33	4.78864e-43	Meltf
1.01543e-46	-0.468859	0.998	0.999	1.85773e-42	Rpl7a
3.32087e-46	1.32329	0.674	0.362	6.07553e-42	Bhlhe40
4.52499e-46	0.670804	0.862	0.571	8.27846e-42	Col5a2
5.75842e-46	0.756841	0.951	0.831	1.0535e-41	Wwp2
6.35239e-46	1.74329	0.475	0.175	1.16217e-41	Ndufb7
1.45525e-45	0.900578	0.862	0.619	2.66238e-41	Nme1
4.62602e-45	1.11982	0.719	0.42	8.4633e-41	Pmepa1
5.1539e-45	-3.39413	0.03	0.241	9.42905e-41	Gpc3
7.2187e-45	1.86678	0.431	0.15	1.32066e-40	Gpx4
2.29671e-44	0.599974	0.973	0.849	4.20183e-40	Mgp
1.12904e-43	1.11439	0.765	0.534	2.06557e-39	Loxl2
2.22403e-43	1.02824	0.772	0.507	4.06887e-39	Ift20
5.63358e-43	0.573831	0.993	0.983	1.03066e-38	Rps20
6.75887e-43	1.04312	0.751	0.469	1.23653e-38	Capg
1.56144e-42	5.78386	0.205	0.017	2.85666e-38	1520401A03Rik
2.38862e-42	-0.838221	0.692	0.82	4.36999e-38	Nsa2
4.66329e-42	0.945706	0.782	0.538	8.53149e-38	Krtcap2
7.37875e-42	0.948205	0.808	0.601	1.34994e-37	Tmed3
2.02902e-41	1.79391	0.558	0.264	3.71208e-37	Dcn
2.34306e-41	2.72234	0.389	0.139	4.28663e-37	Fxyd2
2.74093e-41	1.10808	0.707	0.445	5.01453e-37	Dynll1
3.06891e-41	1.39542	0.548	0.251	5.61457e-37	Chst11
8.5597e-41	-0.504353	0.995	1	1.566e-36	Rack1
2.13237e-40	1.37789	0.548	0.273	3.90118e-36	Mrpl20
3.22467e-40	1.09264	0.709	0.448	5.89953e-36	Xylt1
3.83508e-40	-0.521623	0.991	0.995	7.01628e-36	Btf3
2.8576e-39	0.575678	0.994	0.969	5.22798e-35	Sdc4
5.21313e-39	0.739709	0.896	0.689	9.53741e-35	Col9a2
1.04355e-38	0.665998	0.958	0.849	1.90917e-34	Rrbp1
1.09103e-38	1.44051	0.523	0.267	1.99604e-34	Dhx32
1.66736e-38	1.42199	0.528	0.243	3.05044e-34	Tnfrsf11b
5.18851e-38	-0.424838	1	1	9.49237e-34	Rpl27
8.81063e-38	2.87436	0.36	0.135	1.6119e-33	Mustn1
9.21628e-38	1.99518	0.402	0.145	1.68612e-33	Il11
9.2911e-38	0.628181	0.957	0.884	1.69981e-33	Rpl12
4.94368e-37	1.51226	0.517	0.254	9.04447e-33	Nrep
5.20615e-37	2.66574	0.41	0.161	9.52465e-33	Fgf1
8.16676e-37	1.62029	0.432	0.182	1.49411e-32	Trpv4
9.23105e-37	1.75775	0.511	0.249	1.68882e-32	M1ap
1.58342e-36	-0.842757	0.629	0.797	2.89687e-32	Eif3m
1.68858e-36	0.556689	0.983	0.946	3.08925e-32	Rpl10a
5.89903e-36	1.53876	0.458	0.209	1.07923e-31	Chsy1
6.93381e-36	1.86063	0.37	0.125	1.26854e-31	Zfp469
8.59693e-36	-0.393408	1	1	1.57281e-31	Rps9
1.35886e-35	2.35199	0.397	0.145	2.48603e-31	Cytl1
1.5024e-35	-0.602694	0.892	0.956	2.74863e-31	Tbca
1.52229e-35	0.934625	0.742	0.499	2.78503e-31	Creb3l2
1.76984e-35	1.67932	0.463	0.219	3.23792e-31	Dusp14
3.34362e-35	-0.549736	0.943	0.966	6.11715e-31	Eif3k
3.37083e-35	1.03085	0.676	0.435	6.16693e-31	Taldo1
3.48502e-35	0.502763	0.999	0.988	6.37585e-31	Fau
6.52129e-35	0.452246	0.99	0.974	1.19307e-30	Cox4i1
7.95885e-35	-2.44517	0.083	0.285	1.45607e-30	Car6
1.47805e-34	1.13223	0.626	0.35	2.70408e-30	Dusp1
1.5766e-34	1.95183	0.336	0.101	2.88438e-30	Chst1
2.09747e-34	1.74971	0.388	0.146	3.83733e-30	Emilin1
2.14231e-34	1.3359	0.556	0.293	3.91935e-30	Phlda1
4.74005e-33	-0.589049	0.871	0.941	8.67193e-29	Snrpd2
6.30127e-33	-0.498522	0.998	0.998	1.15282e-28	Hsp90ab1
1.0838e-32	1.42837	0.596	0.339	1.98282e-28	Serpina3n
1.52358e-32	0.700202	0.93	0.801	2.78739e-28	Sox9
3.51754e-32	0.704608	0.904	0.754	6.43534e-28	Klf4
5.95583e-32	1.37276	0.49	0.246	1.08962e-27	Nt5e
6.58241e-32	0.424854	0.999	0.965	1.20425e-27	mt-Co3
8.18738e-32	1.03783	0.631	0.384	1.49788e-27	Sdc3
9.07803e-32	-0.440091	0.998	0.999	1.66083e-27	Eef1g
1.54665e-31	1.06219	0.629	0.38	2.82959e-27	Efhd2
1.56974e-31	0.767023	0.809	0.626	2.87183e-27	Ndufb11
1.84611e-31	0.78307	0.784	0.571	3.37747e-27	Lgr6
1.97243e-31	0.489834	0.996	0.976	3.60857e-27	Cd63
7.26444e-31	0.785859	0.792	0.598	1.32903e-26	P4ha1
1.18746e-30	0.913606	0.696	0.444	2.17246e-26	Vamp5
1.31663e-30	-0.792407	0.601	0.769	2.40878e-26	Hnrnpc
2.14334e-30	0.618303	0.94	0.794	3.92124e-26	Col9a1
2.27097e-30	0.461419	0.956	0.815	4.15473e-26	Anxa8
4.4371e-30	1.63429	0.361	0.129	8.11767e-26	Ecrg4
5.72718e-30	0.812283	0.755	0.561	1.04779e-25	Uqcc2
1.62782e-29	2.05037	0.274	0.076	2.97809e-25	Cmtm5
2.34195e-29	1.99518	0.295	0.094	4.2846e-25	Nfix
5.4023e-29	0.981881	0.616	0.405	9.8835e-25	Cope
5.99167e-29	0.428352	0.609	0.343	1.09618e-24	Postn
6.47136e-29	1.18492	0.493	0.243	1.18394e-24	Oaf
1.1908e-28	0.850605	0.556	0.295	2.17857e-24	Enpp2
1.40151e-28	0.453441	0.998	0.971	2.56406e-24	mt-Co1
1.66867e-28	-1.01234	0.688	0.814	3.05283e-24	Tmsb4x
1.70965e-28	1.45155	0.375	0.145	3.1278e-24	Rgs3
2.03585e-28	1.45152	0.396	0.168	3.72459e-24	Pofut2
2.80441e-28	1.0156	0.636	0.386	5.13067e-24	Id2
2.96699e-28	0.654678	0.982	0.95	5.42811e-24	Nupr1
3.23664e-28	0.605863	0.905	0.77	5.92143e-24	Tmed9
3.96105e-28	1.0305	0.566	0.324	7.24675e-24	Slc39a14
8.35593e-28	0.648944	0.833	0.628	1.52872e-23	Reep5
1.08043e-27	-0.644764	0.723	0.863	1.97665e-23	Rpl13
1.36253e-27	1.88311	0.282	0.088	2.49276e-23	Homer2
1.69237e-27	0.664472	0.843	0.683	3.09619e-23	Ndufa11
2.21672e-27	-0.563451	0.833	0.915	4.0555e-23	Mrpl30
2.83068e-27	0.491776	0.976	0.947	5.17873e-23	Eef2
3.60578e-27	-0.435428	0.982	0.994	6.59677e-23	Pfdn5
4.05125e-27	0.650997	0.868	0.727	7.41176e-23	Clic4
4.74172e-27	-0.682216	0.723	0.803	8.67497e-23	Tcp1
4.83514e-27	0.640859	0.844	0.723	8.8459e-23	Arf1
5.79369e-27	1.23827	0.456	0.224	1.05996e-22	Ccn4
7.84261e-27	-0.578387	0.814	0.894	1.43481e-22	Tomm7
8.58184e-27	0.899257	0.636	0.391	1.57005e-22	Prelp
1.20942e-26	0.410908	0.99	0.934	2.21263e-22	mt-Co2
1.45406e-26	-0.87905	0.433	0.643	2.66019e-22	Gm11808
1.9371e-26	1.10225	0.576	0.445	3.54392e-22	Cd24a
2.43849e-26	0.78108	0.714	0.483	4.46121e-22	Enpp1
2.61879e-26	1.00226	0.587	0.354	4.79107e-22	Ifi27
3.26249e-26	1.20818	0.469	0.24	5.96873e-22	Marveld1
3.30867e-26	0.870108	0.636	0.4	6.05322e-22	Pacsin2
4.17866e-26	0.75309	0.736	0.511	7.64487e-22	Mbnl1
4.28793e-26	0.917857	0.633	0.406	7.84476e-22	Ccdc12
4.43736e-26	0.874252	0.641	0.409	8.11814e-22	Kcna6
5.10113e-26	-0.391321	0.989	0.994	9.33253e-22	Morf4l1
5.62078e-26	1.24813	0.443	0.225	1.02832e-21	Ndufc2
6.39433e-26	0.485475	0.898	0.725	1.16984e-21	Fxyd5
6.84262e-26	1.40216	0.381	0.169	1.25186e-21	Plec
9.08413e-26	0.746247	0.873	0.728	1.66194e-21	Clu
9.28152e-26	1.04098	0.527	0.288	1.69805e-21	Angptl2
1.00626e-25	0.859046	0.666	0.451	1.84096e-21	Slc38a1
1.23938e-25	1.06332	0.536	0.306	2.26744e-21	Foxo1
1.29697e-25	0.366697	1	1	2.37281e-21	Ftl1-ps1
1.29983e-25	0.724247	0.562	0.314	2.37803e-21	Ank
1.32962e-25	0.717117	0.783	0.589	2.43253e-21	Anxa5
1.54224e-25	-0.51085	0.941	0.965	2.82152e-21	Cox7a2l
1.85166e-25	-0.68987	0.73	0.849	3.38761e-21	Pdia6
2.93581e-25	1.45724	0.334	0.126	5.37107e-21	Matn3
3.14946e-25	1.292	0.397	0.176	5.76193e-21	Tmed1
4.85262e-25	1.44582	0.36	0.152	8.87786e-21	Snrpn
5.19402e-25	1.20464	0.454	0.236	9.50245e-21	Slc35e3
5.29073e-25	-1.88199	0.078	0.249	9.6794e-21	Gstp1
7.35857e-25	0.696094	0.786	0.566	1.34625e-20	Ccn2
7.98588e-25	1.76209	0.296	0.107	1.46102e-20	Htra3
8.23307e-25	0.829386	0.698	0.513	1.50624e-20	Atp6v0c
1.24221e-24	0.842174	0.637	0.42	2.27262e-20	Atp6v0b
1.52347e-24	-0.470661	0.995	0.996	2.78719e-20	Ubb
1.92281e-24	0.898121	0.629	0.421	3.51778e-20	P3h4
1.95388e-24	1.04022	0.536	0.319	3.57462e-20	Pcsk6
2.12126e-24	-0.463775	0.998	1	3.88085e-20	Rpl3
2.25645e-24	0.79579	0.693	0.49	4.12818e-20	Hif1a
2.63855e-24	0.449844	0.971	0.876	4.82723e-20	Atox1
2.8895e-24	1.8274	0.288	0.107	5.28634e-20	Gprc5a
2.94702e-24	0.653278	0.838	0.655	5.39157e-20	Tgm2
3.24401e-24	1.21965	0.557	0.35	5.93492e-20	F3
4.03276e-24	0.705425	0.746	0.526	7.37794e-20	Itga5
6.34541e-24	0.563759	0.907	0.765	1.16089e-19	Plod2
6.40942e-24	1.34775	0.365	0.157	1.1726e-19	Pxdn
7.53065e-24	0.482094	0.974	0.916	1.37773e-19	Rpl13a
1.30334e-23	1.20259	0.458	0.241	2.38446e-19	Nfatc1
1.71733e-23	1.11949	0.445	0.223	3.14185e-19	Ehd3
2.10939e-23	1.12681	0.422	0.203	3.85912e-19	Adarb1
2.30804e-23	1.68404	0.318	0.127	4.22256e-19	Gjb4
4.37872e-23	0.387733	0.995	0.977	8.01087e-19	Ssr4
4.46031e-23	1.33696	0.393	0.188	8.16013e-19	Impa2
4.63478e-23	0.506287	0.926	0.812	8.47933e-19	Col6a2
4.68315e-23	1.48425	0.315	0.133	8.56782e-19	Ndufb8
6.01648e-23	1.39565	0.369	0.175	1.10071e-18	Creb5
6.37358e-23	0.650507	0.796	0.615	1.16605e-18	Plp2
8.11146e-23	-0.490311	0.904	0.956	1.48399e-18	Eif4a1
1.43718e-22	2.3501	0.239	0.092	2.62932e-18	Ppp1r14b
1.82343e-22	1.07789	0.469	0.257	3.33596e-18	Lrp8
2.26181e-22	-0.474286	0.857	0.934	4.13798e-18	Tmem258
2.30668e-22	0.752649	0.708	0.549	4.22006e-18	Emc7
2.45591e-22	1.10466	0.421	0.206	4.49309e-18	Ahnak2
3.91966e-22	1.2357	0.39	0.181	7.17102e-18	Tm4sf1
4.05963e-22	-0.73876	0.571	0.707	7.42709e-18	Eif4b
4.56888e-22	1.04501	0.476	0.257	8.35876e-18	Tiam2
6.05894e-22	-0.903707	0.43	0.609	1.10848e-17	Aldoc
6.81317e-22	1.41134	0.341	0.17	1.24647e-17	Tns1
1.00436e-21	1.40265	0.333	0.143	1.83748e-17	Gfpt2
1.0994e-21	0.913444	0.611	0.386	2.01135e-17	Fabp4
1.43004e-21	0.543393	0.953	0.871	2.61626e-17	Plagl1
1.65876e-21	0.611875	0.922	0.857	3.0347e-17	Emp1
2.02558e-21	0.333792	0.998	0.977	3.7058e-17	mt-Atp6
2.3673e-21	0.711719	0.751	0.554	4.33097e-17	Egr1
2.8579e-21	0.851749	0.68	0.484	5.22852e-17	Errfi1
3.03944e-21	-0.566566	0.994	0.992	5.56065e-17	Pgk1
3.17616e-21	-0.514149	0.786	0.898	5.81079e-17	Use1
4.24822e-21	0.748813	0.692	0.511	7.77212e-17	Susd5
5.18411e-21	0.837105	0.694	0.504	9.48433e-17	Slc20a1
5.31009e-21	1.1349	0.383	0.181	9.71481e-17	Kazald1
5.70791e-21	1.69248	0.256	0.09	1.04426e-16	Dok1
5.71193e-21	0.696154	0.726	0.552	1.045e-16	Fkbp10
6.43228e-21	-0.614865	0.664	0.794	1.17679e-16	Mrpl23
6.58348e-21	2.09548	0.191	0.048	1.20445e-16	Chst3
9.4385e-21	0.564481	0.64	0.416	1.72677e-16	Pcsk5
9.95351e-21	0.89334	0.526	0.314	1.82099e-16	Fgfrl1
1.03264e-20	0.696315	0.725	0.559	1.88921e-16	Stk38l
1.11994e-20	2.24826	0.182	0.047	2.04894e-16	Nckap5
1.13618e-20	-1.24787	0.207	0.399	2.07864e-16	Idi1
1.4084e-20	0.510706	0.827	0.639	2.57667e-16	Fkbp9
2.60546e-20	0.721984	0.764	0.6	4.76669e-16	Loxl3
2.67339e-20	0.32538	0.992	0.946	4.89096e-16	mt-Nd4
2.75902e-20	1.09897	0.417	0.229	5.04762e-16	Dap
2.83268e-20	0.211521	0.993	0.95	5.18239e-16	mt-Nd1
2.83668e-20	1.21124	0.365	0.174	5.18971e-16	P3h3
2.87462e-20	1.15547	0.401	0.211	5.25912e-16	Eps8l2
3.14527e-20	0.89357	0.539	0.343	5.75427e-16	Cyb5r3
4.7694e-20	1.58967	0.265	0.104	8.72562e-16	Lpar1
4.78551e-20	0.746263	0.662	0.476	8.75509e-16	Wdr1
5.21593e-20	0.869596	0.557	0.366	9.54254e-16	Sdk2
5.96617e-20	1.22715	0.471	0.312	1.09151e-15	Smoc2
6.20266e-20	2.99207	0.125	0.017	1.13478e-15	C1qtnf3
6.48591e-20	1.49387	0.274	0.107	1.1866e-15	Pigbos1
7.63283e-20	1.30826	0.327	0.145	1.39643e-15	Mmp16
8.07395e-20	0.7711	0.629	0.444	1.47713e-15	Actn4
9.0395e-20	1.47466	0.32	0.14	1.65378e-15	Icam1
1.00277e-19	1.1758	0.382	0.2	1.83457e-15	P3h1
1.15783e-19	1.43207	0.282	0.113	2.11824e-15	Gtf2i
1.18993e-19	0.999512	0.45	0.248	2.17698e-15	Sulf1
1.27567e-19	0.863642	0.549	0.367	2.33384e-15	Capn2
2.08554e-19	1.16669	0.34	0.155	3.81549e-15	Igfbp7
2.23472e-19	0.288924	0.995	0.958	4.08841e-15	mt-Cytb
2.51421e-19	1.27928	0.325	0.144	4.59975e-15	Steap4
3.15872e-19	0.374981	0.489	0.293	5.77889e-15	Thbs2
5.08405e-19	0.592963	0.797	0.65	9.30127e-15	Raph1
6.07383e-19	1.36777	0.322	0.149	1.11121e-14	Lbhd2
6.31122e-19	1.57837	0.255	0.098	1.15464e-14	Rnf145
6.38731e-19	0.702806	0.647	0.506	1.16856e-14	Fis1
8.04701e-19	1.16703	0.338	0.155	1.4722e-14	Ndufc1
8.06168e-19	0.576748	0.811	0.669	1.47488e-14	Gng5
9.35974e-19	1.36612	0.294	0.129	1.71237e-14	Ptprf
9.44931e-19	-1.0497	0.256	0.411	1.72875e-14	Dnajb9
1.03187e-18	2.22675	0.162	0.038	1.88781e-14	Cilp2
1.29736e-18	1.19223	0.33	0.15	2.37351e-14	Adcy2
1.48959e-18	1.15758	0.367	0.183	2.7252e-14	Tubb6
1.53054e-18	1.58877	0.246	0.094	2.80013e-14	A4galt
1.68909e-18	0.604331	0.815	0.674	3.0902e-14	Lgals3
1.73738e-18	1.54294	0.249	0.094	3.17854e-14	Zfp703
1.79899e-18	1.86305	0.192	0.055	3.29126e-14	Pkn3
2.64496e-18	1.60715	0.244	0.1	4.83895e-14	Cyba
3.15662e-18	0.437279	0.934	0.891	5.77504e-14	Pkm
3.17976e-18	1.50568	0.25	0.094	5.81736e-14	Mtus2
3.74336e-18	1.25332	0.327	0.155	6.84847e-14	Bscl2
4.06801e-18	-2.26257	0.072	0.206	7.44243e-14	Aspn
5.63436e-18	0.709597	0.639	0.46	1.03081e-13	Aopep
5.71603e-18	2.52549	0.13	0.023	1.04575e-13	Lbp
5.92689e-18	0.529369	0.886	0.785	1.08432e-13	Eno1
5.95998e-18	0.616631	0.717	0.525	1.09038e-13	Gpx8
6.16441e-18	1.06437	0.381	0.199	1.12778e-13	Vkorc1
6.17923e-18	0.971453	0.46	0.291	1.13049e-13	Vegfa
6.61294e-18	0.725105	0.637	0.465	1.20984e-13	Rcn3
7.02168e-18	-0.714961	0.544	0.664	1.28462e-13	Ghitm
7.11615e-18	0.843934	0.509	0.315	1.3019e-13	Fam129b
8.2022e-18	1.09169	0.388	0.207	1.50059e-13	D8Ertd738e
9.14873e-18	-0.375386	0.986	0.992	1.67376e-13	Uqcrh
9.5656e-18	-0.728775	0.439	0.577	1.75003e-13	Rps27rt
1.06119e-17	-1.4276	0.102	0.257	1.94145e-13	Cxadr
1.07101e-17	0.443703	0.893	0.836	1.95942e-13	Laptm4a
1.07625e-17	1.06049	0.41	0.235	1.96901e-13	Lpar4
1.19077e-17	0.667121	0.677	0.54	2.17851e-13	Sdf4
1.35041e-17	0.556278	0.784	0.619	2.47057e-13	Ahnak
1.42915e-17	-0.878423	0.402	0.559	2.61463e-13	Cd200
1.50164e-17	1.37736	0.274	0.12	2.74725e-13	Ptms
1.6852e-17	0.743623	0.591	0.399	3.08308e-13	Rab11fip4
1.73054e-17	1.28658	0.293	0.132	3.16602e-13	Mrpl14
1.92681e-17	1.52515	0.258	0.113	3.52509e-13	Nfatc2
2.12067e-17	1.65768	0.207	0.067	3.87977e-13	Gxylt2
3.02225e-17	1.38156	0.274	0.116	5.5292e-13	Cox14
3.33827e-17	1.17325	0.321	0.15	6.10737e-13	Elk3
4.11219e-17	1.30143	0.376	0.207	7.52324e-13	Ptgs2
4.41849e-17	0.603253	0.733	0.576	8.08363e-13	Sh3bgrl3
4.57151e-17	2.65153	0.118	0.019	8.36358e-13	Arsj
7.7902e-17	0.94421	0.475	0.282	1.42522e-12	Fam180a
8.23171e-17	0.9576	0.493	0.327	1.50599e-12	Ldhb
8.48977e-17	-1.36425	0.122	0.273	1.5532e-12	Isoc1
1.00168e-16	2.26428	0.138	0.03	1.83258e-12	Ip6k3
1.37956e-16	1.11921	0.342	0.185	2.5239e-12	Snx17
2.03214e-16	0.489848	0.82	0.674	3.71779e-12	Clic1
2.30324e-16	1.48306	0.229	0.09	4.21378e-12	Eps8
2.45396e-16	-1.05827	0.262	0.432	4.48952e-12	Arl6ip1
2.45626e-16	0.838929	0.559	0.371	4.49374e-12	Hmox1
2.59911e-16	-0.368148	0.917	0.957	4.75507e-12	Uqcrb
2.65513e-16	0.976369	0.404	0.23	4.85756e-12	Vwa1
2.99211e-16	-0.397206	0.893	0.944	5.47407e-12	Psmb1
4.39465e-16	0.977443	0.396	0.237	8.04e-12	Pld3
4.46056e-16	1.38714	0.272	0.124	8.1606e-12	Ptpre
4.59992e-16	1.26428	0.286	0.129	8.41556e-12	C130050O18Rik
5.40341e-16	0.833931	0.492	0.326	9.88554e-12	Ndufb9
5.42084e-16	0.583509	0.717	0.562	9.91744e-12	Cfl1
6.75588e-16	-3.01785	0.017	0.103	1.23599e-11	Rgn
6.80025e-16	0.621045	0.61	0.417	1.24411e-11	Tspan3
8.00286e-16	0.472318	0.821	0.679	1.46412e-11	Iqgap1
8.06243e-16	1.14826	0.309	0.147	1.47502e-11	Arhgap17
9.72839e-16	0.913643	0.44	0.269	1.77981e-11	Col16a1
1.04543e-15	-0.644803	0.515	0.659	1.91262e-11	Cct5
1.09462e-15	-0.407092	0.914	0.938	2.0026e-11	Hspe1
1.30177e-15	0.470647	0.831	0.689	2.38158e-11	Rhoc
1.46736e-15	1.16474	0.31	0.155	2.68454e-11	Fam3c
1.51761e-15	1.69549	0.191	0.065	2.77646e-11	Plekhg3
1.63516e-15	-0.832974	0.334	0.481	2.99153e-11	Eif2a
1.67844e-15	1.7327	0.183	0.06	3.07071e-11	Chac1
2.04865e-15	-1.17162	0.156	0.302	3.748e-11	Bcat2
2.11086e-15	0.98606	0.363	0.193	3.86182e-11	Arhgdia
2.24357e-15	0.733835	0.507	0.318	4.10461e-11	Tnfaip6
2.70062e-15	0.72679	0.445	0.261	4.94078e-11	Galnt1
2.70257e-15	-2.69063	0.083	0.203	4.94435e-11	Ibsp
2.78772e-15	0.800731	0.461	0.278	5.10013e-11	Jam2
3.0711e-15	0.945167	0.394	0.227	5.61858e-11	Msi2
3.22168e-15	2.59101	0.109	0.019	5.89406e-11	Steap3
3.34758e-15	1.4735	0.229	0.092	6.12439e-11	Ptgis
3.72976e-15	0.913593	0.404	0.23	6.82359e-11	Rin2
4.08411e-15	-0.351202	0.972	0.971	7.47187e-11	Eif2s2
4.39917e-15	0.50148	0.798	0.685	8.04828e-11	S100a1
4.47279e-15	0.426536	0.866	0.754	8.18297e-11	Col1a2
5.10325e-15	2.22479	0.136	0.034	9.33639e-11	Arc
5.13491e-15	0.806582	0.418	0.24	9.39432e-11	Zbtb38
5.68219e-15	0.718062	0.554	0.378	1.03956e-10	Tuba1c
5.82948e-15	-0.795013	0.321	0.476	1.0665e-10	Igbp1
6.70535e-15	0.730641	0.557	0.397	1.22674e-10	Psmd4
6.96346e-15	1.32999	0.24	0.119	1.27396e-10	Arl2
7.10709e-15	0.802373	0.48	0.302	1.30024e-10	Nfkb1
7.15541e-15	1.55938	0.213	0.084	1.30908e-10	Snorc
7.1752e-15	-0.371418	0.945	0.969	1.3127e-10	Sec62
7.56775e-15	0.601928	0.739	0.62	1.38452e-10	Slc2a1
8.59027e-15	-0.932206	0.309	0.444	1.57159e-10	Cks1b
9.03301e-15	0.925461	0.403	0.239	1.65259e-10	Cdc42se1
9.31638e-15	0.637356	0.641	0.489	1.70443e-10	Ndufa1
9.34186e-15	0.434602	0.804	0.647	1.70909e-10	Trps1
9.35931e-15	1.24591	0.28	0.131	1.71229e-10	Tfrc
9.42622e-15	1.10614	0.315	0.163	1.72453e-10	Tmem147
9.57744e-15	3.00452	0.109	0.02	1.75219e-10	Ptgds
1.02062e-14	1.47962	0.213	0.083	1.86722e-10	Rab15
1.08926e-14	-0.409855	0.873	0.908	1.9928e-10	Eif1
1.10066e-14	1.0103	0.353	0.206	2.01366e-10	Pfkl
1.19813e-14	-0.740505	0.8	0.863	2.19198e-10	Fabp5
1.37169e-14	1.32451	0.238	0.106	2.50951e-10	Cuedc2
1.50532e-14	1.96007	0.151	0.047	2.75399e-10	Ckb
1.58771e-14	3.39356	0.082	0.008	2.90472e-10	Il1rn
1.79539e-14	1.09659	0.307	0.158	3.28467e-10	Slc35a2
2.00033e-14	0.89057	0.417	0.26	3.6596e-10	Map7d1
2.13401e-14	0.814067	0.436	0.264	3.90418e-10	Rpl29
2.15578e-14	0.909253	0.397	0.235	3.944e-10	Twsg1
2.4675e-14	-0.665948	0.423	0.55	4.51429e-10	Eif3f
2.46935e-14	0.746013	0.51	0.357	4.51768e-10	BC004004
2.52041e-14	-0.453221	0.927	0.951	4.61109e-10	Rpl22l1
2.59724e-14	1.6194	0.176	0.059	4.75164e-10	Cdon
2.92743e-14	1.07892	0.306	0.155	5.35573e-10	Cpd
2.93979e-14	-0.498087	0.893	0.905	5.37834e-10	Hsp90b1
3.14911e-14	0.437451	0.824	0.689	5.76129e-10	Tmed10
3.23555e-14	1.32031	0.242	0.106	5.91943e-10	Mgat1
3.35377e-14	1.17161	0.278	0.132	6.13571e-10	Eif6
3.44262e-14	0.782919	0.482	0.339	6.29828e-10	Ndufa12
3.5047e-14	-1.57222	0.029	0.12	6.41185e-10	Stmn1
3.5628e-14	1.7565	0.146	0.041	6.51815e-10	Apobec2
3.63658e-14	0.682794	0.407	0.236	6.65313e-10	Pdgfrl
3.75693e-14	0.54533	0.71	0.568	6.8733e-10	Atp1a1
3.78056e-14	1.61478	0.178	0.062	6.91654e-10	Piezo1
3.95902e-14	0.522251	0.714	0.561	7.24302e-10	BC031181
4.17212e-14	0.751704	0.494	0.327	7.6329e-10	Atp1b3
4.48059e-14	0.743886	0.625	0.483	8.19723e-10	Ugdh
4.57195e-14	-0.968317	0.265	0.409	8.36439e-10	Cpm
4.88638e-14	-0.548498	0.666	0.783	8.93963e-10	Hnrnpa1
4.9473e-14	-1.4651	0.145	0.279	9.05109e-10	Samhd1
5.66581e-14	2.40178	0.11	0.023	1.03656e-09	Pstpip1
5.78238e-14	1.53107	0.19	0.074	1.05789e-09	Timm22
5.82963e-14	1.03365	0.328	0.173	1.06653e-09	Ccdc28b
5.83823e-14	2.78187	0.118	0.028	1.0681e-09	Snx29
6.19953e-14	0.41943	0.822	0.675	1.1342e-09	Ivns1abp
6.26761e-14	0.845506	0.456	0.308	1.14666e-09	Cgref1
6.78689e-14	1.60497	0.174	0.064	1.24166e-09	Polr2f
6.8527e-14	0.936506	0.312	0.158	1.2537e-09	D630045J12Rik
7.09561e-14	0.798768	0.447	0.317	1.29814e-09	Hint1
7.58667e-14	0.591553	0.587	0.405	1.38798e-09	Rhob
7.61666e-14	0.908435	0.483	0.345	1.39347e-09	Lmcd1
9.20653e-14	2.8086	0.09	0.013	1.68434e-09	Ptger1
1.00066e-13	0.643497	0.541	0.365	1.83072e-09	Ppic
1.03799e-13	0.486975	0.758	0.612	1.899e-09	Cnpy2
1.07311e-13	0.505801	0.764	0.632	1.96326e-09	Atp5e
1.09761e-13	1.08361	0.247	0.109	2.00807e-09	Chrdl1
1.1454e-13	0.797956	0.533	0.388	2.09551e-09	Sgk1
1.15654e-13	0.749707	0.496	0.332	2.11589e-09	Pkd1
1.23187e-13	1.35116	0.22	0.091	2.2537e-09	Sox5
1.39229e-13	0.879508	0.388	0.224	2.5472e-09	Efna5
1.44711e-13	0.521582	0.766	0.622	2.64749e-09	Tsc22d1
1.46972e-13	1.00485	0.311	0.159	2.68885e-09	Shisa5
1.59151e-13	0.49391	0.772	0.646	2.91167e-09	Msn
1.67912e-13	-0.992329	0.207	0.357	3.07195e-09	Fstl3
1.69466e-13	0.707622	0.514	0.374	3.10038e-09	Tmem14c
1.83074e-13	-1.32185	0.104	0.235	3.34934e-09	Qpct
2.04307e-13	1.35739	0.219	0.094	3.73779e-09	Tnfrsf21
2.20146e-13	0.737573	0.589	0.412	4.02757e-09	Thbs1
2.21724e-13	0.90383	0.342	0.185	4.05644e-09	Camta1
2.24775e-13	1.45446	0.186	0.068	4.11226e-09	Mfap2
2.25479e-13	1.01936	0.318	0.17	4.12513e-09	Ndufb6
2.57834e-13	0.747875	0.48	0.311	4.71707e-09	Tnfrsf12a
3.10741e-13	-0.362851	0.883	0.92	5.68501e-09	Atp5mpl
3.30288e-13	1.06604	0.301	0.164	6.04263e-09	Sdhb
3.59039e-13	0.891416	0.361	0.203	6.56862e-09	Myo10
3.71126e-13	0.787596	0.404	0.239	6.78975e-09	H2-DMb1
3.96066e-13	0.533555	0.71	0.585	7.24603e-09	Ndufb10
4.53608e-13	1.18828	0.255	0.121	8.29876e-09	Cox17
4.799e-13	0.851478	0.428	0.273	8.77977e-09	P3h2
5.19067e-13	2.05088	0.122	0.031	9.49633e-09	Cib1
5.26602e-13	-0.663917	0.536	0.632	9.63419e-09	Fdps
5.31778e-13	0.915293	0.254	0.12	9.72888e-09	Mn1
5.62207e-13	1.02612	0.307	0.164	1.02856e-08	Apbb2
6.02112e-13	-1.0672	0.156	0.281	1.10156e-08	Ftl1
6.04197e-13	0.487368	0.722	0.564	1.10538e-08	Hnrnpa2b1
6.07705e-13	1.46455	0.211	0.091	1.1118e-08	Gdf5
6.23176e-13	1.21327	0.226	0.097	1.1401e-08	Gale
6.78969e-13	1.27392	0.228	0.101	1.24217e-08	Trim35
6.91837e-13	1.43585	0.198	0.083	1.26572e-08	Nav3
7.09642e-13	1.11116	0.281	0.145	1.29829e-08	Itprip
8.50199e-13	-1.08348	0.404	0.561	1.55544e-08	Col1a1
1.09899e-12	0.558874	0.652	0.528	2.0106e-08	Golph3
1.26969e-12	-0.590443	0.506	0.607	2.3229e-08	Hspa9
1.33721e-12	0.267563	1	1	2.44643e-08	Ppia
1.36034e-12	1.53469	0.178	0.071	2.48874e-08	Nudt18
1.37706e-12	-0.572597	0.507	0.637	2.51934e-08	Supt4a
1.37717e-12	0.744046	0.481	0.327	2.51953e-08	Tns3
1.54733e-12	1.90891	0.121	0.031	2.83084e-08	Akt1
1.6265e-12	1.27727	0.224	0.101	2.97567e-08	Fem1b
1.67034e-12	0.483666	0.863	0.757	3.05588e-08	Tmsb10
1.73153e-12	0.352372	0.035	0.006	3.16784e-08	Hp
1.83248e-12	0.771468	0.433	0.273	3.35253e-08	Fgfr1
1.87168e-12	1.00625	0.305	0.171	3.42424e-08	Mageh1
2.01131e-12	-0.448821	0.663	0.773	3.6797e-08	Slirp
2.02034e-12	0.46906	0.436	0.276	3.69621e-08	Mmp2
2.0914e-12	0.882158	0.371	0.219	3.82622e-08	Tnfrsf23
2.1005e-12	1.38334	0.184	0.071	3.84287e-08	Ehbp1l1
2.29886e-12	1.33467	0.262	0.139	4.20576e-08	Srxn1
2.33271e-12	0.905101	0.374	0.224	4.26769e-08	Fbxo7
2.44632e-12	0.715552	0.539	0.386	4.47555e-08	Trib1
2.59508e-12	0.817879	0.345	0.193	4.74769e-08	Hip1
2.87856e-12	0.820747	0.413	0.288	5.26633e-08	Rnf149
2.89479e-12	0.81842	0.422	0.275	5.29603e-08	Elovl1
2.96084e-12	-0.530571	0.604	0.703	5.41685e-08	Bet1
3.1461e-12	-0.659494	0.465	0.574	5.75579e-08	Anxa3
3.1499e-12	1.24754	0.221	0.1	5.76274e-08	Nme2
3.26292e-12	-1.64261	0.056	0.158	5.96951e-08	Dkkl1
3.43852e-12	1.68712	0.147	0.048	6.29078e-08	Flt1
4.20908e-12	1.14082	0.247	0.119	7.70052e-08	Rps10
4.22579e-12	1.23292	0.215	0.107	7.73109e-08	Naxd
4.29929e-12	0.659682	0.518	0.38	7.86556e-08	Coa3
4.33798e-12	0.625498	0.718	0.589	7.93633e-08	Peg3
4.42879e-12	0.695562	0.565	0.429	8.10247e-08	Rtl3
4.57331e-12	0.457205	0.74	0.607	8.36687e-08	Atf4
5.59085e-12	1.43692	0.173	0.068	1.02285e-07	Bud23
5.8037e-12	-0.574034	0.508	0.639	1.06179e-07	Srsf7
5.87589e-12	-0.66533	0.377	0.494	1.07499e-07	Scpep1
6.42201e-12	0.709858	0.448	0.288	1.17491e-07	Plod3
6.8423e-12	0.888803	0.361	0.217	1.2518e-07	Akap13
7.00997e-12	1.06287	0.27	0.139	1.28247e-07	Prkcsh
8.21859e-12	1.00734	0.29	0.159	1.50359e-07	Slc7a5
8.62814e-12	-1.13547	0.132	0.257	1.57852e-07	Stbd1
8.90104e-12	1.15165	0.518	0.392	1.62845e-07	Inhba
9.29451e-12	1.84924	0.112	0.029	1.70043e-07	Cdk5
9.94075e-12	3.93557	0.056	0.004	1.81866e-07	Cox8b
1.0311e-11	-0.621586	0.414	0.379	1.88639e-07	Sparcl1
1.17552e-11	1.101	0.226	0.103	2.15062e-07	Nfasc
1.17565e-11	-0.296668	0.965	0.974	2.15085e-07	Tceal9
1.20935e-11	0.274458	0.986	0.95	2.21251e-07	Aldoa
1.24216e-11	1.12445	0.25	0.126	2.27253e-07	Phldb1
1.24848e-11	-3.06845	0.016	0.078	2.2841e-07	Prss12
1.2864e-11	1.70724	0.148	0.05	2.35346e-07	Tnnt3
1.4804e-11	0.586661	0.574	0.436	2.70839e-07	Tmem208
1.48108e-11	-0.556608	0.446	0.607	2.70963e-07	Ccnd2
1.50562e-11	0.700176	0.477	0.319	2.75453e-07	Slc26a2
1.5266e-11	-0.739118	0.319	0.453	2.79291e-07	Ccng1
1.53041e-11	0.889818	0.334	0.192	2.79989e-07	Ldlrad4
1.541e-11	0.887887	0.319	0.176	2.81926e-07	C1qtnf6
1.64852e-11	1.35485	0.177	0.07	3.01597e-07	Nav1
1.65806e-11	0.937131	0.308	0.171	3.03341e-07	Adgra3
1.65932e-11	-0.290584	0.964	0.977	3.03572e-07	Sub1
1.75235e-11	1.20109	0.213	0.095	3.20592e-07	Fuca2
1.8467e-11	0.931491	0.309	0.173	3.37854e-07	Pkd2
1.88569e-11	0.634698	0.476	0.317	3.44987e-07	Mthfd2
1.89513e-11	-1.26323	0.096	0.209	3.46715e-07	Trp53inp1
1.91445e-11	0.58169	0.577	0.468	3.50248e-07	Prdx5
1.92474e-11	0.949732	0.325	0.188	3.52131e-07	Fgfr3
2.08792e-11	0.447278	0.781	0.674	3.81984e-07	Atraid
2.15989e-11	0.593971	0.312	0.181	3.95152e-07	Lum
2.18785e-11	0.932659	0.316	0.179	4.00268e-07	Spsb1
2.26846e-11	2.13362	0.124	0.038	4.15015e-07	Chit1
2.80215e-11	0.697073	0.449	0.309	5.12654e-07	Ppp1ca
2.85908e-11	0.935121	0.284	0.15	5.23069e-07	Atp2b4
3.19578e-11	0.18389	0.711	0.554	5.84668e-07	Crip1
3.22643e-11	-0.409808	0.71	0.795	5.90276e-07	Snu13
3.38267e-11	0.708366	0.459	0.324	6.1886e-07	4931406P16Rik
3.39028e-11	1.16821	0.224	0.107	6.20252e-07	Erg
3.53537e-11	0.580167	0.547	0.393	6.46796e-07	Tmco1
3.54685e-11	0.2218	0.996	0.989	6.48896e-07	Hapln1
3.56588e-11	1.12822	0.23	0.11	6.52379e-07	Cyhr1
3.68074e-11	0.42806	0.543	0.381	6.73391e-07	Fstl1
3.8742e-11	1.29345	0.18	0.073	7.08784e-07	Adgrl1
3.91073e-11	0.726987	0.429	0.278	7.15468e-07	Capn6
3.99454e-11	0.884504	0.335	0.201	7.30801e-07	Commd3
4.14975e-11	0.778694	0.398	0.273	7.59196e-07	Ube2g2
4.30469e-11	0.839633	0.367	0.24	7.87543e-07	Arhgef1
4.34611e-11	1.13279	0.219	0.101	7.95121e-07	Ciao2b
5.0721e-11	-1.2961	0.082	0.189	9.27941e-07	Cenpq
5.18594e-11	-0.64768	0.383	0.516	9.48767e-07	Lsm3
5.31633e-11	0.648991	0.503	0.371	9.72623e-07	Capns1
5.33778e-11	-2.33275	0.015	0.08	9.76547e-07	Lsr
5.90469e-11	0.759045	0.419	0.283	1.08026e-06	Aig1
5.97834e-11	1.18215	0.218	0.103	1.09374e-06	Hexb
6.1239e-11	0.966519	0.281	0.151	1.12037e-06	Ap1s1
6.14935e-11	1.44408	0.152	0.055	1.12502e-06	Zfp704
6.41966e-11	0.987337	0.273	0.144	1.17448e-06	Synpo
7.65549e-11	0.793084	0.33	0.189	1.40057e-06	Lsp1
7.74492e-11	0.521601	0.528	0.369	1.41693e-06	Dlc1
7.88949e-11	0.961626	0.286	0.165	1.44338e-06	Tomm22
8.2036e-11	0.624176	0.529	0.421	1.50085e-06	Tob1
8.77188e-11	1.22888	0.202	0.091	1.60481e-06	Pcolce2
9.08351e-11	1.64587	0.128	0.041	1.66183e-06	Tmem223
9.29052e-11	0.793334	0.397	0.266	1.6997e-06	Klf2
9.45265e-11	1.40963	0.174	0.073	1.72936e-06	Fam83g
9.99679e-11	-1.01432	0.151	0.255	1.82891e-06	Spg21
1.07805e-10	0.455091	0.776	0.662	1.9723e-06	Fth1
1.11326e-10	0.85437	0.338	0.209	2.03671e-06	Amfr
1.11571e-10	1.05834	0.236	0.116	2.04118e-06	Nrbp1
1.15203e-10	-1.0032	0.143	0.267	2.10764e-06	Ccdc163
1.22546e-10	0.778403	0.365	0.225	2.24197e-06	Cdc37
1.30024e-10	1.26333	0.19	0.085	2.37879e-06	Smpd1
1.33164e-10	0.608592	0.521	0.382	2.43624e-06	Arpc5
1.36883e-10	0.603983	0.526	0.384	2.50427e-06	Mpp6
1.42887e-10	0.672061	0.528	0.403	2.61411e-06	Ifrd1
1.43127e-10	0.510377	0.628	0.496	2.6185e-06	Prnp
1.45896e-10	0.436886	0.728	0.6	2.66916e-06	Ckap4
1.46609e-10	0.596063	0.474	0.32	2.6822e-06	Ldlrad3
1.64647e-10	0.656853	0.452	0.302	3.01222e-06	Nedd9
1.69249e-10	0.479892	0.645	0.565	3.09642e-06	Klf7
1.73298e-10	0.571178	0.561	0.421	3.17049e-06	U2af1
1.78168e-10	1.12475	0.219	0.107	3.25959e-06	Gnb2
2.08017e-10	1.37214	0.21	0.098	3.80566e-06	Slurp1
2.09014e-10	-0.371297	0.754	0.848	3.82391e-06	Ndufb1-ps
2.09823e-10	3.62418	0.06	0.007	3.83871e-06	Sprr1a
2.14075e-10	0.968242	0.304	0.183	3.9165e-06	Cd44
2.20445e-10	0.453931	0.699	0.559	4.03305e-06	Ctnnb1
2.43992e-10	1.28369	0.216	0.106	4.46383e-06	Frzb
2.57238e-10	0.822295	0.371	0.247	4.70618e-06	Ino80c
2.60795e-10	0.192071	0.797	0.659	4.77124e-06	Cst3
2.62315e-10	0.826625	0.334	0.198	4.79905e-06	Tacc2
2.68724e-10	1.07419	0.234	0.119	4.91631e-06	Lgmn
2.70972e-10	-0.370927	0.789	0.862	4.95742e-06	Oat
2.8873e-10	1.91321	0.103	0.029	5.28232e-06	Camkk1
2.94679e-10	1.8941	0.109	0.031	5.39116e-06	Fbp2
2.98456e-10	0.631063	0.498	0.371	5.46026e-06	Tmbim6
2.99065e-10	0.814999	0.342	0.213	5.47139e-06	Nfic
3.03276e-10	1.15306	0.209	0.103	5.54844e-06	Aff3
3.17008e-10	-0.351509	0.887	0.929	5.79966e-06	Ndufv3
3.18869e-10	1.07164	0.215	0.102	5.8337e-06	Slc39a13
3.22105e-10	1.02067	0.241	0.122	5.8929e-06	Cd151
3.29015e-10	1.63144	0.144	0.055	6.01932e-06	Ntrk2
3.30649e-10	0.865849	0.288	0.159	6.04922e-06	Gsn
3.34422e-10	-0.183892	0.204	0.143	6.11824e-06	Pdpn
3.45201e-10	1.03056	0.242	0.128	6.31546e-06	Cirbp
3.57722e-10	1.05542	0.27	0.149	6.54453e-06	Eif3b
3.58745e-10	-0.523108	0.497	0.603	6.56324e-06	Mrpl24
3.61402e-10	0.706477	0.383	0.241	6.61185e-06	Spred1
3.78506e-10	0.832963	0.335	0.206	6.92476e-06	Ak2
3.9045e-10	0.968632	0.29	0.165	7.14327e-06	Nfkbia
4.05936e-10	0.814156	0.331	0.197	7.4266e-06	Mlf2
4.44186e-10	0.732005	0.398	0.259	8.12638e-06	Vasn
4.96523e-10	1.78654	0.108	0.031	9.08388e-06	Scrn1
5.29058e-10	0.94694	0.277	0.167	9.67912e-06	Pgd
5.42306e-10	-0.469	0.487	0.536	9.9215e-06	Cops4
5.70527e-10	0.856306	0.294	0.167	1.04378e-05	Mpzl1
5.71091e-10	-0.521913	0.503	0.633	1.04481e-05	Ero1l
5.77129e-10	-0.470544	0.553	0.681	1.05586e-05	Gm2000
5.78139e-10	0.785172	0.349	0.219	1.05771e-05	Slc1a4
5.83722e-10	1.26105	0.172	0.073	1.06792e-05	Gna11
5.94797e-10	1.18899	0.217	0.108	1.08818e-05	Nfkbiz
6.12302e-10	1.24275	0.183	0.088	1.12021e-05	Grhpr
6.17061e-10	-0.32869	0.977	0.986	1.12891e-05	Tpt1
6.58748e-10	0.831321	0.315	0.204	1.20518e-05	Timm17b
6.73954e-10	1.42108	0.121	0.04	1.233e-05	Tnfaip2
6.83977e-10	0.906921	0.282	0.161	1.25134e-05	Rabac1
6.89677e-10	-0.83319	0.202	0.323	1.26176e-05	Zcchc9
6.94222e-10	0.954398	0.28	0.164	1.27008e-05	Hivep2
7.19802e-10	0.63423	0.482	0.342	1.31688e-05	Tkt
7.39173e-10	0.397853	0.821	0.727	1.35232e-05	Eif3h
7.74351e-10	0.899454	0.238	0.122	1.41667e-05	Slc44a2
7.98267e-10	1.39255	0.153	0.065	1.46043e-05	Mgat5
8.09966e-10	0.784858	0.344	0.213	1.48183e-05	Tns2
8.27947e-10	-0.546461	0.497	0.579	1.51473e-05	Fdft1
8.29534e-10	0.475159	0.625	0.484	1.51763e-05	Ndufs6
8.65126e-10	1.31556	0.174	0.082	1.58275e-05	Ppp1r18
1.01089e-09	1.28736	0.159	0.065	1.84942e-05	Gne
1.06868e-09	1.20666	0.2	0.103	1.95516e-05	Dusp5
1.0814e-09	1.22544	0.16	0.066	1.97842e-05	B3gnt9
1.11103e-09	0.514616	0.651	0.517	2.03264e-05	Ddah1
1.1286e-09	-0.51746	0.444	0.578	2.06478e-05	Acp1
1.14311e-09	0.629026	0.424	0.282	2.09131e-05	Fkbp14
1.14349e-09	1.12168	0.195	0.09	2.09202e-05	Cxxc5
1.2026e-09	0.80937	0.338	0.211	2.20015e-05	Stk40
1.20319e-09	-0.383746	0.726	0.785	2.20123e-05	Snrpe
1.21151e-09	0.677557	0.38	0.242	2.21645e-05	Foxc1
1.28698e-09	0.977513	0.268	0.159	2.35453e-05	Tiparp
1.31672e-09	0.59808	0.503	0.373	2.40895e-05	Gabarapl2
1.38681e-09	0.640344	0.378	0.24	2.53717e-05	Nr4a1
1.40775e-09	-0.312641	0.87	0.914	2.57549e-05	Eef1d
1.43196e-09	-1.63496	0.056	0.138	2.61978e-05	Igfbp4
1.44166e-09	0.44906	0.666	0.53	2.63752e-05	H3f3a
1.51037e-09	0.848156	0.292	0.168	2.76322e-05	Iqsec1
1.51925e-09	0.718211	0.396	0.264	2.77948e-05	Mtch1
1.59003e-09	1.56234	0.123	0.042	2.90896e-05	Npdc1
1.69702e-09	0.937334	0.273	0.156	3.1047e-05	Mfge8
1.7118e-09	-1.73092	0.038	0.112	3.13174e-05	F11r
1.72861e-09	-0.810809	0.373	0.448	3.16249e-05	Cald1
1.76119e-09	1.05427	0.224	0.116	3.2221e-05	St3gal1
1.88864e-09	1.10169	0.179	0.08	3.45527e-05	Bad
2.00351e-09	-1.30053	0.102	0.194	3.66542e-05	Arid5b
2.09559e-09	0.847888	0.366	0.243	3.83388e-05	Mob2
2.11959e-09	1.03546	0.218	0.109	3.87778e-05	Ehd1
2.21846e-09	1.43677	0.141	0.055	4.05867e-05	Abhd12
2.31406e-09	0.639625	0.497	0.36	4.23358e-05	Hk2
2.32849e-09	0.417523	0.761	0.671	4.25997e-05	Ctsb
2.34553e-09	1.00309	0.241	0.129	4.29115e-05	Gpsm2
2.52867e-09	1.58465	0.11	0.035	4.6262e-05	Ackr3
2.56771e-09	0.623443	0.459	0.342	4.69762e-05	Atp5pb
2.64226e-09	-0.752793	0.246	0.354	4.83401e-05	Sc5d
2.70428e-09	1.21311	0.178	0.08	4.94747e-05	Nr4a2
2.7463e-09	-0.695353	0.275	0.394	5.02436e-05	Tatdn1
2.80163e-09	0.625379	0.432	0.293	5.12559e-05	Ell2
2.86003e-09	1.38714	0.181	0.086	5.23243e-05	Marcksl1
2.86734e-09	1.07419	0.202	0.097	5.2458e-05	Sertad4
3.02263e-09	1.06064	0.175	0.079	5.5299e-05	Atp10a
3.18764e-09	2.33467	0.087	0.023	5.83179e-05	Lif
3.258e-09	0.40299	0.748	0.635	5.96052e-05	Slc38a2
3.29867e-09	0.682593	0.383	0.249	6.03491e-05	Kif21a
3.43259e-09	0.81059	0.296	0.173	6.27992e-05	Ubr5
3.46933e-09	-0.375583	0.74	0.809	6.34713e-05	Cdc42
4.1864e-09	1.54697	0.141	0.055	7.65902e-05	Chil1
4.19668e-09	-0.425688	0.774	0.841	7.67782e-05	Hsp90aa1
4.40793e-09	-0.199314	1	1	8.0643e-05	Rpl14
4.51506e-09	0.598927	0.523	0.415	8.2603e-05	Zfand2a
4.56664e-09	0.95652	0.246	0.134	8.35466e-05	Fam214b
4.6884e-09	0.735928	0.374	0.259	8.57742e-05	Lrpap1
5.08703e-09	-0.568533	0.362	0.489	9.30672e-05	Dazap2
5.36298e-09	1.63165	0.113	0.041	9.81158e-05	Ddx49
5.36519e-09	-0.612114	0.326	0.457	9.81562e-05	Eif2s3y
5.48096e-09	-0.478709	0.486	0.602	0.000100274	Lsm5
5.66021e-09	0.682342	0.395	0.266	0.000103554	Hprt
5.78126e-09	1.18126	0.175	0.085	0.000105768	Znhit1
5.81412e-09	0.68311	0.385	0.272	0.000106369	Anapc11
6.07311e-09	0.632012	0.491	0.367	0.000111108	Sqstm1
6.21447e-09	0.705942	0.371	0.243	0.000113694	Arpc1a
6.44792e-09	-1.2114	0.081	0.174	0.000117965	Gstm1
6.52873e-09	0.410765	0.671	0.537	0.000119443	Lamp1
6.75359e-09	-0.533656	0.414	0.543	0.000123557	Magt1
7.8859e-09	0.736097	0.338	0.227	0.000144273	Pitpna
7.92095e-09	0.633343	0.404	0.275	0.000144914	9530068E07Rik
8.30781e-09	-1.23066	0.088	0.179	0.000151991	Cbr2
8.3948e-09	0.670953	0.264	0.153	0.000153583	Gna13
8.60381e-09	-0.550897	0.352	0.488	0.000157407	Ccdc58
8.67209e-09	0.433821	0.689	0.576	0.000158656	Lamp2
8.92602e-09	0.955779	0.239	0.133	0.000163302	Nacc2
9.04789e-09	0.812352	0.289	0.18	0.000165531	Unc50
9.16863e-09	0.868879	0.279	0.163	0.00016774	Adam12
9.73436e-09	0.653278	0.427	0.3	0.00017809	Nfia
9.74202e-09	-0.830955	0.191	0.3	0.00017823	Cebpz
9.83812e-09	-0.407879	0.646	0.71	0.000179988	Bet1l
1.03535e-08	1.36114	0.142	0.061	0.000189417	Svbp
1.15001e-08	0.543118	0.427	0.291	0.000210395	Fxyd1
1.1971e-08	0.58946	0.461	0.327	0.00021901	Csgalnact2
1.2085e-08	0.542371	0.552	0.433	0.000221095	Ccser2
1.20962e-08	2.42213	0.069	0.014	0.000221301	Cbln1
1.23503e-08	-0.498466	0.456	0.564	0.000225949	Cript
1.24102e-08	0.557062	0.516	0.404	0.000227045	Klhl21
1.25893e-08	0.777541	0.337	0.218	0.000230322	Samd4
1.30603e-08	0.510342	0.476	0.337	0.000238938	Aprt
1.32812e-08	0.96472	0.227	0.122	0.00024298	Cops7a
1.44717e-08	0.847817	0.334	0.219	0.00026476	Tmie
1.48361e-08	-1.68543	0.068	0.133	0.000271426	Olfml3
1.54726e-08	1.17739	0.168	0.078	0.000283072	Rtkn
1.68179e-08	1.15779	0.175	0.084	0.000307683	Zfp521
1.75325e-08	-0.371763	0.696	0.764	0.000320756	Snrnp27
1.77745e-08	0.778707	0.315	0.198	0.000325185	Baiap2l1
1.82309e-08	0.740057	0.332	0.21	0.000333534	Smim1
1.8237e-08	0.776179	0.3	0.182	0.000333646	Mllt11
1.87253e-08	1.12586	0.19	0.094	0.00034258	Frmd4a
1.91736e-08	0.544388	0.291	0.179	0.000350781	Ctsk
1.93757e-08	0.51926	0.514	0.412	0.000354478	Cdk4
1.98963e-08	0.749707	0.328	0.211	0.000364003	Pnkd
2.02715e-08	0.703904	0.352	0.231	0.000370867	Vill
2.04273e-08	0.904035	0.241	0.135	0.000373718	Clk3
2.05822e-08	2.31605	0.067	0.014	0.000376551	Lurap1l
2.11391e-08	0.749707	0.312	0.195	0.000386739	Gtf2a2
2.19884e-08	0.697477	0.348	0.228	0.000402278	Manbal
2.20138e-08	-1.13993	0.104	0.192	0.000402742	H2bc4
2.43171e-08	-0.568603	0.387	0.506	0.000444881	Thoc1
2.52684e-08	0.459476	0.613	0.506	0.000462285	Med13l
2.66916e-08	0.98263	0.221	0.122	0.000488322	Runx1
2.69971e-08	0.635851	0.46	0.331	0.000493912	Fosb
2.76362e-08	-0.561541	0.353	0.464	0.000505604	Mrpl32
2.84142e-08	2.60769	0.054	0.008	0.000519838	Fbp1
2.98615e-08	0.721279	0.326	0.206	0.000546316	Mycbp
2.99204e-08	0.892246	0.246	0.141	0.000547394	Ndufb5
3.15218e-08	0.987207	0.203	0.104	0.00057669	Rab13
3.16996e-08	0.601609	0.442	0.314	0.000579944	Lrrfip1
3.17528e-08	1.32317	0.12	0.046	0.000580918	Sumf1
3.33162e-08	0.835437	0.261	0.151	0.00060952	Zmat5
3.48473e-08	0.928045	0.195	0.098	0.000637531	Ltbr
3.57921e-08	-1.47056	0.07	0.15	0.000654816	Cox6b2
3.58299e-08	-6.35882	0	0.024	0.000655508	Gpha2
3.60071e-08	0.896549	0.245	0.147	0.00065875	Micall1
3.65668e-08	-0.291032	0.846	0.887	0.000668989	Cops9
3.68968e-08	0.694492	0.361	0.245	0.000675027	Ikbip
3.74395e-08	0.73237	0.365	0.246	0.000684956	Tubb2a
3.96318e-08	0.89057	0.257	0.159	0.000725063	Kif13b
3.9654e-08	0.922258	0.217	0.115	0.00072547	Fgf2
4.00431e-08	0.353447	0.787	0.705	0.000732589	Surf4
4.01008e-08	0.46638	0.602	0.506	0.000733645	Calm1
4.05242e-08	0.58887	0.476	0.372	0.000741391	Nucb2
4.07875e-08	2.56989	0.061	0.012	0.000746207	Aqp3
4.1065e-08	1.03264	0.194	0.1	0.000751285	Tmem205
4.34364e-08	-0.19675	0.993	0.996	0.000794669	Atp5l
4.44562e-08	0.75779	0.287	0.173	0.000813327	Stk26
4.48095e-08	2.45015	0.061	0.012	0.00081979	Hnf4a
4.50212e-08	0.948611	0.207	0.108	0.000823662	Phyh
4.54043e-08	0.441923	0.714	0.621	0.000830672	Plod1
4.76265e-08	2.49387	0.057	0.011	0.000871327	Crlf1
4.77101e-08	-0.361458	0.742	0.818	0.000872856	Eif4a2
4.86839e-08	0.83717	0.284	0.176	0.000890671	Cldn7
4.87056e-08	2.45015	0.056	0.01	0.000891069	Smim5
4.91917e-08	0.894905	0.252	0.146	0.000899962	Klf10
5.29637e-08	-0.374847	0.684	0.74	0.00096897	Hnrnpf
5.34378e-08	0.778116	0.284	0.189	0.000977645	Slc41a1
5.36085e-08	0.56479	0.275	0.164	0.000980768	Folr2
5.47764e-08	0.932712	0.229	0.128	0.00100213	Scyl1
5.52684e-08	-0.438208	0.924	0.928	0.00101114	Actg1
5.6662e-08	-1.00518	0.101	0.194	0.00103663	Enpp5
5.71431e-08	-0.408594	0.8	0.862	0.00104543	Cox4i2
5.75144e-08	0.166081	0.978	0.938	0.00105223	mt-Nd2
5.7952e-08	2.05227	0.069	0.016	0.00106023	Cst6
5.8609e-08	0.552717	0.453	0.324	0.00107225	Fosl2
5.8908e-08	-0.937617	0.114	0.212	0.00107772	Gng2
5.9198e-08	0.749707	0.307	0.194	0.00108303	Psmc4
5.99436e-08	-0.64144	0.31	0.418	0.00109667	Snrnp25
6.12923e-08	1.08133	0.183	0.094	0.00112134	Cry2
6.16898e-08	0.332407	0.822	0.766	0.00112861	Ap2m1
6.24192e-08	1.27455	0.13	0.053	0.00114196	Cenpb
6.43377e-08	-0.533584	0.462	0.556	0.00117706	Rabggtb
6.7211e-08	2.31264	0.055	0.01	0.00122962	Tm6sf1
6.96798e-08	0.506876	0.475	0.344	0.00127479	Nrk
7.1343e-08	-0.313513	0.755	0.832	0.00130522	Pabpc1
7.17555e-08	-0.40479	0.572	0.659	0.00131277	Pdcl3
7.27834e-08	-0.269626	0.942	0.945	0.00133157	Calm2
7.48163e-08	0.672981	0.36	0.243	0.00136876	Farp1
7.64992e-08	0.418857	0.586	0.456	0.00139955	Sec31a
7.69434e-08	0.987697	0.196	0.104	0.00140768	Tm2d2
7.73895e-08	-0.351222	0.694	0.771	0.00141584	Chchd1
8.0173e-08	1.09832	0.169	0.084	0.00146676	Aup1
8.02276e-08	-0.579466	0.311	0.438	0.00146776	Taf1d
8.08583e-08	0.444335	0.584	0.462	0.0014793	Tmbim1
8.09676e-08	-4.77385	0	0.023	0.0014813	Cdh6
8.53097e-08	0.921393	0.176	0.088	0.00156074	Phtf2
8.6327e-08	0.980005	0.204	0.112	0.00157935	Ninj1
8.72326e-08	0.559914	0.444	0.32	0.00159592	Fam20b
8.9248e-08	-1.52593	0.011	0.05	0.00163279	Stxbp6
9.0553e-08	0.402083	0.662	0.548	0.00165667	Arf2
9.16637e-08	1.04983	0.175	0.086	0.00167699	Commd4
9.26876e-08	0.388349	0.509	0.376	0.00169572	Jmjd1c
9.76038e-08	1.67862	0.09	0.03	0.00178566	Zfp414
9.77773e-08	-0.791338	0.162	0.27	0.00178884	Exosc8
1.00046e-07	0.928581	0.227	0.134	0.00183034	Acot7
1.05185e-07	0.852995	0.234	0.132	0.00192437	Gpx7
1.06447e-07	0.892447	0.227	0.127	0.00194745	Ndst1
1.06495e-07	-0.292728	0.835	0.85	0.00194833	Chmp2a
1.0753e-07	1.22703	0.13	0.054	0.00196726	Ripor1
1.07884e-07	-0.68965	0.204	0.319	0.00197374	Marf1
1.12478e-07	0.847621	0.268	0.164	0.00205779	Ptgs1
1.12601e-07	-1.34427	0.049	0.121	0.00206004	Golph3l
1.15549e-07	3.45015	0.036	0.002	0.00211397	Eya4
1.19527e-07	-0.216424	0.989	0.986	0.00218675	Selenok
1.2355e-07	0.790261	0.282	0.173	0.00226034	Plpp3
1.25657e-07	0.766009	0.285	0.179	0.0022989	Rftn2
1.27776e-07	-1.12229	0.096	0.165	0.00233767	Tmem159
1.29134e-07	0.909579	0.229	0.134	0.0023625	Rab11fip5
1.29723e-07	0.947647	0.193	0.1	0.00237329	Irf2bpl
1.30227e-07	0.798768	0.266	0.159	0.0023825	Tram2
1.3025e-07	0.640083	0.373	0.252	0.00238292	Fos
1.308e-07	1.15882	0.146	0.071	0.00239299	Fscn1
1.31427e-07	0.944878	0.206	0.11	0.00240445	Csad
1.36817e-07	-0.459167	0.474	0.573	0.00250307	Gfpt1
1.44287e-07	0.522153	0.503	0.388	0.00263973	Top1
1.4735e-07	-0.442938	0.471	0.548	0.00269576	Polr1d
1.47828e-07	-0.475669	0.447	0.558	0.0027045	Emg1
1.50172e-07	1.21628	0.131	0.055	0.00274739	Ppard
1.50222e-07	1.11228	0.157	0.079	0.0027483	Aurkaip1
1.52584e-07	1.33467	0.111	0.042	0.00279153	Bmp1
1.53218e-07	0.909842	0.218	0.126	0.00280313	Nt5dc2
1.53262e-07	1.4696	0.105	0.038	0.00280393	Thbs3
1.54646e-07	0.73156	0.306	0.199	0.00282925	Chsy3
1.5618e-07	0.662073	0.367	0.254	0.00285732	Map4
1.57402e-07	0.4182	0.622	0.499	0.00287966	Colgalt2
1.57545e-07	0.354334	0.764	0.687	0.00288229	Mrpl33
1.59151e-07	-0.689772	0.23	0.335	0.00291166	Leprotl1
1.59318e-07	1.63423	0.09	0.03	0.00291472	Pex16
1.63416e-07	-0.344223	0.711	0.74	0.0029897	Srsf3
1.70867e-07	-2.16456	0.01	0.053	0.003126	Bmp7
1.84467e-07	1.10988	0.154	0.072	0.00337482	Gpc1
1.85498e-07	1.39448	0.106	0.07	0.00339368	Sfn
1.87438e-07	-0.241436	0.945	0.948	0.00342918	Morf4l2
1.89583e-07	0.10068	0.546	0.416	0.00346841	Mfap4
1.9096e-07	1.11768	0.16	0.078	0.00349362	Metrnl
1.9363e-07	-0.989765	0.102	0.192	0.00354246	Pecr
1.93641e-07	2.10726	0.068	0.018	0.00354266	Tppp3
1.93939e-07	-0.871359	0.131	0.23	0.00354812	Hrct1
1.9449e-07	0.540157	0.517	0.405	0.0035582	Mrpl18
1.97731e-07	0.766386	0.278	0.181	0.00361749	Arfgap1
2.03277e-07	-0.384697	0.562	0.673	0.00371895	Psma1
2.1415e-07	-3.25029	0.004	0.038	0.00391787	Ostn
2.14694e-07	0.666452	0.322	0.207	0.00392783	Selenot
2.15215e-07	1.02868	0.153	0.072	0.00393736	Sesn2
2.16207e-07	-0.393592	0.66	0.723	0.00395551	Vdac3
2.17471e-07	1.14826	0.153	0.073	0.00397864	Pop7
2.26133e-07	0.73183	0.297	0.188	0.00413709	Trio
2.2651e-07	-0.859503	0.217	0.303	0.00414399	Cdo1
2.27855e-07	0.509691	0.645	0.532	0.00416861	Glrx
2.28126e-07	0.712995	0.307	0.2	0.00417357	Mras
2.28699e-07	0.852801	0.227	0.128	0.00418405	Sspn
2.34305e-07	0.705986	0.314	0.204	0.00428661	Rabgef1
2.40559e-07	-0.43866	0.614	0.688	0.00440102	Isg20
2.42674e-07	0.636225	0.361	0.251	0.00443973	Tmco3
2.43718e-07	1.45598	0.107	0.043	0.00445883	Stk10
2.45782e-07	0.517047	0.477	0.356	0.00449658	Tpm3
2.56343e-07	0.467345	0.518	0.394	0.00468979	Tmem176a
2.56785e-07	-2.03165	0.014	0.061	0.00469789	Zmym1
2.58421e-07	0.661522	0.371	0.272	0.00472781	Acsf2
2.68921e-07	1.5504	0.096	0.034	0.00491991	Map2k5
2.71409e-07	-1.30314	0.056	0.127	0.00496543	Zfp773
2.79461e-07	0.225781	0.959	0.911	0.00511274	Cox6c
2.89413e-07	0.922654	0.195	0.103	0.0052948	Shf
2.92967e-07	0.898304	0.198	0.106	0.00535983	Slc35e4
2.97364e-07	1.71933	0.083	0.026	0.00544027	Adm2
3.01927e-07	-1.25029	0.05	0.121	0.00552375	Spint2
3.09368e-07	0.997635	0.181	0.095	0.0056599	Cbx6
3.15951e-07	1.28474	0.127	0.056	0.00578031	Map1a
3.16876e-07	0.785004	0.439	0.351	0.00579725	Fgf21
3.16954e-07	0.394195	0.692	0.59	0.00579867	Pmp22
3.19283e-07	0.703484	0.324	0.218	0.00584127	Ids
3.19776e-07	0.9576	0.197	0.107	0.0058503	Qsox2
3.2779e-07	1.03751	0.169	0.085	0.00599692	Plbd2
3.31628e-07	0.585407	0.458	0.355	0.00606713	Midn
3.37798e-07	0.577128	0.401	0.291	0.00618001	Ndufa4l2
3.49063e-07	2.11894	0.054	0.011	0.00638611	Shroom3
3.50756e-07	0.926585	0.184	0.096	0.00641708	Rab5c
3.66022e-07	0.800691	0.247	0.146	0.00669637	Smim4
3.68897e-07	0.573457	0.403	0.285	0.00674896	Rnf11
3.872e-07	0.871269	0.174	0.09	0.00708383	Arhgap31
3.89652e-07	-0.68104	0.27	0.376	0.00712868	Mef2c
3.91341e-07	0.980752	0.185	0.1	0.00715958	Trim47
4.01518e-07	-0.850852	0.155	0.24	0.00734577	Arfgef3
4.09572e-07	-1.29211	0.038	0.101	0.00749312	Phldb2
4.11452e-07	-0.761546	0.155	0.257	0.00752751	Cmc1
4.28284e-07	0.895687	0.203	0.121	0.00783545	Erf
4.33892e-07	0.919632	0.205	0.118	0.00793806	Morn2
4.47573e-07	0.741759	0.283	0.181	0.00818835	Septin9
4.63262e-07	1.32289	0.114	0.047	0.00847538	Abhd11
4.64743e-07	0.337551	0.784	0.699	0.00850248	Fndc3b
4.73904e-07	0.653176	0.395	0.285	0.00867007	Tspan6
4.78057e-07	1.3712	0.108	0.042	0.00874606	Obsl1
4.79474e-07	0.617122	0.281	0.175	0.00877198	Zfp36
4.91266e-07	0.796671	0.244	0.146	0.00898771	Tmem219
5.00523e-07	1.13473	0.153	0.074	0.00915707	Egr2
5.06864e-07	0.493718	0.327	0.216	0.00927308	Dab2
5.12147e-07	-0.481857	0.445	0.543	0.00936973	Gnl3
5.24642e-07	0.465182	0.537	0.433	0.00959833	Pdap1
5.26326e-07	1.11946	0.166	0.086	0.00962914	Has2
5.35058e-07	-0.655744	0.249	0.347	0.00978888	Snx6
5.36503e-07	0.581409	0.385	0.275	0.00981533	Phpt1
5.37053e-07	-1.4023	0.043	0.102	0.00982539	Tes
5.374e-07	-0.610125	0.216	0.327	0.00983174	Gbe1
5.51082e-07	1.06597	0.177	0.103	0.010082	Aebp1
5.53069e-07	1.2017	0.131	0.059	0.0101184	Mbd3
5.56577e-07	0.238878	0.938	0.894	0.0101826	Tma7
5.70291e-07	0.722227	0.3	0.206	0.0104335	Crip2
5.98144e-07	0.832169	0.223	0.128	0.010943	Bola2
6.30828e-07	1.73521	0.08	0.025	0.011541	Calml4
6.42305e-07	0.458328	0.54	0.428	0.011751	Selenos
6.53112e-07	1.12822	0.14	0.065	0.0119487	Timm8a1
6.54163e-07	0.509079	0.421	0.302	0.0119679	Lrp1
6.54164e-07	-1.04708	0.185	0.223	0.0119679	Fbn2
6.66988e-07	0.383459	0.67	0.578	0.0122026	4930523C07Rik
6.76033e-07	0.814558	0.293	0.2	0.012368	Cystm1
6.77116e-07	1.11966	0.145	0.073	0.0123878	Kcnma1
6.90877e-07	-0.424413	0.483	0.591	0.0126396	Txndc9
7.03983e-07	2.17855	0.058	0.014	0.0128794	Mov10
7.07681e-07	-1.26247	0.053	0.121	0.012947	Pak3
7.10642e-07	1.84657	0.07	0.02	0.0130012	Pigyl
7.26599e-07	1.18267	0.137	0.066	0.0132931	Cmklr1
7.68934e-07	0.881497	0.206	0.125	0.0140676	Dgkd
7.72115e-07	-0.524468	0.339	0.422	0.0141258	Vbp1
7.9011e-07	1.47669	0.09	0.031	0.0144551	Ngef
7.9864e-07	0.54932	0.426	0.313	0.0146111	Reep3
8.09337e-07	1.45666	0.097	0.036	0.0148068	Ncs1
8.15655e-07	0.528028	0.411	0.294	0.0149224	H2az1
8.44031e-07	1.4602	0.07	0.022	0.0154415	Slc23a2
8.7099e-07	0.301198	0.923	0.894	0.0159348	Itm2a
9.09962e-07	0.77416	0.191	0.104	0.0166477	Mmp14
9.20755e-07	-2.09829	0.014	0.056	0.0168452	Gsto1
9.47405e-07	0.58009	0.377	0.267	0.0173328	Mapk6
9.61582e-07	1.24397	0.143	0.083	0.0175921	Sox11
9.66528e-07	1.12096	0.109	0.046	0.0176826	Dpp7
9.7359e-07	0.914956	0.196	0.112	0.0178118	Tbcb
9.80366e-07	0.921319	0.179	0.095	0.0179358	Endod1
9.83722e-07	1.39996	0.097	0.036	0.0179972	Fzd9
1.02716e-06	0.890883	0.2	0.118	0.018792	Nomo1
1.03096e-06	0.700798	0.282	0.18	0.0188614	Acvr1
1.04742e-06	1.1541	0.127	0.056	0.0191626	Als2cl
1.05934e-06	1.06732	0.151	0.076	0.0193807	Myo1d
1.06302e-06	0.731187	0.29	0.191	0.019448	Efemp2
1.07117e-06	-0.869062	0.15	0.241	0.019597	Txnip
1.07126e-06	-1.19504	0.108	0.174	0.0195987	Itgbl1
1.0825e-06	-0.307971	0.745	0.784	0.0198044	Tceal8
1.08488e-06	1.18394	0.143	0.068	0.0198479	Ltbp2
1.10655e-06	0.53618	0.42	0.307	0.0202443	Map2k3
1.13818e-06	0.470297	0.482	0.368	0.0208229	Lmna
1.14404e-06	0.602213	0.38	0.267	0.0209302	Col4a2
1.1759e-06	2.3077	0.049	0.01	0.0215131	Gramd4
1.18052e-06	0.565393	0.367	0.254	0.0215976	Slc35d1
1.2029e-06	0.620681	0.344	0.245	0.0220071	Cdc42ep3
1.21307e-06	0.709065	0.249	0.151	0.0221931	Dnpep
1.23132e-06	1.00935	0.156	0.078	0.022527	Fbxw8
1.28476e-06	4.33467	0.02	0	0.0235047	Gpr3
1.30896e-06	0.554072	0.367	0.254	0.0239474	Rcn2
1.32982e-06	0.362806	0.696	0.615	0.0243291	Cyb5a
1.35023e-06	0.552792	0.37	0.258	0.0247024	Zyx
1.43595e-06	0.626273	0.337	0.23	0.0262707	St3gal6
1.46994e-06	0.472867	0.46	0.342	0.0268925	Selenof
1.48719e-06	0.356346	0.703	0.595	0.0272081	Dlk1
1.49772e-06	0.577303	0.422	0.314	0.0274008	Rora
1.50967e-06	-1.0671	0.131	0.209	0.0276194	Ogn
1.51534e-06	2.03511	0.038	0.007	0.0277231	Rtn2
1.52885e-06	0.848593	0.228	0.139	0.0279702	Hivep3
1.55777e-06	0.505581	0.446	0.333	0.0284994	Mrfap1
1.56122e-06	-0.442667	0.45	0.552	0.0285625	Rtcb
1.60103e-06	0.809414	0.229	0.146	0.0292909	Fosl1
1.60738e-06	0.860739	0.189	0.103	0.0294069	Ehd2
1.65672e-06	-2.79461	0.005	0.037	0.0303098	Runx3
1.66337e-06	1.3077	0.097	0.037	0.0304314	Alg1
1.67088e-06	0.528467	0.376	0.264	0.0305687	Tcf4
1.67104e-06	0.239513	0.421	0.309	0.0305716	Spry2
1.68312e-06	0.738819	0.229	0.135	0.0307928	Slc35b1
1.69191e-06	0.956752	0.166	0.086	0.0309534	Maea
1.70353e-06	-0.94773	0.102	0.175	0.0311661	Casp6
1.79727e-06	0.486673	0.372	0.26	0.032881	Dync1h1
1.80986e-06	0.25349	0.967	0.929	0.0331115	S100a10
1.81074e-06	1.0593	0.164	0.09	0.0331275	Tgfb2
1.82583e-06	0.274343	0.862	0.809	0.0334035	Btg1
1.8282e-06	1.33467	0.099	0.038	0.0334469	Tafa5
1.8494e-06	0.384943	0.629	0.518	0.0338347	Fry
1.88099e-06	2.05821	0.095	0.036	0.0344127	Slpi
1.88101e-06	1.54879	0.08	0.026	0.0344131	Man1c1
1.88651e-06	0.864107	0.2	0.115	0.0345138	Epb41l1
1.95417e-06	0.898304	0.196	0.114	0.0357516	Fasn
1.98096e-06	1.10585	0.119	0.053	0.0362417	Sumf2
1.9827e-06	-2.30474	0.011	0.049	0.0362736	St6galnac3
1.98364e-06	-0.233898	0.251	0.218	0.0362907	Ltbp1
2.02096e-06	0.724172	0.269	0.179	0.0369735	Myadm
2.0335e-06	0.949847	0.171	0.095	0.0372029	Psmd3
2.03986e-06	0.558409	0.392	0.29	0.0373192	Cdk2ap1
2.04171e-06	-0.383267	0.539	0.603	0.037353	Hspb11
2.04947e-06	1.21161	0.123	0.059	0.0374951	Prickle1
2.06933e-06	0.113761	0.205	0.118	0.0378584	Lcn2
2.07298e-06	0.594124	0.358	0.251	0.0379253	Colec12
2.09021e-06	1.23513	0.119	0.054	0.0382404	Hhat
2.09917e-06	0.642792	0.296	0.194	0.0384042	Trappc3
2.12042e-06	-4.70972	0	0.018	0.038793	A2m
2.12904e-06	0.496775	0.446	0.353	0.0389507	Stx4a
2.13218e-06	0.906212	0.179	0.109	0.0390082	Sec14l1
2.22964e-06	0.985085	0.163	0.088	0.0407913	Smim27
2.23778e-06	0.440249	0.338	0.233	0.0409402	Tent5a
2.28265e-06	2.18267	0.05	0.011	0.041761	Sec14l2
2.35241e-06	0.675707	0.292	0.205	0.0430374	Rer1
2.40512e-06	0.497553	0.362	0.252	0.0440017	Crabp2
2.43118e-06	4.14202	0.019	0	0.0444784	Gm14137
2.4651e-06	2.11894	0.054	0.013	0.045099	Fgd5
2.53497e-06	0.759691	0.243	0.158	0.0463772	Eif4a3
2.53547e-06	2.18267	0.026	0.004	0.0463865	Mospd3
2.53989e-06	1.00935	0.151	0.082	0.0464674	Ppil2
2.54465e-06	0.650408	0.309	0.213	0.0465544	Snx18
2.56556e-06	1.19512	0.114	0.049	0.0469369	Pros1
2.57439e-06	1.11649	0.133	0.065	0.0470984	Timm13
2.58677e-06	0.813366	0.223	0.139	0.0473249	Dot1l
2.58776e-06	-0.261176	0.846	0.879	0.0473432	Gpi1
2.63972e-06	-1.63362	0.022	0.071	0.0482938	Zfp874a
2.64041e-06	1.25785	0.11	0.05	0.0483063	Chpf
2.64761e-06	0.687956	0.268	0.189	0.0484381	Vma21
2.66887e-06	-0.290228	0.764	0.814	0.048827	Eif3i
2.74233e-06	0.412499	0.495	0.379	0.0501709	Btg3
2.78846e-06	0.83437	0.176	0.096	0.0510148	Tln1
2.79201e-06	1.19512	0.112	0.048	0.0510797	B4galt6
2.79401e-06	-1.87965	0.022	0.07	0.0511165	Wfdc3
2.85114e-06	0.830395	0.208	0.124	0.0521616	Erlec1
2.89953e-06	0.901195	0.158	0.082	0.0530469	Gas1
2.93987e-06	1.45542	0.097	0.038	0.053785	Adgrg6
2.94359e-06	0.577608	0.349	0.246	0.0538529	Chid1
2.94413e-06	-0.391012	0.515	0.626	0.0538629	Prdx6
2.95244e-06	0.505837	0.417	0.307	0.0540149	Itgav
3.03388e-06	-0.620242	0.213	0.312	0.0555048	Dap3
3.04913e-06	-1.27199	0.049	0.113	0.0557838	Nrn1
3.04996e-06	1.50103	0.087	0.034	0.0557991	Mecom
3.08204e-06	0.677195	0.295	0.201	0.0563859	Slc38a10
3.10802e-06	1.26297	0.116	0.052	0.0568612	Rnd1
3.10897e-06	0.859332	0.201	0.122	0.0568787	Cep170
3.13136e-06	0.361406	0.628	0.549	0.0572882	Txn2
3.14202e-06	0.418754	0.516	0.402	0.0574832	Ywhab
3.19166e-06	0.52394	0.444	0.338	0.0583914	Palld
3.29825e-06	-1.99933	0.071	0.125	0.0603415	Dmp1
3.36281e-06	1.14362	0.099	0.041	0.0615225	Scara3
3.39999e-06	1.28813	0.107	0.046	0.0622028	Efcab2
3.51166e-06	0.509348	0.435	0.36	0.0642458	Edil3
3.68686e-06	-0.39803	0.524	0.603	0.0674511	Fam114a2
3.72076e-06	0.637421	0.307	0.213	0.0680712	Sap18
3.75647e-06	0.668787	0.259	0.177	0.0687245	Tmem33
3.75735e-06	0.405035	0.408	0.296	0.0687408	Krt16
3.83905e-06	0.690468	0.272	0.181	0.0702355	Tmbim4
3.85398e-06	0.894097	0.181	0.104	0.0705085	Ptpn12
3.86228e-06	1.1541	0.121	0.055	0.0706603	Slc39a11
3.94353e-06	-0.55987	0.251	0.357	0.0721469	Tra2a
3.98093e-06	0.543256	0.393	0.288	0.0728311	Map1lc3a
4.06616e-06	-0.247434	0.843	0.888	0.0743904	Brk1
4.23864e-06	0.547078	0.374	0.269	0.0775458	Acly
4.24045e-06	0.813272	0.204	0.125	0.0775791	Ube2m
4.3098e-06	1.02724	0.142	0.071	0.0788477	Sec16b
4.38464e-06	-0.24089	0.95	0.971	0.0802169	Sfr1
4.454e-06	-0.964384	0.08	0.153	0.0814859	Pcgf5
4.45778e-06	0.977735	0.153	0.079	0.081555	Tnfrsf1a
4.4887e-06	-0.411656	0.472	0.568	0.0821208	Nap1l1
4.57031e-06	0.274735	0.347	0.251	0.0836139	Timp2
4.61974e-06	0.799176	0.219	0.138	0.0845181	Slc16a2
4.62907e-06	2.04516	0.051	0.012	0.0846888	Ppm1j
4.6409e-06	-0.693675	0.168	0.241	0.0849053	4833420G17Rik
4.6523e-06	-0.722361	0.163	0.243	0.0851138	Nae1
4.72628e-06	1.04117	0.142	0.072	0.0864673	Mertk
4.75594e-06	2.09074	0.069	0.022	0.0870099	Dmkn
4.7753e-06	0.588163	0.335	0.237	0.087364	Prkar1a
4.78567e-06	2.43421	0.041	0.007	0.0875539	Trim67
4.81598e-06	0.54205	0.299	0.199	0.0881083	Tubb5
4.83789e-06	0.629261	0.296	0.197	0.0885092	Cnnm4
4.88037e-06	-1.52038	0.012	0.046	0.0892864	Sema6a
4.91763e-06	-0.142713	0.691	0.622	0.0899681	mt-Nd3
4.91891e-06	0.740774	0.245	0.169	0.0899914	Spire1
4.94616e-06	-0.378653	0.552	0.613	0.0904899	Esd
5.007e-06	1.20635	0.114	0.052	0.091603	Orai1
5.04893e-06	0.736032	0.23	0.14	0.0923702	Avpr1a
5.05702e-06	0.719695	0.255	0.163	0.0925182	Gpr153
5.08709e-06	1.16763	0.141	0.071	0.0930684	Dio2
5.10992e-06	-0.824028	0.109	0.191	0.093486	Fam129a
5.27548e-06	0.589573	0.346	0.246	0.096515	Zmiz1
5.31991e-06	-2.07626	0.019	0.06	0.0973278	Npr3
5.40188e-06	0.569357	0.3	0.2	0.0988274	Tmem126a
5.41202e-06	1.24003	0.106	0.046	0.0990128	Pip5k1c
5.41682e-06	-1.27047	0.174	0.211	0.0991007	Eln
5.55378e-06	0.824758	0.193	0.11	0.101606	Smox
5.5693e-06	0.72274	0.253	0.165	0.10189	Scarb1
5.69682e-06	0.403687	0.557	0.472	0.104223	Gorasp2
5.71664e-06	0.78047	0.208	0.122	0.104586	Ergic1
5.79584e-06	0.9159	0.168	0.096	0.106035	Zmynd8
5.80762e-06	0.327683	0.585	0.47	0.10625	Trappc2l
5.88029e-06	1.2297	0.101	0.042	0.10758	1110038F14Rik
5.89905e-06	-0.356536	0.612	0.699	0.107923	Copz1
5.94216e-06	-0.443974	0.404	0.496	0.108712	Hsd17b10
5.97853e-06	0.563007	0.382	0.283	0.109377	Furin
5.98468e-06	0.549521	0.369	0.272	0.10949	Gmppa
6.00609e-06	1.00052	0.152	0.084	0.109881	Agrn
6.01838e-06	0.279251	0.858	0.785	0.110106	Rbm3
6.11492e-06	0.73411	0.248	0.169	0.111872	Hmga2
6.2371e-06	0.608351	0.319	0.224	0.114108	Ilk
6.45474e-06	0.33467	0.628	0.52	0.118089	Ppfibp1
6.48648e-06	0.608938	0.301	0.21	0.11867	Gba
6.57358e-06	0.388047	0.571	0.471	0.120264	Tmem107
6.61093e-06	-0.569011	0.285	0.381	0.120947	Mrps18b
6.67654e-06	1.19381	0.11	0.049	0.122147	Tiam1
6.71622e-06	-0.910217	0.091	0.165	0.122873	Zfp938
6.74158e-06	0.885769	0.173	0.096	0.123337	Alg5
6.88894e-06	1.07473	0.153	0.082	0.126033	Mxd1
7.1426e-06	-3.52331	0.002	0.026	0.130674	T
7.33488e-06	1.74971	0.064	0.019	0.134192	Uchl1
7.43215e-06	-1.11494	0.056	0.12	0.135971	Cth
7.47813e-06	-0.232977	0.915	0.941	0.136812	Nop10
7.83325e-06	0.456926	0.483	0.375	0.143309	Slc39a7
8.01131e-06	0.526096	0.372	0.29	0.146567	Tut7
8.17407e-06	-2.30919	0.011	0.046	0.149545	Cdh1
8.22932e-06	0.228037	0.85	0.771	0.150555	Maged1
8.28668e-06	1.08674	0.127	0.064	0.151605	Hip1r
8.29493e-06	0.856622	0.162	0.088	0.151756	Clba1
8.39418e-06	-0.362041	0.55	0.622	0.153572	Magoh
8.52584e-06	0.683905	0.251	0.161	0.15598	Actr1b
8.68464e-06	0.115532	0.533	0.436	0.158886	Ass1
8.71932e-06	3.91963	0.017	0	0.15952	Celsr1
8.79457e-06	0.457352	0.492	0.4	0.160897	Pdcd4
9.17723e-06	1.08978	0.141	0.073	0.167897	Tlr2
9.21181e-06	0.79572	0.19	0.109	0.16853	Cltb
9.31973e-06	-0.398294	0.486	0.576	0.170505	Snrpb2
9.44187e-06	3.29403	0.028	0.002	0.172739	Syn1
9.56121e-06	0.177711	0.944	0.892	0.174922	Srp14
9.60279e-06	0.936408	0.146	0.076	0.175683	Fam102b
9.61438e-06	2.22364	0.044	0.01	0.175895	Sh2d5
9.7198e-06	0.510241	0.405	0.308	0.177824	Oaz1
9.82778e-06	0.667245	0.261	0.183	0.179799	Tmem109
9.88868e-06	0.337814	0.718	0.634	0.180913	Klf6
1.00049e-05	1.10334	0.121	0.062	0.18304	Sik3
1.00101e-05	1.29403	0.094	0.038	0.183134	Wdr60
1.00431e-05	-0.309222	0.74	0.784	0.183738	1810037I17Rik
1.01941e-05	0.563556	0.358	0.265	0.186501	Cobll1
1.03993e-05	0.493645	0.36	0.294	0.190256	Bcas2
1.05893e-05	-0.383254	0.489	0.57	0.193731	Polr2k
1.09864e-05	1.8086	0.077	0.029	0.200996	Prkg2
1.11576e-05	1.33467	0.076	0.028	0.204129	Castor1
1.11936e-05	2.55706	0.025	0.002	0.204787	Spsb4
1.12181e-05	0.800933	0.153	0.098	0.205235	Prpf31
1.12766e-05	0.550398	0.347	0.247	0.206306	Sgms2
1.13111e-05	0.620775	0.29	0.203	0.206936	Surf1
1.13833e-05	0.376249	0.583	0.486	0.208257	Clint1
1.1547e-05	-2.30474	0.01	0.044	0.211253	Hspa1b
1.16347e-05	0.580549	0.322	0.229	0.212857	Itgb5
1.22719e-05	-0.477771	0.343	0.44	0.224514	Gtpbp4
1.26693e-05	1.3966	0.092	0.041	0.231784	Ddit4
1.26969e-05	1.6916	0.062	0.019	0.23229	Gchfr
1.27519e-05	3.39356	0.024	0.001	0.233295	Adgra1
1.29997e-05	0.434205	0.458	0.351	0.23783	Tmem30a
1.34945e-05	-0.724973	0.141	0.213	0.246882	Ints6
1.37907e-05	1.38714	0.081	0.031	0.252302	Uqcrc1
1.3912e-05	-0.812606	0.104	0.164	0.254521	Mfap1a
1.47717e-05	-2.25029	0.003	0.023	0.270248	2310030G06Rik
1.4785e-05	0.905358	0.156	0.085	0.270492	Pcyox1
1.49471e-05	0.740883	0.223	0.138	0.273458	Fam89a
1.53946e-05	1.47553	0.066	0.022	0.281645	Rasd1
1.5451e-05	0.445823	0.457	0.356	0.282676	Lmo4
1.55267e-05	0.304831	0.714	0.619	0.284061	Atp2b1
1.57162e-05	-0.566868	0.198	0.258	0.287528	Prpf8
1.5785e-05	0.660118	0.274	0.192	0.288786	Dipk2a
1.60628e-05	-0.580326	0.238	0.327	0.293869	Dnttip2
1.61289e-05	1.04415	0.115	0.054	0.295079	Itpkb
1.66832e-05	1.78365	0.059	0.018	0.305219	Epha3
1.66882e-05	-0.831523	0.117	0.193	0.305311	Hyou1
1.68637e-05	0.713181	0.223	0.151	0.308521	Ebna1bp2
1.70076e-05	1.66117	0.064	0.024	0.311154	Prss53
1.70753e-05	1.54807	0.07	0.024	0.312392	Sphk1
1.72748e-05	-0.57023	0.239	0.318	0.316043	Taf7
1.7407e-05	-0.403767	0.47	0.549	0.318462	Sugt1
1.75769e-05	1.22364	0.111	0.054	0.32157	Smoc1
1.76696e-05	1.2014	0.088	0.036	0.323265	Slc35c2
1.7672e-05	0.692717	0.228	0.143	0.323308	Pigp
1.76947e-05	1.02433	0.131	0.068	0.323724	Pfn2
1.77722e-05	0.523735	0.344	0.245	0.325143	Rhoj
1.79884e-05	-1.74215	0.013	0.049	0.329098	Atp8b1
1.79949e-05	0.429983	0.398	0.294	0.329217	Bcat1
1.80389e-05	1.85662	0.052	0.014	0.330021	Cyb561d2
1.80864e-05	0.530305	0.289	0.195	0.330891	Pim1
1.85016e-05	1.08313	0.114	0.058	0.338486	Ndufaf3
1.85316e-05	0.557062	0.339	0.248	0.339036	Ssna1
1.92396e-05	-0.80972	0.135	0.205	0.351989	Lzic
1.92958e-05	0.271347	0.997	0.994	0.353016	Ctsd
1.93715e-05	1.13053	0.111	0.053	0.354402	Ppp1r1b
1.96823e-05	-2.28592	0.008	0.04	0.360087	H2-Q10
1.97795e-05	0.358852	0.492	0.384	0.361866	Wwtr1
1.98227e-05	0.493868	0.41	0.319	0.362656	Slc6a8
2.00321e-05	0.810249	0.177	0.102	0.366488	Kcnk5
2.01599e-05	1.09436	0.155	0.09	0.368826	S100a2
2.02724e-05	1.73722	0.075	0.031	0.370883	Atp6v0a4
2.07438e-05	-0.203592	0.867	0.92	0.379508	Psmb6
2.1282e-05	-0.917717	0.095	0.164	0.389354	Slc5a3
2.18145e-05	-0.575435	0.219	0.311	0.399097	Rnmt
2.18361e-05	-0.470419	0.342	0.409	0.399491	Abi1
2.23293e-05	0.893673	0.156	0.086	0.408514	Garem1
2.23994e-05	-1.05098	0.054	0.114	0.409797	Spats2l
2.29717e-05	0.719615	0.131	0.07	0.420267	Tnni2
2.31908e-05	1.9461	0.049	0.013	0.424275	Mdga1
2.31958e-05	-0.607703	0.21	0.295	0.424368	Nifk
2.3259e-05	-1.11628	0.024	0.067	0.425524	Pttg1
2.32668e-05	0.376664	0.226	0.156	0.425666	Pls3
2.33724e-05	0.789236	0.191	0.116	0.427599	Slc35a3
2.3424e-05	0.61987	0.192	0.116	0.428542	Nuak1
2.34374e-05	-1.2992	0.026	0.07	0.428788	Mtrr
2.40079e-05	-1.53717	0.021	0.064	0.439225	Eppk1
2.46453e-05	1.68461	0.054	0.016	0.450885	Klhl33
2.47835e-05	0.557817	0.349	0.259	0.453413	Tspan4
2.49142e-05	0.518199	0.253	0.168	0.455804	Bnip2
2.49643e-05	0.403968	0.442	0.381	0.456722	Zfr
2.52224e-05	0.617604	0.285	0.199	0.461443	Ubr2
2.56066e-05	-0.775851	0.137	0.211	0.468472	Ormdl2
2.57451e-05	0.392797	0.53	0.435	0.471007	Gnai2
2.57971e-05	-0.36395	0.479	0.558	0.471958	Chmp5
2.58845e-05	-0.89075	0.095	0.15	0.473556	Acss2
2.62099e-05	-0.453233	0.388	0.477	0.47951	Saa3
2.62837e-05	0.586769	0.293	0.215	0.480861	Praf2
2.6312e-05	1.22675	0.095	0.042	0.481378	Sh3bp2
2.64826e-05	1.3712	0.073	0.026	0.4845	Chadl
2.6485e-05	0.189921	0.892	0.823	0.484543	Rps27l
2.65501e-05	1.69908	0.072	0.03	0.485734	Lrrc17
2.66698e-05	0.598731	0.195	0.118	0.487923	Adamtsl2
2.69962e-05	0.405666	0.533	0.436	0.493895	Gja1
2.71679e-05	-2.04547	0.01	0.043	0.497037	Myl9
2.72973e-05	-0.246719	0.873	0.868	0.499404	Ptma
2.7371e-05	-0.397905	0.474	0.541	0.500752	Ptbp3
2.74662e-05	1.20914	0.092	0.042	0.502494	Lmf2
2.78239e-05	0.775702	0.194	0.118	0.509039	Pex2
2.78501e-05	0.514919	0.35	0.264	0.509518	Lamtor1
2.81071e-05	-2.21182	0.01	0.043	0.514219	Lgr5
2.85827e-05	-0.636986	0.202	0.283	0.52292	Ptges
2.8801e-05	0.418707	0.402	0.3	0.526914	Dst
2.88213e-05	0.990715	0.071	0.029	0.527286	Cadm1
2.92092e-05	2.10334	0.042	0.01	0.534382	Hhipl1
2.94302e-05	-1.19685	0.048	0.102	0.538425	Piga
2.95842e-05	0.542075	0.326	0.234	0.541243	Ercc1
3.00938e-05	-0.327922	0.546	0.598	0.550566	Eif4e2
3.06734e-05	0.877463	0.112	0.056	0.561169	Zfand3
3.07718e-05	0.584741	0.307	0.215	0.56297	Fads2
3.13614e-05	3.91963	0.015	0	0.573758	St8sia6
3.19903e-05	0.692222	0.258	0.18	0.585263	Gcnt1
3.21745e-05	1.90725	0.047	0.012	0.588632	Prss45
3.22252e-05	0.52776	0.342	0.248	0.589561	Pck2
3.22936e-05	1.74971	0.053	0.016	0.590812	Ap5z1
3.30436e-05	0.910172	0.154	0.086	0.604533	Cdk6
3.38718e-05	-0.741905	0.117	0.193	0.619684	Tsc1
3.44582e-05	1.16034	0.099	0.047	0.630412	Myg1
3.45557e-05	0.687868	0.227	0.145	0.632197	Myc
3.47342e-05	0.401784	0.514	0.424	0.635463	Glg1
3.47426e-05	0.586733	0.293	0.217	0.635616	Itpr2
3.47478e-05	1.26428	0.09	0.038	0.635711	Dlgap4
3.4807e-05	2.07164	0.043	0.011	0.636794	Dchs1
3.53435e-05	-3.13294	0.005	0.031	0.64661	Cldn10
3.53977e-05	-0.535562	0.236	0.296	0.6476	Mrpl45
3.55878e-05	0.689836	0.208	0.128	0.65108	Ttc13
3.6411e-05	0.437117	0.492	0.4	0.66614	Ugp2
3.76188e-05	0.706958	0.214	0.145	0.688236	Gpsm1
3.83002e-05	0.604834	0.229	0.146	0.700703	Cyth3
3.8805e-05	-0.360566	0.474	0.522	0.709937	Uqcrc2
3.89532e-05	0.437999	0.29	0.203	0.71265	Fcgrt
3.92279e-05	0.936585	0.105	0.052	0.717675	Dnajc4
3.95858e-05	-0.644825	0.274	0.265	0.724222	Col8a1
3.96485e-05	-0.517397	0.319	0.372	0.72537	Cpe
3.9775e-05	0.648907	0.244	0.161	0.727683	4833439L19Rik
3.97977e-05	0.612626	0.263	0.181	0.728099	Tmem214
4.00301e-05	0.727339	0.204	0.126	0.73235	Psph
4.01956e-05	1.18267	0.053	0.02	0.735378	Atrnl1
4.11295e-05	0.428365	0.356	0.259	0.752465	Foxp1
4.15054e-05	0.646203	0.261	0.188	0.759341	Zbtb7a
4.1527e-05	-0.559313	0.216	0.29	0.759737	Smim15
4.16762e-05	-0.248967	0.863	0.882	0.762467	Atp5md
4.26543e-05	-0.778541	0.118	0.192	0.78036	Ephx1
4.28899e-05	-0.474333	0.311	0.4	0.784671	Mrpl35
4.2972e-05	0.577174	0.248	0.163	0.786173	Csrnp1
4.35216e-05	0.90171	0.131	0.068	0.796228	Erbin
4.37661e-05	0.985336	0.129	0.068	0.800701	Tom1l2
4.38365e-05	1.21826	0.096	0.047	0.801989	Snai1
4.38673e-05	-0.137156	0.741	0.652	0.802553	Lgals1
4.40166e-05	0.808601	0.162	0.092	0.805283	Wdr74
4.42346e-05	0.958654	0.137	0.074	0.809271	Rhof
4.4308e-05	0.532967	0.345	0.267	0.810615	Degs1
4.51972e-05	1.22034	0.09	0.04	0.826882	Dusp7
4.55811e-05	1.31605	0.073	0.028	0.833906	Ccdc88c
4.57095e-05	-0.522665	0.254	0.343	0.836255	Smarca5
4.70452e-05	0.622025	0.267	0.183	0.860691	Rexo2
4.75331e-05	-0.737121	0.129	0.203	0.869617	Hspa2
4.81901e-05	-0.356838	0.529	0.609	0.881638	Aimp1
4.99909e-05	3.02273	0.025	0.002	0.914584	Apba2
5.07396e-05	-1.80488	0.014	0.049	0.92828	Sinhcaf
5.13647e-05	0.52136	0.346	0.258	0.939718	Wasf2
5.16727e-05	0.739365	0.127	0.07	0.945352	Ttll5
5.1965e-05	0.637959	0.24	0.171	0.950701	Adss
5.21097e-05	0.349273	0.531	0.432	0.953346	Impad1
5.22032e-05	0.624878	0.241	0.158	0.955057	Tmem18
5.31418e-05	0.77416	0.18	0.108	0.97223	Sema3d
5.36244e-05	-1.67656	0.013	0.047	0.981059	Nrip2
5.36915e-05	-1.62375	0.021	0.056	0.982286	Olfr920
5.4362e-05	-1.39325	0.02	0.059	0.994552	Map7
5.47768e-05	1.08361	0.106	0.05	1	Proser2
5.6359e-05	-4.05765	0	0.013	1	1700013F07Rik
5.65932e-05	-0.300691	0.567	0.607	1	Ube2b
5.69037e-05	0.804749	0.168	0.101	1	Szrd1
5.69722e-05	1.47407	0.067	0.024	1	Cebpa
5.70488e-05	-3.00518	0.003	0.025	1	Prom1
5.70789e-05	1.95134	0.043	0.011	1	Skiv2l
5.79461e-05	-0.41472	0.41	0.484	1	Grpel1
5.84848e-05	0.551977	0.291	0.203	1	Copz2
5.8614e-05	-1.153	0.043	0.095	1	Ezh1
5.88088e-05	-0.483127	0.289	0.361	1	Rab9
5.88867e-05	0.691992	0.229	0.158	1	Carhsp1
5.92906e-05	0.834099	0.157	0.094	1	U2af2
5.95645e-05	4.14202	0.014	0	1	Slfn2
5.95645e-05	3.74971	0.014	0	1	Clic3
5.95645e-05	3.74971	0.014	0	1	Kcnip4
5.95645e-05	3.83717	0.014	0	1	9130230L23Rik
5.95645e-05	3.91963	0.014	0	1	Cyth4
6.01245e-05	0.793209	0.169	0.1	1	Fuca1
6.04017e-05	1.07164	0.104	0.049	1	Atp6v0a2
6.05095e-05	0.80556	0.18	0.11	1	Pfkfb3
6.13901e-05	1.61644	0.056	0.018	1	Slc7a7
6.16083e-05	0.643449	0.255	0.18	1	Flnb
6.18819e-05	0.830081	0.164	0.104	1	Foxa3
6.26751e-05	1.63952	0.054	0.017	1	Baalc
6.28858e-05	0.948351	0.148	0.094	1	Vcan
6.32429e-05	1.5363	0.06	0.02	1	Rap1gap2
6.37577e-05	1.55706	0.058	0.019	1	Fmn1
6.37924e-05	1.14964	0.092	0.042	1	Acaa1a
6.57021e-05	0.394171	0.463	0.363	1	Nes
6.74159e-05	0.705313	0.213	0.139	1	Myo1e
6.79387e-05	0.616441	0.243	0.161	1	Mrpl55
6.81464e-05	-0.142828	0.139	0.086	1	Prg4
6.81599e-05	1.88721	0.021	0.004	1	Fancg
6.89839e-05	0.223998	0.856	0.784	1	Col6a3
6.90236e-05	-0.371855	0.459	0.538	1	Srpr
6.94966e-05	0.667245	0.218	0.15	1	Cul7
6.98953e-05	-0.300201	0.691	0.745	1	Msmo1
7.06927e-05	-0.884775	0.088	0.152	1	Marcks
7.07158e-05	0.451739	0.426	0.356	1	Abl2
7.17034e-05	0.631063	0.242	0.163	1	Eri3
7.1959e-05	-0.237625	0.735	0.735	1	Eif1a
7.19899e-05	-0.61741	0.154	0.235	1	Prpf38a
7.24795e-05	0.439478	0.319	0.228	1	Fat1
7.26855e-05	0.639684	0.231	0.152	1	Fxr2
7.31555e-05	-0.952211	0.067	0.126	1	2700097O09Rik
7.43611e-05	-0.303897	0.254	0.336	1	Eef1e1
7.49795e-05	0.83717	0.152	0.086	1	Tmem63b
7.62229e-05	0.485787	0.374	0.284	1	Gsdme
7.62779e-05	0.615103	0.261	0.181	1	Map4k4
7.63785e-05	0.346544	0.409	0.312	1	Ran
7.65853e-05	-0.786346	0.111	0.171	1	Fyn
7.67215e-05	1.07728	0.107	0.053	1	P4ha3
7.92432e-05	0.703537	0.204	0.128	1	Ets1
8.02229e-05	0.470681	0.406	0.323	1	Hspg2
8.16845e-05	1.3061	0.045	0.014	1	Adamtsl3
8.17854e-05	0.925557	0.114	0.058	1	Camkk2
8.34103e-05	-0.543701	0.216	0.285	1	Tbc1d15
8.34297e-05	0.395796	0.486	0.394	1	Anapc5
8.35641e-05	0.757975	0.153	0.088	1	Olfm1
8.39248e-05	1.55706	0.026	0.006	1	Lcat
8.43227e-05	-0.486181	0.14	0.157	1	Serinc5
8.44936e-05	-0.271768	0.594	0.568	1	Insig1
8.6607e-05	-1.38415	0.026	0.068	1	Hspa1a
8.68379e-05	-1.91326	0.011	0.042	1	Kcnj15
8.78134e-05	0.804849	0.144	0.08	1	Tjp2
8.82155e-05	-0.330755	0.535	0.592	1	Zfp330
8.87296e-05	0.276106	0.637	0.54	1	Paip2
8.96126e-05	0.673356	0.163	0.097	1	Adam9
9.10544e-05	0.450528	0.355	0.261	1	Ift43
9.19309e-05	0.877812	0.139	0.08	1	Tmem9b
9.25757e-05	1.02982	0.109	0.055	1	Ap1m1
9.287e-05	1.51052	0.057	0.019	1	Dram1
9.35909e-05	0.696596	0.148	0.086	1	Mgrn1
9.45145e-05	-0.641207	0.169	0.246	1	Klhl24
9.50318e-05	2.38198	0.03	0.005	1	Galnt18
9.50424e-05	0.446145	0.427	0.337	1	Atp5g3
0.000100254	-0.763554	0.103	0.17	1	Rictor
0.000102052	-0.274502	0.682	0.733	1	Csde1
0.000102182	0.280909	0.695	0.6	1	Fkbp7
0.000102691	2.33467	0.026	0.004	1	Hhip
0.000103459	1.00879	0.119	0.065	1	Pfkfb4
0.000103461	0.263582	0.718	0.628	1	Psap
0.000105266	-0.546968	0.175	0.258	1	Appl2
0.000105398	1.0531	0.102	0.049	1	Txndc15
0.000106	-0.714799	0.115	0.186	1	Orc6
0.00010602	-1.27019	0.033	0.078	1	Zfp949
0.000106557	0.218413	0.76	0.671	1	Higd2a
0.000107188	0.45778	0.303	0.216	1	Mef2d
0.00010725	-0.363563	0.498	0.596	1	Med21
0.000107274	0.703904	0.202	0.133	1	Frmd8
0.000110631	0.690206	0.171	0.103	1	Usf2
0.000111129	0.45563	0.412	0.319	1	Egln3
0.00011287	0.838517	0.118	0.062	1	Rgs12
0.000113559	0.147591	0.997	0.998	1	Rps13
0.000113741	0.744954	0.205	0.139	1	Ccnd1
0.000114434	1.5977	0.057	0.02	1	Vit
0.000115455	0.362025	0.52	0.438	1	Trappc4
0.00011668	-0.421804	0.308	0.402	1	Faf2
0.000116907	0.839344	0.15	0.088	1	Selenon
0.000117309	-0.643438	0.151	0.216	1	Elp3
0.000117549	0.432763	0.352	0.295	1	Cars
0.00011859	0.527812	0.317	0.237	1	Epb41l2
0.000119632	0.433152	0.392	0.318	1	Zfp260
0.000119745	0.691604	0.212	0.151	1	Cd27
0.000119764	0.852801	0.15	0.089	1	Chchd6
0.000119794	0.755756	0.149	0.085	1	Slc7a11
0.000120184	0.491395	0.095	0.056	1	Egfr
0.000120488	0.737634	0.189	0.124	1	Dusp8
0.000122155	-0.400117	0.231	0.257	1	Pdgfc
0.000122609	2.25221	0.032	0.006	1	Gimap6
0.000122993	0.369653	0.45	0.353	1	Pgm1
0.000123103	0.839905	0.12	0.064	1	St6galnac4
0.000126325	0.304173	0.635	0.548	1	Mif
0.000128449	0.52001	0.312	0.243	1	Esyt2
0.000128526	-3.95073	0	0.012	1	Btg4
0.000128526	-4.33776	0	0.012	1	Slc10a6
0.000129616	1.15851	0.069	0.028	1	Fam20c
0.000129654	-0.418735	0.341	0.366	1	Bpgm
0.000129855	0.406264	0.366	0.273	1	Jun
0.000130589	0.576171	0.298	0.217	1	Cmc2
0.000131098	1.45015	0.06	0.022	1	Sh2b3
0.000132759	-0.371831	0.425	0.495	1	Eif3l
0.00013276	0.765475	0.162	0.096	1	Abr
0.000132806	0.720561	0.14	0.08	1	Ift27
0.000133991	0.645238	0.22	0.144	1	Ext2
0.000134579	0.138013	0.916	0.859	1	Cd9
0.00013574	1.09886	0.093	0.043	1	Baiap2
0.000136635	-0.987258	0.039	0.086	1	Ebf1
0.000136799	-0.436829	0.298	0.367	1	Ube2w
0.000138368	0.735493	0.176	0.113	1	Shmt2
0.000139207	0.785331	0.165	0.1	1	Plekhh2
0.000139919	-0.973285	0.073	0.127	1	Gria3
0.000141491	0.51052	0.304	0.221	1	Ube2z
0.000142873	0.5251	0.244	0.165	1	Tmem63a
0.00014345	1.81384	0.043	0.012	1	G430095P16Rik
0.000146287	-1.08037	0.07	0.109	1	Icos
0.000147895	0.309306	0.7	0.613	1	Hmgcr
0.00014956	2.48667	0.03	0.006	1	Rbm47
0.00014959	-0.701504	0.112	0.181	1	Cab39l
0.000150303	0.987571	0.111	0.058	1	Zdhhc9
0.000151598	-1.10733	0.047	0.097	1	Mvd
0.000152411	0.784473	0.155	0.094	1	Nabp2
0.000152635	0.542745	0.283	0.2	1	B4galt1
0.000152886	0.758372	0.154	0.09	1	Fibp
0.000154057	-0.188979	0.925	0.896	1	Ubc
0.000154134	0.443194	0.325	0.236	1	Pigk
0.00015507	0.81842	0.149	0.088	1	Klhdc10
0.000155144	-3.70972	0.001	0.018	1	Tmem204
0.00015742	0.502154	0.32	0.234	1	Cers2
0.000158158	0.924482	0.126	0.071	1	Schip1
0.000158492	0.854503	0.137	0.082	1	Fmnl3
0.000158647	1.21786	0.077	0.032	1	Dpm3
0.000159239	0.548567	0.294	0.213	1	Etfb
0.000160159	0.370168	0.512	0.43	1	Gm8797
0.000160222	1.01109	0.12	0.068	1	Gjc3
0.000161282	1.09886	0.095	0.047	1	Mafk
0.000161595	-0.616926	0.169	0.245	1	Amd1
0.00016262	0.105188	0.184	0.132	1	Col8a2
0.000162663	1.59298	0.054	0.019	1	Aip
0.00016419	1.09929	0.077	0.034	1	Gstt3
0.000165642	1.1541	0.085	0.038	1	Tdrd3
0.000166558	0.378725	0.441	0.347	1	Rcn1
0.000168389	0.383426	0.45	0.355	1	Ndufs8
0.000169401	0.57434	0.243	0.164	1	Commd1
0.000169654	1.35739	0.061	0.023	1	Nacc1
0.000170724	1.71933	0.045	0.013	1	Syt8
0.000172058	0.33467	0.543	0.448	1	Atp6ap1
0.000172235	0.396528	0.233	0.161	1	Gns
0.000172896	0.295276	0.69	0.606	1	Col5a1
0.000173163	0.463712	0.172	0.113	1	Dnajc12
0.000173926	-1.01897	0.051	0.102	1	Usp37
0.000174087	0.773554	0.056	0.022	1	Nol4l
0.000176551	0.671379	0.201	0.129	1	Galt
0.000176656	-3.33776	0.001	0.018	1	Zfp442
0.000176976	-0.374472	0.446	0.516	1	Fundc2
0.000180842	1.57074	0.051	0.017	1	Sh2b1
0.000181753	1.0182	0.097	0.047	1	Clpp
0.000181777	0.896549	0.133	0.076	1	St6galnac6
0.000181925	0.434834	0.328	0.24	1	Pdcd6
0.000182638	-0.437013	0.329	0.414	1	Zfp207
0.000182641	0.194009	0.257	0.189	1	Slc6a6
0.000183083	0.449198	0.412	0.331	1	Sox6
0.000184019	0.445887	0.361	0.273	1	Myo1c
0.000184509	0.846569	0.139	0.08	1	Fam104a
0.000185808	0.290276	0.691	0.603	1	H1f0
0.000186169	0.811108	0.159	0.098	1	Cep41
0.00018737	0.500348	0.328	0.245	1	Wsb2
0.000187783	1.33467	0.056	0.02	1	Fbxo2
0.000189648	0.976216	0.109	0.056	1	Dennd5a
0.000192135	-0.237876	0.744	0.797	1	Sumo1
0.00019433	0.505244	0.319	0.236	1	Denr
0.000195474	1.02151	0.087	0.048	1	Mink1
0.00019577	0.871171	0.134	0.077	1	Xrcc5
0.000196089	-0.734043	0.112	0.176	1	Uba6
0.00019646	2.11708	0.048	0.016	1	Cxcl1
0.000196656	2.20914	0.031	0.006	1	Acot8
0.000197191	0.466438	0.389	0.312	1	Pxdc1
0.000198667	-0.508361	0.245	0.321	1	Nudt2
0.000203633	-1.44294	0.02	0.056	1	Hspe1-rs1
0.000204412	0.964301	0.108	0.055	1	St6gal1
0.000205657	-1.25029	0.03	0.072	1	Nup43
0.000208642	1.17501	0.079	0.04	1	Foxc2
0.000212915	1.17713	0.076	0.032	1	Rhog
0.000213835	0.506038	0.304	0.221	1	Mettl1
0.000215693	1.31449	0.067	0.026	1	Ncor2
0.000215724	3.55706	0.012	0	1	B4galnt3
0.000215724	3.45015	0.012	0	1	Galnt5
0.000216335	0.868102	0.138	0.08	1	Slc4a2
0.000217341	0.601862	0.233	0.158	1	Dnajc10
0.000217355	0.644097	0.133	0.077	1	Gsg1l
0.000218803	0.976478	0.103	0.055	1	Naa60
0.000220066	0.614689	0.276	0.197	1	Bmp2
0.000220441	0.713548	0.173	0.107	1	Jak2
0.00022074	0.266385	0.71	0.641	1	Ndufa8
0.000228295	0.717139	0.188	0.121	1	Plekha3
0.000230092	0.651369	0.206	0.138	1	B9d1
0.000231344	0.388731	0.391	0.3	1	Borcs8
0.00023229	0.766985	0.152	0.09	1	Abcf2
0.000234266	0.601862	0.235	0.161	1	Mtss2
0.000234812	0.257226	0.521	0.427	1	Itm2b
0.000235552	0.57283	0.236	0.159	1	Psmb5
0.000235906	0.828659	0.131	0.073	1	Map7d2
0.000236324	0.792018	0.151	0.09	1	Tssc4
0.000236434	0.665968	0.21	0.141	1	Psmd12
0.000237735	-2.09159	0.01	0.037	1	Mgst1
0.000237834	0.395042	0.395	0.343	1	Rpl36
0.000239772	1.35378	0.052	0.018	1	Fam25c
0.000241343	-0.375379	0.395	0.484	1	Copb1
0.000241453	1.33467	0.049	0.017	1	Fhod1
0.000242611	0.579208	0.233	0.171	1	Actr1a
0.000242872	0.767195	0.152	0.09	1	Bmp5
0.000243325	-0.803546	0.088	0.145	1	Mepce
0.000243461	-0.492111	0.225	0.308	1	Smu1
0.000250589	0.512792	0.276	0.195	1	Dnmt3a
0.000251456	0.305478	0.584	0.526	1	Tram1
0.000251934	0.928677	0.112	0.059	1	Tspo
0.000252483	0.190452	0.874	0.839	1	Nedd8
0.000253753	-0.153888	0.217	0.203	1	Mxra8
0.000253919	-0.491731	0.224	0.279	1	Pef1
0.000254423	0.401396	0.389	0.299	1	Fbxo36
0.000255031	-0.528146	0.203	0.271	1	Polr2a
0.000255644	0.650172	0.2	0.129	1	Uqcrq
0.000255866	-0.398251	0.364	0.452	1	Snw1
0.000256188	-0.32812	0.545	0.616	1	Psma5
0.000257264	0.85989	0.126	0.07	1	Pigs
0.000257491	1.09484	0.088	0.042	1	Pomgnt1
0.000257961	0.855907	0.134	0.08	1	Mrps18a
0.00025797	0.474073	0.309	0.225	1	Hmgn1
0.000259949	0.854503	0.132	0.08	1	Lrrk1
0.000261366	0.204558	0.873	0.811	1	Cd81
0.000263178	0.317448	0.572	0.496	1	Ppp2ca
0.000263189	-0.793736	0.089	0.145	1	Ro60
0.000263377	0.986746	0.062	0.028	1	Slc4a8
0.000264749	0.344695	0.272	0.197	1	Fbn1
0.000265232	-0.760487	0.089	0.15	1	Mrpl1
0.000265758	0.65241	0.202	0.132	1	Clmp
0.00026706	0.69724	0.207	0.137	1	Gpm6b
0.000268743	0.503882	0.214	0.143	1	Epn2
0.000269414	0.451739	0.29	0.209	1	Urm1
0.000270207	1.04927	0.031	0.011	1	Abl1
0.000271329	-0.599442	0.143	0.216	1	Cwf19l2
0.000271388	-0.719778	0.109	0.169	1	Mrrf
0.000273372	0.420061	0.39	0.303	1	Ndfip1
0.000274902	0.373084	0.46	0.379	1	Ddx17
0.000275171	0.823708	0.141	0.083	1	Megf8
0.000276704	0.749707	0.156	0.094	1	Ggh
0.000278732	-0.592399	0.133	0.176	1	Lancl1
0.000283729	0.536403	0.284	0.216	1	Ltv1
0.000286687	-0.780807	0.087	0.135	1	Dhx40
0.000289925	1.23909	0.07	0.03	1	Dpp9
0.00029088	-0.2916	0.573	0.649	1	Hnrnpa3
0.000292684	-0.722045	0.101	0.155	1	Mllt3
0.000293887	-3.57222	0	0.011	1	Fbln1
0.000293887	-3.70972	0	0.011	1	H2-Q2
0.000293887	-3.70972	0	0.011	1	Ccdc3
0.000293887	-3.95073	0	0.011	1	Serpina3m
0.000294214	-0.796261	0.091	0.149	1	Sfrp1
0.000310574	0.567869	0.261	0.186	1	Aamdc
0.000315721	1.28576	0.071	0.032	1	Fam107b
0.000321121	-0.987258	0.045	0.092	1	Angptl1
0.000321377	1.84486	0.04	0.012	1	Slc2a5
0.000321958	-0.539799	0.087	0.137	1	Map3k20
0.000323371	0.908137	0.116	0.064	1	Pex3
0.000325324	-2.36577	0.004	0.025	1	Gng13
0.000330446	-1.75931	0.011	0.04	1	Mgme1
0.000331249	0.390318	0.397	0.338	1	Napa
0.000335909	-0.537575	0.238	0.306	1	Jmjd6
0.000337067	1.22364	0.071	0.03	1	Sardh
0.000339608	1.38442	0.057	0.022	1	Ttpal
0.000340668	0.794795	0.111	0.06	1	Gna14
0.000340863	-0.361233	0.432	0.508	1	Pdcd10
0.000343049	0.9721	0.106	0.058	1	Il11ra1
0.000343962	0.882974	0.122	0.068	1	Mtmr10
0.000344079	0.887211	0.102	0.053	1	Man2b1
0.000349308	1.13673	0.064	0.026	1	Pym1
0.000350129	0.669854	0.194	0.126	1	Sbno2
0.00035021	-1.27495	0.024	0.061	1	Klf5
0.000352513	0.188694	0.731	0.645	1	Me1
0.000352946	0.402139	0.379	0.293	1	Sdc1
0.000354309	-0.636184	0.136	0.194	1	Nfyb
0.000355555	0.438859	0.292	0.212	1	Mtus1
0.0003589	0.707479	0.173	0.112	1	Nptn
0.000360442	0.323909	0.578	0.494	1	Sec61a1
0.000363219	-3.25029	0.001	0.017	1	Pcyt1b
0.000370781	0.776507	0.144	0.085	1	Dnmbp
0.000371792	0.516564	0.39	0.307	1	Crispld1
0.000373124	0.377325	0.445	0.357	1	Capzb
0.000375378	0.409703	0.491	0.414	1	Pdlim5
0.00037638	0.399674	0.371	0.284	1	Npc1
0.000377915	0.340744	0.29	0.215	1	Mgat4a
0.000378244	0.819129	0.135	0.079	1	Glis3
0.000379097	0.811108	0.147	0.095	1	Pdgfa
0.000379106	-1.17229	0.036	0.073	1	Zmat3
0.000381887	3.07164	0.018	0.001	1	Acads
0.000382255	1.8158	0.046	0.016	1	Fjx1
0.000383291	0.379718	0.501	0.427	1	Mid1
0.00038484	-1.14646	0.032	0.073	1	Ncapg2
0.000386347	0.83717	0.123	0.068	1	Tex264
0.000388673	-0.213167	0.825	0.833	1	Hnrnpk
0.000391133	0.282994	0.608	0.542	1	Prrc1
0.00039318	-0.933436	0.066	0.1	1	Dysf
0.0003971	0.673576	0.172	0.108	1	Lims2
0.000402375	-1.37462	0.042	0.077	1	Gas6
0.00040496	0.375233	0.394	0.306	1	Rhoq
0.000405016	0.641001	0.194	0.134	1	Ndfip2
0.000408959	0.730078	0.128	0.073	1	4930402H24Rik
0.000410017	-0.239891	0.849	0.874	1	Dynlrb1
0.000410107	-0.800767	0.097	0.153	1	Fndc1
0.000410826	-0.669669	0.141	0.2	1	Bicc1
0.000411596	3.6566	0.011	0	1	Ifit3
0.000411596	3.33467	0.011	0	1	Tafa3
0.000411596	3.33467	0.011	0	1	St14
0.000411596	3.45015	0.011	0	1	Banf2
0.000420499	-0.902369	0.079	0.127	1	Htra1
0.00042268	0.959925	0.102	0.053	1	Alas1
0.000423586	-0.540685	0.14	0.185	1	Gpr89
0.000425648	0.482768	0.302	0.224	1	Clip1
0.000425721	1.02982	0.092	0.046	1	Elf4
0.000425925	1.5223	0.028	0.006	1	Ccl17
0.000428839	1.41267	0.054	0.02	1	Pepd
0.000429805	1.23513	0.067	0.029	1	Med11
0.00043269	0.59996	0.217	0.146	1	Eif4g3
0.000435445	0.484695	0.346	0.265	1	Nr2c2ap
0.000444974	2.50459	0.024	0.004	1	Traf1
0.000445681	1.2556	0.064	0.029	1	P2ry10b
0.000447202	0.449708	0.333	0.257	1	Ndufv2
0.000448014	0.771402	0.128	0.073	1	Fam102a
0.000448267	2.45015	0.024	0.004	1	Mylk2
0.000448267	2.45015	0.024	0.004	1	Myo19
0.000449534	1.29223	0.062	0.025	1	Rnaset2a
0.0004524	2.0182	0.038	0.012	1	Barx2
0.000452506	1.33467	0.041	0.014	1	Zdhhc8
0.000457814	0.869447	0.108	0.058	1	Kctd17
0.000459105	-0.763764	0.1	0.161	1	Scube1
0.000459212	-0.156842	0.947	0.964	1	Rbx1
0.000462606	-0.371688	0.397	0.475	1	Ccni
0.000462925	2.68831	0.021	0.002	1	P2rx5
0.000464087	0.429134	0.336	0.253	1	Atf3
0.000464576	-0.522044	0.219	0.291	1	Cd109
0.000464725	0.41679	0.38	0.299	1	Tmx1
0.000469433	-0.43405	0.273	0.355	1	Vps35
0.00047021	-0.288003	0.578	0.641	1	Cldnd1
0.000472041	-0.94773	0.032	0.068	1	Cep70
0.000472655	2.39356	0.024	0.004	1	B3galt6
0.000473397	-0.34911	0.401	0.482	1	Pfdn4
0.000483095	0.769885	0.128	0.073	1	Eif1ad
0.00048324	0.38744	0.393	0.307	1	Pde4dip
0.00048471	0.13811	0.777	0.697	1	Pdrg1
0.000485431	0.537788	0.247	0.173	1	Frmd6
0.000487995	-0.798597	0.085	0.139	1	Galnt3
0.000489159	1.23083	0.056	0.022	1	Grb10
0.000489888	0.412425	0.374	0.294	1	Fam120a
0.000491268	1.43776	0.052	0.02	1	Cgnl1
0.00049571	-0.283731	0.526	0.573	1	Pfdn6
0.000502821	-0.480722	0.151	0.219	1	Stag2
0.000503734	0.708128	0.152	0.092	1	Gpat4
0.00050401	-1.00637	0.044	0.088	1	Zfp518a
0.000509279	0.566107	0.235	0.163	1	Mcrs1
0.000509854	2.25221	0.028	0.006	1	Tmem37
0.00051124	0.871698	0.106	0.056	1	Ehbp1
0.000512153	0.452255	0.327	0.246	1	Hexa
0.000519061	1.54721	0.054	0.022	1	S1pr3
0.000521658	0.813838	0.105	0.056	1	Chpf2
0.000522337	-0.708143	0.073	0.125	1	D10Wsu102e
0.000523151	-0.107859	0.991	0.984	1	Gabarap
0.000524226	-0.577216	0.158	0.227	1	Igf2bp3
0.000524681	-0.373675	0.349	0.43	1	Matr3
0.000525289	1.03921	0.08	0.037	1	Dmwd
0.000527759	0.470991	0.292	0.23	1	Dctn3
0.000528227	-1.25029	0.036	0.072	1	Ptprd
0.000530678	0.642792	0.175	0.112	1	Pard6a
0.000536626	-0.756184	0.092	0.15	1	Crebrf
0.000537145	2.02982	0.031	0.007	1	Veph1
0.000537401	0.611324	0.139	0.085	1	Tpcn1
0.000537815	1.7306	0.046	0.016	1	Elf3
0.000542919	1.54112	0.042	0.013	1	Shb
0.000544851	0.3193	0.565	0.508	1	Rtn4
0.000547513	-1.74779	0.011	0.038	1	Megf6
0.000547746	0.195882	0.688	0.602	1	Mbnl2
0.000552435	1.95134	0.021	0.004	1	Des
0.000558252	0.566843	0.195	0.128	1	Abtb2
0.000558667	0.929616	0.114	0.066	1	Pianp
0.000561771	1.15306	0.073	0.032	1	Plaat1
0.000563364	0.695936	0.136	0.094	1	Ptpn23
0.000574044	0.443461	0.38	0.306	1	Amotl2
0.000575185	0.794795	0.118	0.073	1	Cmc4
0.000577291	0.263678	0.384	0.3	1	Sod3
0.000577505	1.20914	0.042	0.016	1	Rnf220
0.000578063	-0.612863	0.149	0.211	1	Ptrh2
0.000583672	-0.648456	0.113	0.176	1	Zfp992
0.000589216	0.472441	0.226	0.18	1	Ppp2r5c
0.000595377	1.98675	0.031	0.007	1	Zdhhc23
0.000598665	0.439164	0.201	0.138	1	Casc4
0.00059988	0.749707	0.145	0.089	1	Pbxip1
0.000601881	0.714942	0.117	0.067	1	Nhp2
0.000602638	0.502397	0.114	0.072	1	Meis2
0.000608975	-1.70972	0.033	0.073	1	Mmp13
0.000609683	0.813838	0.136	0.082	1	Cavin3
0.000611524	-0.582868	0.093	0.147	1	Aaas
0.000611836	-4.00518	0.001	0.016	1	Chodl
0.000612619	0.720263	0.159	0.101	1	Col15a1
0.000613799	0.74099	0.149	0.092	1	Bloc1s1
0.000620084	-0.247705	0.647	0.694	1	Arpc3
0.000623538	1.45015	0.048	0.017	1	Zfp618
0.000623848	0.523163	0.275	0.207	1	Mcts2
0.000639714	0.659509	0.164	0.103	1	Smad7
0.000644368	0.882158	0.107	0.058	1	Sfxn3
0.00064575	1.9721	0.025	0.005	1	Crybb3
0.000648204	-0.725378	0.09	0.147	1	Agap1
0.000651986	0.543617	0.228	0.157	1	Hnrnpd
0.000652774	-0.386385	0.345	0.416	1	Thyn1
0.000656482	0.724322	0.151	0.096	1	R3hdm4
0.000662646	1.45015	0.049	0.018	1	Dgkz
0.000665216	0.341427	0.469	0.384	1	Set
0.000669121	0.613386	0.105	0.062	1	Arpc4
0.000672067	0.354569	0.421	0.336	1	Dag1
0.000673595	-0.419764	0.29	0.359	1	Erh
0.000673601	0.505085	0.168	0.112	1	Naa10
0.000674297	-3.42022	0	0.01	1	Ndnf
0.000674297	-3.42022	0	0.01	1	Foxa1
0.000674297	-3.42022	0	0.01	1	Gm8909
0.000676175	0.693854	0.135	0.08	1	Tanc1
0.000677823	1.41267	0.051	0.02	1	Ism1
0.000680889	1.07164	0.07	0.031	1	Stk16
0.000684187	-0.806686	0.055	0.102	1	H2-Q7
0.0006849	-2.34545	0.007	0.03	1	Nell2
0.000686982	-0.526186	0.205	0.272	1	Nampt
0.000688141	0.847739	0.121	0.07	1	Pink1
0.000693764	-0.295946	0.56	0.609	1	Vdac1
0.000694113	1.52023	0.049	0.018	1	Cdh2
0.000698674	-0.657636	0.125	0.186	1	Lrif1
0.000701327	0.326095	0.48	0.392	1	Slc25a3
0.000708684	-3.25029	0.001	0.016	1	1700093K21Rik
0.000712892	-0.405338	0.309	0.373	1	Fxr1
0.00071425	0.140523	0.886	0.827	1	Hdlbp
0.000715783	0.714518	0.143	0.095	1	Samm50
0.000716555	0.558659	0.197	0.131	1	Nup93
0.000717813	0.488492	0.333	0.267	1	Fkbp11
0.000718696	0.780296	0.132	0.078	1	Acp2
0.000725675	-0.370587	0.191	0.213	1	Prkrip1
0.000726309	-0.332427	0.636	0.659	1	Hmgcs1
0.000730691	-0.522044	0.224	0.289	1	mt-Nd4l
0.000735713	-0.846396	0.077	0.12	1	Bora
0.000742784	1.00209	0.073	0.034	1	Lamb2
0.000742912	0.350862	0.457	0.384	1	Ociad1
0.000747523	-0.862632	0.077	0.12	1	Robo2
0.000747597	0.938741	0.098	0.055	1	Rsph9
0.000749831	0.545637	0.231	0.171	1	Rela
0.000752391	0.49845	0.182	0.121	1	Cux1
0.00075301	0.420938	0.473	0.393	1	Tgfbi
0.000753025	0.58532	0.205	0.138	1	Comt
0.000764159	1.30913	0.053	0.02	1	Limk2
0.000777253	0.493216	0.296	0.243	1	Lpin2
0.000780124	-1.3878	0.013	0.038	1	Gm4724
0.000782544	1.3153	0.06	0.026	1	Cdh13
0.000786832	-0.691483	0.108	0.163	1	Rfc4
0.000787059	3.33467	0.01	0	1	Hcar2
0.000787059	3.20914	0.01	0	1	Naprt
0.000787059	3.45015	0.01	0	1	Mroh8
0.000787059	3.33467	0.01	0	1	Tmem190
0.000787059	3.6566	0.01	0	1	Pdcd1
0.000794311	0.579088	0.195	0.143	1	Ipo4
0.000798304	0.407426	0.385	0.306	1	Mef2a
0.000799644	0.485349	0.283	0.207	1	Lrp6
0.000803738	-0.333951	0.393	0.478	1	Znrd1
0.000808218	0.778659	0.135	0.082	1	Ift74
0.000808415	-0.835255	0.075	0.113	1	Ccdc68
0.000816851	0.387457	0.382	0.301	1	Mark3
0.000817467	-0.375512	0.305	0.388	1	Tor1aip2
0.000821662	0.679698	0.163	0.106	1	Ilf3
0.000826516	0.741094	0.146	0.09	1	Inppl1
0.00082875	0.865184	0.109	0.061	1	Dlg4
0.000839012	0.637916	0.179	0.124	1	Acadvl
0.00084788	0.504231	0.21	0.164	1	Isca2
0.000848643	2.02273	0.025	0.005	1	Fam189a1
0.000857722	1.20222	0.047	0.018	1	Sertad3
0.00086083	0.607263	0.194	0.131	1	B4galt7
0.000861074	1.82771	0.034	0.01	1	Ephb6
0.000863437	0.395724	0.388	0.308	1	Rock2
0.000879864	-2.00518	0.006	0.028	1	Krt8
0.000882219	-0.372583	0.382	0.456	1	Echs1
0.000886243	-0.582489	0.103	0.159	1	2700062C07Rik
0.000887231	0.255916	0.557	0.47	1	Slc3a2
0.000895627	0.981881	0.102	0.056	1	Zim1
0.000898463	1.62418	0.04	0.013	1	Gpaa1
0.000903223	0.595095	0.197	0.132	1	Max
0.000903257	0.360532	0.304	0.269	1	Mafg
0.000905404	0.383366	0.359	0.277	1	Srm
0.000908275	-0.461131	0.18	0.227	1	Sf3a3
0.000916448	0.79625	0.118	0.067	1	Tm2d3
0.00092519	-1.59425	0.024	0.052	1	Pglyrp1
0.000936099	2.50459	0.022	0.004	1	Lrtm2
0.000940232	0.510132	0.249	0.192	1	Snx5
0.000946155	-0.512159	0.185	0.249	1	Gigyf2
0.000948244	0.792776	0.125	0.073	1	Gmeb1
0.000959839	-1.07341	0.037	0.076	1	Retsat
0.000960717	-0.828996	0.072	0.119	1	Txndc11
0.000963441	0.478405	0.15	0.098	1	Sntb2
0.000967094	0.355676	0.469	0.397	1	Camk2d
0.000978457	0.584284	0.19	0.126	1	Ptpn11
0.000980133	2.69	0.031	0.008	1	Serpina1b
0.000981482	0.633683	0.145	0.116	1	Snx30
0.000984952	1.00209	0.074	0.035	1	Slc43a3
0.000998882	1.17117	0.067	0.03	1	Mall
0.00100083	-0.123798	0.566	0.52	1	Herpud1
0.00100684	0.685167	0.135	0.092	1	Csnk1e
0.00101609	0.59101	0.211	0.15	1	Ppp1r15b
0.0010202	0.236627	0.583	0.496	1	Rbms1
0.00102116	-0.378106	0.32	0.4	1	Taf13
0.00102535	0.456842	0.297	0.224	1	Eif4h
0.00103133	0.80585	0.116	0.066	1	Trib2
0.00104152	0.368187	0.374	0.293	1	Spop
0.00104444	-0.29037	0.062	0.086	1	Apool
0.00104583	-1.05235	0.037	0.077	1	Zfp780b
0.00105035	-0.548261	0.151	0.199	1	Etv5
0.00105112	0.731329	0.135	0.088	1	Hk1
0.00106024	-1.75279	0.011	0.035	1	Lgals4
0.00106319	-1.55515	0.014	0.042	1	Lcp1
0.00106996	0.126554	0.935	0.89	1	Nedd4
0.00107327	0.999686	0.081	0.043	1	Zdhhc18
0.00108595	-0.513327	0.143	0.209	1	1110059E24Rik
0.00108909	0.644214	0.13	0.079	1	Rasal2
0.00109429	-0.59133	0.095	0.15	1	Syce2
0.00110006	-0.594676	0.162	0.223	1	Cisd3
0.00110976	0.280222	0.435	0.351	1	Aff4
0.00111829	1.68259	0.037	0.012	1	L2hgdh
0.00111865	-0.504268	0.181	0.251	1	Sec22a
0.00112263	-0.876478	0.035	0.072	1	Espn
0.00113841	-1.54985	0.011	0.036	1	Eda2r
0.00114234	0.912646	0.096	0.052	1	Timmdc1
0.00115967	-2.08037	0.007	0.029	1	Runx1t1
0.00115987	0.740057	0.132	0.079	1	Ptprm
0.00116001	0.934132	0.092	0.048	1	Tmem189
0.00116014	1.07164	0.079	0.043	1	Fam214a
0.0011733	2.74971	0.022	0.004	1	C4b
0.00118059	0.206671	0.752	0.68	1	Yif1a
0.00118436	-0.729127	0.086	0.125	1	Cdk2ap2
0.00119368	2.83717	0.016	0.001	1	Cpa2
0.00119488	-0.745618	0.075	0.126	1	Rabl3
0.0011973	1.6122	0.038	0.012	1	Vat1l
0.00119925	-0.611749	0.123	0.185	1	Fam210b
0.00120295	0.366379	0.416	0.353	1	Prpf40a
0.00120325	0.810737	0.13	0.078	1	Rap2b
0.00120688	1.55706	0.04	0.013	1	Rita1
0.00121741	0.779051	0.129	0.078	1	Fndc4
0.00122709	0.400193	0.231	0.167	1	Csnk1d
0.00122794	1.0182	0.048	0.02	1	Cyp2j6
0.00122803	-2.14338	0.006	0.026	1	Rac3
0.00123154	1.39016	0.048	0.018	1	Plce1
0.00123155	-0.55934	0.16	0.212	1	Rpp30
0.00123373	0.714942	0.145	0.092	1	B3gat3
0.0012398	0.721693	0.096	0.054	1	Zfp532
0.00124333	0.318617	0.503	0.428	1	Fam32a
0.00124588	0.117052	0.63	0.55	1	Picalm
0.00124668	0.271244	0.572	0.513	1	Vps28
0.00124989	0.749707	0.147	0.094	1	Map9
0.0012519	0.739511	0.119	0.08	1	Icmt
0.00125191	0.787842	0.107	0.06	1	Gna12
0.00125531	0.379388	0.374	0.295	1	Tgfbr1
0.00126232	0.734277	0.151	0.101	1	Cd302
0.00126887	-0.350182	0.403	0.469	1	Brd8
0.00127063	-0.697752	0.084	0.124	1	Zrsr1
0.00127508	0.321524	0.357	0.278	1	Lnpep
0.00129253	0.617604	0.184	0.124	1	Impa1
0.00129367	0.447564	0.228	0.161	1	Hspb6
0.00129746	0.285613	0.591	0.522	1	Sumo2
0.00129791	0.738392	0.119	0.07	1	Arhgap23
0.00130121	0.769607	0.072	0.038	1	Daxx
0.0013089	2.55706	0.019	0.002	1	Plcg2
0.0013095	0.455562	0.294	0.225	1	Macf1
0.00130967	0.603856	0.198	0.138	1	Sobp
0.00131338	-0.551347	0.158	0.223	1	Nop58
0.00133283	0.343478	0.396	0.318	1	Mical1
0.00133558	0.119464	0.167	0.125	1	Fbln5
0.0013396	0.405618	0.262	0.192	1	Mydgf
0.00134669	0.370003	0.44	0.365	1	Ier5
0.00135824	0.553015	0.218	0.152	1	Itpripl2
0.00136706	-0.835255	0.062	0.097	1	Phlda3
0.00137253	-1.3878	0.019	0.046	1	Map1b
0.00137401	-0.74582	0.06	0.092	1	Prpf3
0.00138235	-1.51333	0.013	0.04	1	Sdf2l1
0.00138595	-0.491794	0.19	0.259	1	Arid4b
0.00139786	-0.943631	0.045	0.077	1	Fer
0.00139834	-0.30331	0.928	0.92	1	Actb
0.00140616	0.112231	0.967	0.953	1	Atp6v0e
0.00142247	1.89655	0.029	0.007	1	Faim2
0.00142555	1.03511	0.075	0.036	1	Esyt1
0.00142649	0.71654	0.117	0.077	1	Bckdk
0.00142739	0.493868	0.209	0.144	1	Ccdc25
0.00144422	1.08091	0.072	0.035	1	Nectin1
0.00145724	0.832848	0.111	0.067	1	Extl3
0.00146375	-0.680927	0.1	0.15	1	Nxph4
[truncated: 7,114 more rows]
